# Supplementary material for: A mechatronic shape display based on auxetic materials
Source: Nat Commun. 2021 Aug 6;12:4758. doi: 10.1038/s41467-021-24974-0 (PMC8346568; doi:10.1038/s41467-021-24974-0)
Supplement: Supplementary file 3 — Supplementary Dataset 1 [file 41467_2021_24974_MOESM3_ESM.txt]

0
SECTION
2
HEADER
9
$INSUNITS
70
4
9
$ACADVER
1
AC1014
9
$HANDSEED
5
FFFF
0
ENDSEC
0
SECTION
2
TABLES
0
TABLE
2
VPORT
5
8
100
AcDbSymbolTable
0
ENDTAB
0
TABLE
2
LTYPE
5
5
100
AcDbSymbolTable
0
LTYPE
5
14
100
AcDbSymbolTableRecord
100
AcDbLinetypeTableRecord
2
BYBLOCK
70
0
0
LTYPE
5
15
100
AcDbSymbolTableRecord
100
AcDbLinetypeTableRecord
2
BYLAYER
70
0
0
ENDTAB
0
TABLE
2
LAYER
5
2
100
AcDbSymbolTable
70
2
0
LAYER
5
50
100
AcDbSymbolTableRecord
100
AcDbLayerTableRecord
2
0
70
0
6
CONTINUOUS
0
ENDTAB
0
TABLE
2
STYLE
5
3
100
AcDbSymbolTable
70
1
0
STYLE
5
11
100
AcDbSymbolTableRecord
100
AcDbTextStyleTableRecord
2
STANDARD
70
0
0
ENDTAB
0
TABLE
2
VIEW
5
6
100
AcDbSymbolTable
70
0
0
ENDTAB
0
TABLE
2
UCS
5
7
100
AcDbSymbolTable
70
0
0
ENDTAB
0
TABLE
2
APPID
5
9
100
AcDbSymbolTable
70
2
0
APPID
5
12
100
AcDbSymbolTableRecord
100
AcDbRegAppTableRecord
2
ACAD
70
0
0
ENDTAB
0
TABLE
2
DIMSTYLE
5
A
100
AcDbSymbolTable
70
1
0
ENDTAB
0
TABLE
2
BLOCK_RECORD
5
1
100
AcDbSymbolTable
70
1
0
BLOCK_RECORD
5
1F
100
AcDbSymbolTableRecord
100
AcDbBlockTableRecord
2
*MODEL_SPACE
0
BLOCK_RECORD
5
1B
100
AcDbSymbolTableRecord
100
AcDbBlockTableRecord
2
*PAPER_SPACE
0
ENDTAB
0
ENDSEC
0
SECTION
2
BLOCKS
0
BLOCK
5
20
100
AcDbEntity
100
AcDbBlockBegin
2
*MODEL_SPACE
0
ENDBLK
5
21
100
AcDbEntity
100
AcDbBlockEnd
0
BLOCK
5
1C
100
AcDbEntity
100
AcDbBlockBegin
2
*PAPER_SPACE
0
ENDBLK
5
1D
100
AcDbEntity
100
AcDbBlockEnd
0
ENDSEC
0
SECTION
2
ENTITIES
0
LWPOLYLINE
5
100
100
AcDbEntity
8
0
100
AcDbPolyline
90
4
70
1
43
0.0
10
150
20
0
10
0
20
0
10
0
20
-150
10
150
20
-150
0
CIRCLE
5
101
100
AcDbEntity
8
0
100
AcDbCircle
10
15
20
-15
30
0
40
2
0
CIRCLE
5
102
100
AcDbEntity
8
0
100
AcDbCircle
10
75
20
-15
30
0
40
2
0
CIRCLE
5
103
100
AcDbEntity
8
0
100
AcDbCircle
10
135
20
-15
30
0
40
2
0
CIRCLE
5
104
100
AcDbEntity
8
0
100
AcDbCircle
10
15
20
-75
30
0
40
2
0
CIRCLE
5
105
100
AcDbEntity
8
0
100
AcDbCircle
10
135
20
-75
30
0
40
2
0
CIRCLE
5
106
100
AcDbEntity
8
0
100
AcDbCircle
10
75
20
-75
30
0
40
2
0
CIRCLE
5
107
100
AcDbEntity
8
0
100
AcDbCircle
10
15
20
-135
30
0
40
2
0
CIRCLE
5
108
100
AcDbEntity
8
0
100
AcDbCircle
10
75
20
-135
30
0
40
2
0
CIRCLE
5
109
100
AcDbEntity
8
0
100
AcDbCircle
10
135
20
-135
30
0
40
2
0
CIRCLE
5
110
100
AcDbEntity
8
0
100
AcDbCircle
10
75
20
-75
30
0
40
25
0
CIRCLE
5
111
100
AcDbEntity
8
0
100
AcDbCircle
10
50.000050837965432
20
-75.050417216165513
30
0
40
2.5000000000000022
0
CIRCLE
5
112
100
AcDbEntity
8
0
100
AcDbCircle
10
75.050417216165513
20
-99.999949162034568
30
0
40
2.5000000000000022
0
CIRCLE
5
113
100
AcDbEntity
8
0
100
AcDbCircle
10
99.999949162034568
20
-74.949582783834487
30
0
40
2.5000000000000022
0
CIRCLE
5
114
100
AcDbEntity
8
0
100
AcDbCircle
10
74.949582783834487
20
-50.000050837965432
30
0
40
2.5000000000000022
0
CIRCLE
5
115
100
AcDbEntity
8
0
100
AcDbCircle
10
92.999999999999432
20
-135.00000452622703
30
0
40
1.4999999999999989
0
CIRCLE
5
116
100
AcDbEntity
8
0
100
AcDbCircle
10
57.000000000000185
20
-135.000002586416
30
0
40
1.5000000000000069
0
CIRCLE
5
117
100
AcDbEntity
8
0
100
AcDbCircle
10
32.999999999999751
20
-135.00000301748503
30
0
40
1.5000000000000044
0
CIRCLE
5
118
100
AcDbEntity
8
0
100
AcDbCircle
10
15
20
-117
30
0
40
1.4999999999999996
0
CIRCLE
5
119
100
AcDbEntity
8
0
100
AcDbCircle
10
15.000000574758975
20
-92.999999999999986
30
0
40
1.5000000000000056
0
CIRCLE
5
120
100
AcDbEntity
8
0
100
AcDbCircle
10
15.000000268220916
20
-57
30
0
40
1.5000000000000013
0
CIRCLE
5
121
100
AcDbEntity
8
0
100
AcDbCircle
10
135.0000002682209
20
-57
30
0
40
1.5000000000000013
0
CIRCLE
5
122
100
AcDbEntity
8
0
100
AcDbCircle
10
135.00000057475899
20
-92.999999999999986
30
0
40
1.5000000000000056
0
CIRCLE
5
123
100
AcDbEntity
8
0
100
AcDbCircle
10
57.000000000000185
20
-15.000002586416006
30
0
40
1.5000000000000069
0
CIRCLE
5
124
100
AcDbEntity
8
0
100
AcDbCircle
10
92.999999999999432
20
-15.00000452622702
30
0
40
1.4999999999999989
0
CIRCLE
5
125
100
AcDbEntity
8
0
100
AcDbCircle
10
117.0000000000003
20
-135.00000329180253
30
0
40
1.4999999999999971
0
CIRCLE
5
126
100
AcDbEntity
8
0
100
AcDbCircle
10
32.999999999999751
20
-15.000003017485035
30
0
40
1.5000000000000044
0
CIRCLE
5
127
100
AcDbEntity
8
0
100
AcDbCircle
10
117.0000000000003
20
-15.000003291802528
30
0
40
1.4999999999999971
0
CIRCLE
5
128
100
AcDbEntity
8
0
100
AcDbCircle
10
15.000000574759047
20
-32.999999999999986
30
0
40
1.5000000000000002
0
CIRCLE
5
129
100
AcDbEntity
8
0
100
AcDbCircle
10
135.00000057475904
20
-32.999999999999986
30
0
40
1.5000000000000002
0
LINE
5
130
100
AcDbEntity
8
0
100
AcDbLine
10
80.949999999999989
20
-69.050000000000011
30
0
11
69.050000000000011
21
-69.050000000000011
31
0
0
LINE
5
131
100
AcDbEntity
8
0
100
AcDbLine
10
69.050000000000011
20
-69.050000000000011
30
0
11
69.050000000000011
21
-80.949999999999989
31
0
0
LINE
5
132
100
AcDbEntity
8
0
100
AcDbLine
10
69.050000000000011
20
-80.949999999999989
30
0
11
80.949999999999989
21
-80.949999999999989
31
0
0
LINE
5
133
100
AcDbEntity
8
0
100
AcDbLine
10
80.949999999999989
20
-80.949999999999989
30
0
11
80.949999999999989
21
-69.050000000000011
31
0
0
LINE
5
134
100
AcDbEntity
8
0
100
AcDbLine
10
80.949999999999989
20
-69.050000000000011
30
0
11
69.050000000000011
21
-80.949999999999989
31
0
0
LINE
5
135
100
AcDbEntity
8
0
100
AcDbLine
10
69.050000000000011
20
-69.050000000000011
30
0
11
80.949999999999989
21
-80.949999999999989
31
0
0
LINE
5
136
100
AcDbEntity
8
0
100
AcDbLine
10
95
20
-95.000001415610313
30
0
11
55
21
-95.000001415610313
31
0
0
LINE
5
137
100
AcDbEntity
8
0
100
AcDbLine
10
55
20
-95.000001415610313
30
0
11
55
21
-54.999998584389687
31
0
0
LINE
5
138
100
AcDbEntity
8
0
100
AcDbLine
10
55
20
-54.999998584389687
30
0
11
95
21
-54.999998584389687
31
0
0
LINE
5
139
100
AcDbEntity
8
0
100
AcDbLine
10
95
20
-54.999998584389687
30
0
11
95
21
-95.000001415610313
31
0
0
LINE
5
140
100
AcDbEntity
8
0
100
AcDbLine
10
95
20
-95.000001415610313
30
0
11
55
21
-54.999998584389687
31
0
0
LINE
5
141
100
AcDbEntity
8
0
100
AcDbLine
10
55
20
-95.000001415610313
30
0
11
95
21
-54.999998584389687
31
0
0
CIRCLE
5
142
100
AcDbEntity
8
0
100
AcDbCircle
10
61
20
-60.999999009072788
30
0
40
1.4999999999999978
0
CIRCLE
5
143
100
AcDbEntity
8
0
100
AcDbCircle
10
60.999999009072788
20
-89
30
0
40
1.4999999999999978
0
CIRCLE
5
144
100
AcDbEntity
8
0
100
AcDbCircle
10
89.000000000000028
20
-89.000000990927205
30
0
40
1.4999999999999978
0
CIRCLE
5
145
100
AcDbEntity
8
0
100
AcDbCircle
10
89.000000990927219
20
-61
30
0
40
1.4999999999999978
0
LWPOLYLINE
5
146
100
AcDbEntity
8
0
100
AcDbPolyline
90
4
70
1
43
0.0
10
121.37098473801811
20
-122.02650825020284
10
85.270984738018115
20
-122.02650825020284
10
85.270984738018115
20
-94.126508250202818
10
121.37098473801811
20
-94.126508250202818
0
CIRCLE
5
147
100
AcDbEntity
8
0
100
AcDbCircle
10
87.770984738018115
20
-96.626508250202818
30
0
40
1.0499999999999905
0
CIRCLE
5
148
100
AcDbEntity
8
0
100
AcDbCircle
10
118.37098473801809
20
-109.32650825020283
30
0
40
1.0499999999999905
0
LWPOLYLINE
5
149
100
AcDbEntity
8
0
100
AcDbPolyline
90
4
70
1
43
0.0
10
-90.072726451097054
20
-120.12388673579458
10
-90.072726451097054
20
-160.12388956701523
10
-50.072726451097047
20
-160.12388956701523
10
-50.072726451097047
20
-120.12388673579458
0
CIRCLE
5
150
100
AcDbEntity
8
0
100
AcDbCircle
10
-84.072726451097054
20
-126.12388716047768
30
0
40
1.4999999999999978
0
CIRCLE
5
151
100
AcDbEntity
8
0
100
AcDbCircle
10
-56.072725460169828
20
-126.1238881514049
30
0
40
1.4999999999999978
0
CIRCLE
5
152
100
AcDbEntity
8
0
100
AcDbCircle
10
-84.072727442024274
20
-154.12388815140491
30
0
40
1.4999999999999978
0
CIRCLE
5
153
100
AcDbEntity
8
0
100
AcDbCircle
10
-56.072726451097026
20
-154.1238891423321
30
0
40
1.4999999999999978
0
LWPOLYLINE
5
154
100
AcDbEntity
8
0
100
AcDbPolyline
90
4
70
1
43
0.0
10
-64.122726451097066
20
-146.0738881514049
10
-76.022726451097043
20
-146.0738881514049
10
-76.022726451097043
20
-134.17388815140492
10
-64.122726451097066
20
-134.17388815140492
0
CIRCLE
5
155
100
AcDbEntity
8
0
100
AcDbCircle
10
355
20
-75
30
0
40
2
0
CIRCLE
5
156
100
AcDbEntity
8
0
100
AcDbCircle
10
309
20
-89.000000990927219
30
0
40
1.4999999999999978
0
LINE
5
157
100
AcDbEntity
8
0
100
AcDbLine
10
289.05000000000001
20
-69.050000000000011
30
0
11
300.94999999999999
21
-80.949999999999989
31
0
0
CIRCLE
5
158
100
AcDbEntity
8
0
100
AcDbCircle
10
312.99999999999943
20
-135.00000452622703
30
0
40
1.4999999999999989
0
CIRCLE
5
159
100
AcDbEntity
8
0
100
AcDbCircle
10
355
20
-135
30
0
40
2
0
CIRCLE
5
160
100
AcDbEntity
8
0
100
AcDbCircle
10
355
20
-15
30
0
40
2
0
LINE
5
161
100
AcDbEntity
8
0
100
AcDbLine
10
300.94999999999999
20
-69.050000000000011
30
0
11
289.05000000000001
21
-69.050000000000011
31
0
0
CIRCLE
5
162
100
AcDbEntity
8
0
100
AcDbCircle
10
235
20
-135
30
0
40
2
0
LINE
5
163
100
AcDbEntity
8
0
100
AcDbLine
10
289.05000000000001
20
-80.949999999999989
30
0
11
300.94999999999999
21
-80.949999999999989
31
0
0
CIRCLE
5
164
100
AcDbEntity
8
0
100
AcDbCircle
10
235
20
-117
30
0
40
1.4999999999999996
0
LINE
5
165
100
AcDbEntity
8
0
100
AcDbLine
10
300.94999999999999
20
-80.949999999999989
30
0
11
300.94999999999999
21
-69.050000000000011
31
0
0
CIRCLE
5
166
100
AcDbEntity
8
0
100
AcDbCircle
10
355.00000057475904
20
-92.999999999999986
30
0
40
1.5000000000000056
0
CIRCLE
5
167
100
AcDbEntity
8
0
100
AcDbCircle
10
312.99999999999943
20
-15.00000452622702
30
0
40
1.4999999999999989
0
CIRCLE
5
168
100
AcDbEntity
8
0
100
AcDbCircle
10
295
20
-15
30
0
40
2
0
LINE
5
169
100
AcDbEntity
8
0
100
AcDbLine
10
300.94999999999999
20
-69.050000000000011
30
0
11
289.05000000000001
21
-80.949999999999989
31
0
0
CIRCLE
5
170
100
AcDbEntity
8
0
100
AcDbCircle
10
252.99999999999977
20
-135.00000301748503
30
0
40
1.5000000000000044
0
CIRCLE
5
171
100
AcDbEntity
8
0
100
AcDbCircle
10
277.00000000000017
20
-135.000002586416
30
0
40
1.5000000000000069
0
CIRCLE
5
172
100
AcDbEntity
8
0
100
AcDbCircle
10
337.00000000000034
20
-135.00000329180253
30
0
40
1.4999999999999971
0
CIRCLE
5
173
100
AcDbEntity
8
0
100
AcDbCircle
10
295
20
-135
30
0
40
2
0
CIRCLE
5
174
100
AcDbEntity
8
0
100
AcDbCircle
10
355.0000002682209
20
-57
30
0
40
1.5000000000000013
0
CIRCLE
5
175
100
AcDbEntity
8
0
100
AcDbCircle
10
355.00000057475904
20
-32.999999999999986
30
0
40
1.5000000000000002
0
CIRCLE
5
176
100
AcDbEntity
8
0
100
AcDbCircle
10
337.00000000000034
20
-15.000003291802528
30
0
40
1.4999999999999971
0
CIRCLE
5
177
100
AcDbEntity
8
0
100
AcDbCircle
10
280.99999900907278
20
-89
30
0
40
1.4999999999999978
0
CIRCLE
5
178
100
AcDbEntity
8
0
100
AcDbCircle
10
235
20
-75
30
0
40
2
0
CIRCLE
5
179
100
AcDbEntity
8
0
100
AcDbCircle
10
235.00000057475904
20
-32.999999999999986
30
0
40
1.5000000000000002
0
CIRCLE
5
180
100
AcDbEntity
8
0
100
AcDbCircle
10
281
20
-60.999999009072788
30
0
40
1.4999999999999978
0
CIRCLE
5
181
100
AcDbEntity
8
0
100
AcDbCircle
10
235.00000026822093
20
-57
30
0
40
1.5000000000000013
0
CIRCLE
5
182
100
AcDbEntity
8
0
100
AcDbCircle
10
277.00000000000017
20
-15.000002586416006
30
0
40
1.5000000000000069
0
CIRCLE
5
183
100
AcDbEntity
8
0
100
AcDbCircle
10
309.00000099092722
20
-61
30
0
40
1.4999999999999978
0
CIRCLE
5
184
100
AcDbEntity
8
0
100
AcDbCircle
10
235
20
-15
30
0
40
2
0
LINE
5
185
100
AcDbEntity
8
0
100
AcDbLine
10
289.05000000000001
20
-69.050000000000011
30
0
11
289.05000000000001
21
-80.949999999999989
31
0
0
CIRCLE
5
186
100
AcDbEntity
8
0
100
AcDbCircle
10
235.00000057475899
20
-92.999999999999986
30
0
40
1.5000000000000056
0
CIRCLE
5
187
100
AcDbEntity
8
0
100
AcDbCircle
10
252.99999999999977
20
-15.000003017485035
30
0
40
1.5000000000000044
0
LWPOLYLINE
5
188
100
AcDbEntity
8
0
100
AcDbPolyline
90
4
70
1
43
0.0
10
395
20
25
10
195
20
25
10
195
20
-175
10
395
20
-175
0
LINE
5
189
100
AcDbEntity
8
0
100
AcDbLine
10
265
20
-81
30
0
11
205
21
-81
31
0
0
LINE
5
190
100
AcDbEntity
8
0
100
AcDbLine
10
205
20
-81
30
0
11
205
21
-69
31
0
0
LINE
5
191
100
AcDbEntity
8
0
100
AcDbLine
10
205
20
-69
30
0
11
265
21
-69
31
0
0
LINE
5
192
100
AcDbEntity
8
0
100
AcDbLine
10
265
20
-69
30
0
11
265
21
-81
31
0
0
LINE
5
193
100
AcDbEntity
8
0
100
AcDbLine
10
265
20
-81
30
0
11
205
21
-69
31
0
0
LINE
5
194
100
AcDbEntity
8
0
100
AcDbLine
10
205
20
-81
30
0
11
265
21
-69
31
0
0
LWPOLYLINE
5
195
100
AcDbEntity
8
0
100
AcDbPolyline
90
4
70
1
43
0.0
10
289
20
-105
10
289
20
-165.00000000000003
10
301
20
-165
10
301
20
-104.99999999999997
0
LWPOLYLINE
5
196
100
AcDbEntity
8
0
100
AcDbPolyline
90
4
70
1
43
0.0
10
325
20
-81
10
385
20
-81.000000000000014
10
385
20
-69.000000000000028
10
325
20
-69
0
LWPOLYLINE
5
197
100
AcDbEntity
8
0
100
AcDbPolyline
90
4
70
1
43
0.0
10
301
20
-45
10
301
20
15
10
289
20
15.000000000000036
10
289
20
-44.999999999999964
0
LINE
5
198
100
AcDbEntity
8
0
100
AcDbLine
10
259.07426260602779
20
-102.4972327335653
30
0
11
202.44897615909775
21
-159.00897429939519
31
0
0
LINE
5
199
100
AcDbEntity
8
0
100
AcDbLine
10
202.44897615909775
20
-159.00897429939519
30
0
11
210.92573739397227
21
-167.50276726643466
31
0
0
LINE
5
200
100
AcDbEntity
8
0
100
AcDbLine
10
210.92573739397227
20
-167.50276726643466
30
0
11
267.55102384090225
21
-110.99102570060487
31
0
0
LINE
5
201
100
AcDbEntity
8
0
100
AcDbLine
10
267.55102384090225
20
-110.99102570060487
30
0
11
259.07426260602779
21
-102.4972327335653
31
0
0
LINE
5
202
100
AcDbEntity
8
0
100
AcDbLine
10
259.07426260602779
20
-102.4972327335653
30
0
11
210.92573739397227
21
-167.50276726643466
31
0
0
LINE
5
203
100
AcDbEntity
8
0
100
AcDbLine
10
202.44897615909775
20
-159.00897429939519
30
0
11
267.55102384090225
21
-110.99102570060487
31
0
0
LWPOLYLINE
5
204
100
AcDbEntity
8
0
100
AcDbPolyline
90
4
70
1
43
0.0
10
322.49723273356528
20
-110.92573739397221
10
330.99102570060489
20
-102.44897615909777
10
387.50276726643455
20
-159.07426260602773
10
379.00897429939516
20
-167.55102384090222
0
LWPOLYLINE
5
205
100
AcDbEntity
8
0
100
AcDbPolyline
90
4
70
1
43
0.0
10
330.92573739397221
20
-47.502767266434702
10
322.44897615909781
20
-39.008974299395128
10
379.07426260602779
20
17.502767266434628
10
387.55102384090219
20
9.0089742993951738
0
LWPOLYLINE
5
206
100
AcDbEntity
8
0
100
AcDbPolyline
90
4
70
1
43
0.0
10
267.50276726643472
20
-39.074262606027801
10
259.00897429939511
20
-47.551023840902253
10
202.49723273356537
20
9.0742626060277694
10
210.99102570060481
20
17.551023840902282
0
CIRCLE
5
207
100
AcDbEntity
8
0
100
AcDbCircle
10
135
20
-117
30
0
40
1.4999999999999996
0
CIRCLE
5
208
100
AcDbEntity
8
0
100
AcDbCircle
10
355
20
-117
30
0
40
1.4999999999999996
0
ENDSEC
0
SECTION
2
OBJECTS
0
DICTIONARY
5
C
100
AcDbDictionary
3
ACAD_GROUP
350
D
3
ACAD_MLINESTYLE
350
17
0
DICTIONARY
5
D
100
AcDbDictionary
0
DICTIONARY
5
1A
330
C
100
AcDbDictionary
0
DICTIONARY
5
17
100
AcDbDictionary
0
ENDSEC
0
EOF
