# Supplementary material for: A mechatronic shape display based on auxetic materials
Source: Nat Commun. 2021 Aug 6;12:4758. doi: 10.1038/s41467-021-24974-0 (PMC8346568; doi:10.1038/s41467-021-24974-0)
Supplement: Supplementary file 4 — Supplementary Dataset 2 [file 41467_2021_24974_MOESM4_ESM.txt]

0
SECTION
2
HEADER
9
$INSUNITS
70
4
9
$ACADVER
1
AC1014
9
$HANDSEED
5
FFFF
0
ENDSEC
0
SECTION
2
TABLES
0
TABLE
2
VPORT
5
8
100
AcDbSymbolTable
0
ENDTAB
0
TABLE
2
LTYPE
5
5
100
AcDbSymbolTable
0
LTYPE
5
14
100
AcDbSymbolTableRecord
100
AcDbLinetypeTableRecord
2
BYBLOCK
70
0
0
LTYPE
5
15
100
AcDbSymbolTableRecord
100
AcDbLinetypeTableRecord
2
BYLAYER
70
0
0
ENDTAB
0
TABLE
2
LAYER
5
2
100
AcDbSymbolTable
70
2
0
LAYER
5
50
100
AcDbSymbolTableRecord
100
AcDbLayerTableRecord
2
0
70
0
6
CONTINUOUS
0
ENDTAB
0
TABLE
2
STYLE
5
3
100
AcDbSymbolTable
70
1
0
STYLE
5
11
100
AcDbSymbolTableRecord
100
AcDbTextStyleTableRecord
2
STANDARD
70
0
0
ENDTAB
0
TABLE
2
VIEW
5
6
100
AcDbSymbolTable
70
0
0
ENDTAB
0
TABLE
2
UCS
5
7
100
AcDbSymbolTable
70
0
0
ENDTAB
0
TABLE
2
APPID
5
9
100
AcDbSymbolTable
70
2
0
APPID
5
12
100
AcDbSymbolTableRecord
100
AcDbRegAppTableRecord
2
ACAD
70
0
0
ENDTAB
0
TABLE
2
DIMSTYLE
5
A
100
AcDbSymbolTable
70
1
0
ENDTAB
0
TABLE
2
BLOCK_RECORD
5
1
100
AcDbSymbolTable
70
1
0
BLOCK_RECORD
5
1F
100
AcDbSymbolTableRecord
100
AcDbBlockTableRecord
2
*MODEL_SPACE
0
BLOCK_RECORD
5
1B
100
AcDbSymbolTableRecord
100
AcDbBlockTableRecord
2
*PAPER_SPACE
0
ENDTAB
0
ENDSEC
0
SECTION
2
BLOCKS
0
BLOCK
5
20
100
AcDbEntity
100
AcDbBlockBegin
2
*MODEL_SPACE
0
ENDBLK
5
21
100
AcDbEntity
100
AcDbBlockEnd
0
BLOCK
5
1C
100
AcDbEntity
100
AcDbBlockBegin
2
*PAPER_SPACE
0
ENDBLK
5
1D
100
AcDbEntity
100
AcDbBlockEnd
0
ENDSEC
0
SECTION
2
ENTITIES
0
LWPOLYLINE
5
100
100
AcDbEntity
8
0
100
AcDbPolyline
90
4
70
1
43
0.0
10
240
20
0
10
0
20
0
10
0
20
-240
10
240
20
-240
0
LWPOLYLINE
5
101
100
AcDbEntity
8
0
100
AcDbPolyline
90
4
70
1
43
0.0
10
275
20
0
10
250
20
0
10
250
20
-252.00000000000003
10
275
20
-252.00000000000003
0
LWPOLYLINE
5
102
100
AcDbEntity
8
0
100
AcDbPolyline
90
4
70
1
43
0.0
10
305
20
0
10
280
20
0
10
280
20
-252.00000000000003
10
305
20
-252.00000000000003
0
LWPOLYLINE
5
103
100
AcDbEntity
8
0
100
AcDbPolyline
90
4
70
1
43
0.0
10
335
20
0
10
310
20
0
10
310
20
-240
10
335
20
-240
0
LWPOLYLINE
5
104
100
AcDbEntity
8
0
100
AcDbPolyline
90
4
70
1
43
0.0
10
340
20
0
10
340
20
-240
10
365
20
-240
10
365
20
0
0
ENDSEC
0
SECTION
2
OBJECTS
0
DICTIONARY
5
C
100
AcDbDictionary
3
ACAD_GROUP
350
D
3
ACAD_MLINESTYLE
350
17
0
DICTIONARY
5
D
100
AcDbDictionary
0
DICTIONARY
5
1A
330
C
100
AcDbDictionary
0
DICTIONARY
5
17
100
AcDbDictionary
0
ENDSEC
0
EOF
