# Supplementary material for: A mechatronic shape display based on auxetic materials
Source: Nat Commun. 2021 Aug 6;12:4758. doi: 10.1038/s41467-021-24974-0 (PMC8346568; doi:10.1038/s41467-021-24974-0)
Supplement: Supplementary file 5 — Supplementary Dataset 3 [file 41467_2021_24974_MOESM5_ESM.txt]

  0
SECTION
  2
HEADER
  9
$ACADVER
  1
AC1014
  9
$ACADMAINTVER
 70
     0
  9
$DWGCODEPAGE
  3
ANSI_1252
  9
$INSBASE
 10
0.0
 20
0.0
 30
0.0
  9
$EXTMIN
 10
0.0
 20
0.0
 30
0.0
  9
$EXTMAX
 10
32.0
 20
18.0
 30
0.0
  9
$LIMMIN
 10
0.0
 20
0.0
  9
$LIMMAX
 10
12.0
 20
9.0
  9
$ORTHOMODE
 70
     0
  9
$REGENMODE
 70
     1
  9
$FILLMODE
 70
     0
  9
$QTEXTMODE
 70
     0
  9
$MIRRTEXT
 70
     1
  9
$DRAGMODE
 70
     2
  9
$LTSCALE
 40
1.0
  9
$OSMODE
 70
    37
  9
$ATTMODE
 70
     1
  9
$TEXTSIZE
 40
0.2
  9
$TRACEWID
 40
0.05
  9
$TEXTSTYLE
  7
STANDARD
  9
$CLAYER
  8
0
  9
$CELTYPE
  6
BYLAYER
  9
$CECOLOR
 62
   256
  9
$CELTSCALE
 40
1.0
  9
$DELOBJ
 70
     1
  9
$DISPSILH
 70
     0
  9
$DIMSCALE
 40
1.0
  9
$DIMASZ
 40
0.18
  9
$DIMEXO
 40
0.0625
  9
$DIMDLI
 40
0.38
  9
$DIMRND
 40
0.0
  9
$DIMDLE
 40
0.0
  9
$DIMEXE
 40
0.18
  9
$DIMTP
 40
0.0
  9
$DIMTM
 40
0.0
  9
$DIMTXT
 40
0.18
  9
$DIMCEN
 40
0.09
  9
$DIMTSZ
 40
0.0
  9
$DIMTOL
 70
     0
  9
$DIMLIM
 70
     0
  9
$DIMTIH
 70
     0
  9
$DIMTOH
 70
     0
  9
$DIMSE1
 70
     0
  9
$DIMSE2
 70
     0
  9
$DIMTAD
 70
     1
  9
$DIMZIN
 70
     0
  9
$DIMBLK
  1

  9
$DIMASO
 70
     1
  9
$DIMSHO
 70
     1
  9
$DIMPOST
  1

  9
$DIMAPOST
  1

  9
$DIMALT
 70
     0
  9
$DIMALTD
 70
     2
  9
$DIMALTF
 40
25.4
  9
$DIMLFAC
 40
1.0
  9
$DIMTOFL
 70
     0
  9
$DIMTVP
 40
0.0
  9
$DIMTIX
 70
     0
  9
$DIMSOXD
 70
     0
  9
$DIMSAH
 70
     0
  9
$DIMBLK1
  1

  9
$DIMBLK2
  1

  9
$DIMSTYLE
  2
STANDARD
  9
$DIMCLRD
 70
     0
  9
$DIMCLRE
 70
     0
  9
$DIMCLRT
 70
     0
  9
$DIMTFAC
 40
1.0
  9
$DIMGAP
 40
0.09
  9
$DIMJUST
 70
     0
  9
$DIMSD1
 70
     0
  9
$DIMSD2
 70
     0
  9
$DIMTOLJ
 70
     1
  9
$DIMTZIN
 70
     0
  9
$DIMALTZ
 70
     0
  9
$DIMALTTZ
 70
     0
  9
$DIMFIT
 70
     5
  9
$DIMUPT
 70
     0
  9
$DIMUNIT
 70
     2
  9
$DIMDEC
 70
     2
  9
$DIMTDEC
 70
     4
  9
$DIMALTU
 70
     2
  9
$DIMALTTD
 70
     2
  9
$DIMTXSTY
  7
STANDARD
  9
$DIMAUNIT
 70
     0
  9
$LUNITS
 70
     2
  9
$LUPREC
 70
     4
  9
$SKETCHINC
 40
0.1
  9
$FILLETRAD
 40
0.5
  9
$AUNITS
 70
     0
  9
$AUPREC
 70
     0
  9
$MENU
  1
.
  9
$ELEVATION
 40
0.0
  9
$PELEVATION
 40
0.0
  9
$THICKNESS
 40
0.0
  9
$LIMCHECK
 70
     0
  9
$BLIPMODE
 70
     0
  9
$CHAMFERA
 40
0.5
  9
$CHAMFERB
 40
0.5
  9
$CHAMFERC
 40
1.0
  9
$CHAMFERD
 40
0.0
  9
$SKPOLY
 70
     0
  9
$TDCREATE
 40
2450772.666465926
  9
$TDUPDATE
 40
2459317.133784710
  9
$TDINDWG
 40
0.0011564931
  9
$TDUSRTIMER
 40
0.0011564931
  9
$USRTIMER
 70
     1
  9
$ANGBASE
 50
0.0
  9
$ANGDIR
 70
     0
  9
$PDMODE
 70
     0
  9
$PDSIZE
 40
0.0
  9
$PLINEWID
 40
0.0
  9
$COORDS
 70
     1
  9
$SPLFRAME
 70
     0
  9
$SPLINETYPE
 70
     6
  9
$SPLINESEGS
 70
     8
  9
$ATTDIA
 70
     0
  9
$ATTREQ
 70
     1
  9
$HANDLING
 70
     1
  9
$HANDSEED
  5
23E
  9
$SURFTAB1
 70
     6
  9
$SURFTAB2
 70
     6
  9
$SURFTYPE
 70
     6
  9
$SURFU
 70
     6
  9
$SURFV
 70
     6
  9
$UCSNAME
  2

  9
$UCSORG
 10
0.0
 20
0.0
 30
0.0
  9
$UCSXDIR
 10
1.0
 20
0.0
 30
0.0
  9
$UCSYDIR
 10
0.0
 20
1.0
 30
0.0
  9
$PUCSNAME
  2

  9
$PUCSORG
 10
0.0
 20
0.0
 30
0.0
  9
$PUCSXDIR
 10
1.0
 20
0.0
 30
0.0
  9
$PUCSYDIR
 10
0.0
 20
1.0
 30
0.0
  9
$USERI1
 70
     0
  9
$USERI2
 70
     0
  9
$USERI3
 70
     0
  9
$USERI4
 70
     0
  9
$USERI5
 70
     0
  9
$USERR1
 40
0.0
  9
$USERR2
 40
0.0
  9
$USERR3
 40
0.0
  9
$USERR4
 40
0.0
  9
$USERR5
 40
0.0
  9
$WORLDVIEW
 70
     1
  9
$SHADEDGE
 70
     3
  9
$SHADEDIF
 70
    70
  9
$TILEMODE
 70
     1
  9
$MAXACTVP
 70
    48
  9
$PINSBASE
 10
0.0
 20
0.0
 30
0.0
  9
$PLIMCHECK
 70
     0
  9
$PEXTMIN
 10
0.0
 20
0.0
 30
0.0
  9
$PEXTMAX
 10
0.0
 20
0.0
 30
0.0
  9
$PLIMMIN
 10
0.0
 20
0.0
  9
$PLIMMAX
 10
12.0
 20
9.0
  9
$UNITMODE
 70
     0
  9
$VISRETAIN
 70
     1
  9
$PLINEGEN
 70
     0
  9
$PSLTSCALE
 70
     1
  9
$TREEDEPTH
 70
  3020
  9
$PICKSTYLE
 70
     1
  9
$CMLSTYLE
  2
STANDARD
  9
$CMLJUST
 70
     0
  9
$CMLSCALE
 40
1.0
  9
$PROXYGRAPHICS
 70
     1
  9
$MEASUREMENT
 70
     0
  0
ENDSEC
  0
SECTION
  2
CLASSES
  0
CLASS
  1
LWPOLYLINE
  2
AcDbPolyline
  3
ObjectDBX Classes
 90
       20
280
     0
281
     1
  0
CLASS
  1
IMAGE
  2
AcDbRasterImage
  3
ISM
 90
       21
280
     0
281
     1
  0
CLASS
  1
OLE2FRAME
  2
AcDbOle2Frame
  3
ObjectDBX Classes
 90
       21
280
     0
281
     1
  0
CLASS
  1
HATCH
  2
AcDbHatch
  3
ObjectDBX Classes
 90
       20
280
     0
281
     1
  0
CLASS
  1
DICTIONARYVAR
  2
AcDbDictionaryVar
  3
ObjectDBX Classes
 90
       20
280
     0
281
     0
  0
CLASS
  1
RASTERVARIABLES
  2
AcDbRasterVariables
  3
ISM
 90
       21
280
     0
281
     0
  0
CLASS
  1
IMAGEDEF
  2
AcDbRasterImageDef
  3
ISM
 90
       21
280
     0
281
     0
  0
CLASS
  1
IMAGEDEF_REACTOR
  2
AcDbRasterImageDefReactor
  3
ISM
 90
       21
280
     0
281
     0
  0
CLASS
  1
IDBUFFER
  2
AcDbIdBuffer
  3
ObjectDBX Classes
 90
       20
280
     0
281
     0
  0
CLASS
  1
SPATIAL_FILTER
  2
AcDbSpatialFilter
  3
ObjectDBX Classes
 90
       20
280
     0
281
     0
  0
CLASS
  1
XRECORD
  2
AcDbXrecord
  3
ObjectDBX Classes
 90
       21
280
     0
281
     0
  0
CLASS
  1
ACDBDICTIONARYWDFLT
  2
AcDbDictionaryWithDefault
  3
ObjectDBX Classes
 90
       22
280
     0
281
     0
  0
CLASS
  1
SCALE
  2
AcDbScale
  3
ObjectDBX Classes
 90
       27
280
     0
281
     0
  0
CLASS
  1
VISUALSTYLE
  2
AcDbVisualStyle
  3
ObjectDBX Classes
 90
       26
280
     0
281
     0
  0
CLASS
  1
MATERIAL
  2
AcDbMaterial
  3
ObjectDBX Classes
 90
       23
280
     0
281
     0
  0
CLASS
  1
TABLESTYLE
  2
AcDbTableStyle
  3
ObjectDBX Classes
 90
       25
280
     0
281
     0
  0
CLASS
  1
MLEADERSTYLE
  2
AcDbMLeaderStyle
  3
ACDB_MLEADERSTYLE_CLASS
 90
       27
280
     0
281
     0
  0
CLASS
  1
SORTENTSTABLE
  2
AcDbSortentsTable
  3
"AutoCAD"
 90
        0
280
     0
281
     0
  0
CLASS
  1
LAYER_INDEX
  2
AcDbLayerIndex
  3
"Acad"
 90
        0
280
     0
281
     0
  0
CLASS
  1
SPATIAL_INDEX
  2
AcDbSpatialIndex
  3
"Acad"
 90
        0
280
     0
281
     0
  0
CLASS
  1
OBJECT_PTR
  2
CAseDLPNTableRecord
  3
"ASE-LPNTableRecord"
 90
        1
280
     0
281
     0
  0
CLASS
  1
LAYOUT
  2
AcDbLayout
  3
"AutoCAD 2000"
 90
        1
280
     0
281
     0
  0
CLASS
  1
PLOTSETTINGS
  2
AcDbPlotsettings
  3
"AutoCAD 2000"
 90
        1
280
     0
281
     0
  0
CLASS
  1
ACDBPLACEHOLDER
  2
AcDbPlaceholder
  3
"AutoCAD 2000"
 90
        1
280
     0
281
     0
  0
CLASS
  1
VBA_PROJECT
  2
AcDbVbaProject
  3
"AutoCAD 2000"
 90
        1
280
     0
281
     0
  0
CLASS
  1
WIPEOUT
  2
AcDbWipeout
  3
"AutoCAD 2000"
 90
        1
280
     0
281
     1
  0
CLASS
  1
WIPEOUTVARIABLES
  2
AcDbWipeoutVariables
  3
"AutoCAD 2000"
 90
        1
280
     0
281
     0
  0
CLASS
  1
RTEXT
  2
RText
  3
RText|AutoCAD Express Tool|expresstools@autodesk.com
 90
        1
280
     0
281
     1
  0
CLASS
  1
ARCALIGNEDTEXT
  2
AcDbArcAlignedText
  3
RText|AutoCAD Express Tool|expresstools@autodesk.com
 90
        1
280
     0
281
     1
  0
ENDSEC
  0
SECTION
  2
TABLES
  0
TABLE
  2
VPORT
  5
8
100
AcDbSymbolTable
 70
     1
  0
VPORT
  5
25
100
AcDbSymbolTableRecord
100
AcDbViewportTableRecord
  2
*ACTIVE
 70
     0
 10
0.0
 20
0.0
 11
1.0
 21
1.0
 12
16.0
 22
9.0
 13
0.0
 23
0.0
 14
0.5
 24
0.5
 15
0.5
 25
0.5
 16
0.0
 26
0.0
 36
1.0
 17
0.0
 27
0.0
 37
0.0
 40
18.0
 41
1.777778
 42
50.0
 43
0.0
 44
0.0
 50
0.0
 51
0.0
 71
     0
 72
   100
 73
     1
 74
     1
 75
     0
 76
     0
 77
     0
 78
     0
  0
ENDTAB
  0
TABLE
  2
LTYPE
  5
5
100
AcDbSymbolTable
 70
     3
  0
LTYPE
  5
12
100
AcDbSymbolTableRecord
100
AcDbLinetypeTableRecord
  2
BYBLOCK
 70
     0
  3

 72
    65
 73
     0
 40
0.0
  0
LTYPE
  5
13
100
AcDbSymbolTableRecord
100
AcDbLinetypeTableRecord
  2
BYLAYER
 70
     0
  3

 72
    65
 73
     0
 40
0.0
  0
LTYPE
  5
14
100
AcDbSymbolTableRecord
100
AcDbLinetypeTableRecord
  2
CONTINUOUS
 70
     0
  3
Solid line
 72
    65
 73
     0
 40
0.0
  0
ENDTAB
  0
TABLE
  2
LAYER
  5
2
100
AcDbSymbolTable
 70
     2
  0
LAYER
  5
E
100
AcDbSymbolTableRecord
100
AcDbLayerTableRecord
  2
0
 70
     0
 62
     7
  6
CONTINUOUS
  0
LAYER
  5
233
100
AcDbSymbolTableRecord
100
AcDbLayerTableRecord
  2
CAD_DRAWING
 70
     0
 62
     7
  6
CONTINUOUS
  0
ENDTAB
  0
TABLE
  2
STYLE
  5
3
100
AcDbSymbolTable
 70
     1
  0
STYLE
  5
F
100
AcDbSymbolTableRecord
100
AcDbTextStyleTableRecord
  2
STANDARD
 70
     0
 40
0.0
 41
1.0
 50
0.0
 71
     0
 42
0.2
  3
txt.shx
  4

  0
ENDTAB
  0
TABLE
  2
VIEW
  5
6
100
AcDbSymbolTable
 70
     0
  0
ENDTAB
  0
TABLE
  2
UCS
  5
7
100
AcDbSymbolTable
 70
     0
  0
ENDTAB
  0
TABLE
  2
APPID
  5
9
100
AcDbSymbolTable
 70
     1
  0
APPID
  5
10
100
AcDbSymbolTableRecord
100
AcDbRegAppTableRecord
  2
ACAD
 70
     0
  0
ENDTAB
  0
TABLE
  2
DIMSTYLE
  5
A
100
AcDbSymbolTable
 70
     1
  0
DIMSTYLE
105
1D
100
AcDbSymbolTableRecord
100
AcDbDimStyleTableRecord
  2
STANDARD
 70
     0
  3

  4

  5

  6

  7

 40
1.0
 41
0.18
 42
0.0625
 43
0.38
 44
0.18
 45
0.0
 46
0.0
 47
0.0
 48
0.0
 71
     0
 72
     0
 73
     1
 74
     1
 75
     0
 76
     0
 77
     0
 78
     0
140
0.18
141
0.09
142
0.0
143
25.4
144
1.0
145
0.0
146
1.0
147
0.09
170
     0
171
     2
172
     0
173
     0
174
     0
175
     0
176
     0
177
     0
178
     0
270
     2
271
     4
272
     4
273
     2
274
     2
275
     0
280
     0
281
     0
282
     0
283
     1
284
     0
285
     0
286
     0
287
     3
288
     0
340
F
  0
ENDTAB
  0
TABLE
  2
BLOCK_RECORD
  5
1
100
AcDbSymbolTable
 70
     4
  0
BLOCK_RECORD
  5
18
100
AcDbSymbolTableRecord
100
AcDbBlockTableRecord
  2
*MODEL_SPACE
  0
BLOCK_RECORD
  5
15
100
AcDbSymbolTableRecord
100
AcDbBlockTableRecord
  2
*PAPER_SPACE
  0
BLOCK_RECORD
  5
22D
100
AcDbSymbolTableRecord
100
AcDbBlockTableRecord
  2
RECTANGLE
  0
BLOCK_RECORD
  5
231
100
AcDbSymbolTableRecord
100
AcDbBlockTableRecord
  2
DYNAMIC_CONNECTOR
  0
BLOCK_RECORD
  5
236
100
AcDbSymbolTableRecord
100
AcDbBlockTableRecord
  2
SQUARE
  0
BLOCK_RECORD
  5
23A
100
AcDbSymbolTableRecord
100
AcDbBlockTableRecord
  2
CIRCLE
  0
ENDTAB
  0
ENDSEC
  0
SECTION
  2
BLOCKS
  0
BLOCK
  5
19
100
AcDbEntity
  8
0
100
AcDbBlockBegin
  2
*MODEL_SPACE
 70
     0
 10
0.0
 20
0.0
 30
0.0
  3
*MODEL_SPACE
  1

  0
ENDBLK
  5
1A
100
AcDbEntity
  8
0
100
AcDbBlockEnd
  0
BLOCK
  5
16
100
AcDbEntity
 67
     1
  8
0
100
AcDbBlockBegin
  2
*PAPER_SPACE
 70
     0
 10
0.0
 20
0.0
 30
0.0
  3
*PAPER_SPACE
  1

  0
ENDBLK
  5
17
100
AcDbEntity
 67
     1
  8
0
100
AcDbBlockEnd
  0
BLOCK
  5
22E
100
AcDbEntity
  8
0
100
AcDbBlockBegin
  2
RECTANGLE
 70
     0
 10
0.0
 20
0.0
 30
0.0
  3
RECTANGLE
  1

  0
LWPOLYLINE
  5
22F
100
AcDbEntity
  8
0
  6
CONTINUOUS
 62
     7
100
AcDbPolyline
 90
        4
 70
     1
 10
1.25
 20
1.5
 10
2.75
 20
1.5
 10
2.75
 20
2.5
 10
1.25
 20
2.5
  0
ENDBLK
  5
230
100
AcDbEntity
  8
0
100
AcDbBlockEnd
  0
BLOCK
  5
232
100
AcDbEntity
  8
0
100
AcDbBlockBegin
  2
DYNAMIC_CONNECTOR
 70
     0
 10
0.0
 20
0.0
 30
0.0
  3
DYNAMIC_CONNECTOR
  1

  0
LWPOLYLINE
  5
234
100
AcDbEntity
  8
CAD_DRAWING
  6
CONTINUOUS
100
AcDbPolyline
 90
        3
 70
     0
 10
1.0
 20
2.0
 10
1.0
 20
1.0
 10
2.0
 20
1.0
  0
ENDBLK
  5
235
100
AcDbEntity
  8
0
100
AcDbBlockEnd
  0
BLOCK
  5
237
100
AcDbEntity
  8
0
100
AcDbBlockBegin
  2
SQUARE
 70
     0
 10
0.0
 20
0.0
 30
0.0
  3
SQUARE
  1

  0
LWPOLYLINE
  5
238
100
AcDbEntity
  8
0
  6
CONTINUOUS
 62
     7
100
AcDbPolyline
 90
        4
 70
     1
 10
1.25
 20
1.25
 10
2.75
 20
1.25
 10
2.75
 20
2.75
 10
1.25
 20
2.75
  0
ENDBLK
  5
239
100
AcDbEntity
  8
0
100
AcDbBlockEnd
  0
BLOCK
  5
23B
100
AcDbEntity
  8
0
100
AcDbBlockBegin
  2
CIRCLE
 70
     0
 10
0.0
 20
0.0
 30
0.0
  3
CIRCLE
  1

  0
LWPOLYLINE
  5
23C
100
AcDbEntity
  8
0
  6
CONTINUOUS
 62
     7
100
AcDbPolyline
 90
        2
 70
     1
 10
1.25
 20
2.0
 42
-1.0
 10
2.75
 20
2.0
 42
-1.0
  0
ENDBLK
  5
23D
100
AcDbEntity
  8
0
100
AcDbBlockEnd
  0
ENDSEC
  0
SECTION
  2
ENTITIES
  0
LWPOLYLINE
  5
75
102
{ACAD_REACTORS
330
74
102
}
100
AcDbEntity
  8
0
  6
CONTINUOUS
 62
     7
100
AcDbPolyline
 90
        2
 70
     1
 10
9.845757
 20
2.1062
 42
-1.0
 10
10.633158
 20
2.1062
 42
-1.0
  0
LWPOLYLINE
  5
76
102
{ACAD_REACTORS
330
74
102
}
100
AcDbEntity
  8
0
  6
CONTINUOUS
 62
     7
100
AcDbPolyline
 90
        2
 70
     1
 10
10.042607
 20
2.1062
 42
-1.0
 10
10.436308
 20
2.1062
 42
-1.0
  0
LWPOLYLINE
  5
78
102
{ACAD_REACTORS
330
77
102
}
100
AcDbEntity
  8
0
  6
CONTINUOUS
 62
     7
100
AcDbPolyline
 90
        2
 70
     1
 10
11.558355
 20
2.1062
 42
-1.0
 10
12.345757
 20
2.1062
 42
-1.0
  0
LWPOLYLINE
  5
79
102
{ACAD_REACTORS
330
77
102
}
100
AcDbEntity
  8
0
  6
CONTINUOUS
 62
     7
100
AcDbPolyline
 90
        2
 70
     1
 10
11.755206
 20
2.1062
 42
-1.0
 10
12.148906
 20
2.1062
 42
-1.0
  0
LWPOLYLINE
  5
7B
102
{ACAD_REACTORS
330
7A
102
}
100
AcDbEntity
  8
0
  6
CONTINUOUS
 62
     7
100
AcDbPolyline
 90
        2
 70
     1
 10
10.702056
 20
2.1062
 42
-1.0
 10
11.489458
 20
2.1062
 42
-1.0
  0
LWPOLYLINE
  5
7C
102
{ACAD_REACTORS
330
7A
102
}
100
AcDbEntity
  8
0
  6
CONTINUOUS
 62
     7
100
AcDbPolyline
 90
        2
 70
     1
 10
10.898906
 20
2.1062
 42
-1.0
 10
11.292607
 20
2.1062
 42
-1.0
  0
CIRCLE
  5
7E
102
{ACAD_REACTORS
330
7D
102
}
100
AcDbEntity
  8
0
  6
CONTINUOUS
 62
     7
100
AcDbCircle
 10
10.395708
 20
8.4812
 30
0.0
 40
0.393701
  0
CIRCLE
  5
7F
102
{ACAD_REACTORS
330
7D
102
}
100
AcDbEntity
  8
0
  6
CONTINUOUS
 62
     7
100
AcDbCircle
 10
10.395708
 20
8.4812
 30
0.0
 40
0.192913
  0
CIRCLE
  5
81
102
{ACAD_REACTORS
330
80
102
}
100
AcDbEntity
  8
0
  6
CONTINUOUS
 62
     7
100
AcDbCircle
 10
12.092658
 20
8.4812
 30
0.0
 40
0.393701
  0
CIRCLE
  5
82
102
{ACAD_REACTORS
330
80
102
}
100
AcDbEntity
  8
0
  6
CONTINUOUS
 62
     7
100
AcDbCircle
 10
12.092658
 20
8.4812
 30
0.0
 40
0.192913
  0
CIRCLE
  5
84
102
{ACAD_REACTORS
330
83
102
}
100
AcDbEntity
  8
0
  6
CONTINUOUS
 62
     7
100
AcDbCircle
 10
11.248907
 20
8.4812
 30
0.0
 40
0.393701
  0
CIRCLE
  5
85
102
{ACAD_REACTORS
330
83
102
}
100
AcDbEntity
  8
0
  6
CONTINUOUS
 62
     7
100
AcDbCircle
 10
11.248907
 20
8.4812
 30
0.0
 40
0.192913
  0
ARC
  5
87
102
{ACAD_REACTORS
330
86
102
}
100
AcDbEntity
  8
0
  6
CONTINUOUS
 62
     7
100
AcDbCircle
 10
0.451264
 20
5.596849
 30
0.0
 40
0.393701
100
AcDbArc
 50
180.0
 51
339.512685
  0
ARC
  5
88
102
{ACAD_REACTORS
330
86
102
}
100
AcDbEntity
  8
0
  6
CONTINUOUS
 62
     7
100
AcDbCircle
 10
0.451264
 20
5.596849
 30
0.0
 40
0.393701
100
AcDbArc
 50
20.487313
 51
180.0
  0
ARC
  5
89
102
{ACAD_REACTORS
330
86
102
}
100
AcDbEntity
  8
0
  6
CONTINUOUS
 62
     7
100
AcDbCircle
 10
0.313468
 20
5.596849
 30
0.0
 40
0.137795
100
AcDbArc
 50
90.024113
 51
92.456286
  0
LINE
  5
8A
102
{ACAD_REACTORS
330
86
102
}
100
AcDbEntity
  8
0
  6
CONTINUOUS
 62
     7
100
AcDbLine
 10
0.31341
 20
5.734645
 30
0.0
 11
0.313526
 21
5.734645
 31
0.0
  0
ARC
  5
8B
102
{ACAD_REACTORS
330
86
102
}
100
AcDbEntity
  8
0
  6
CONTINUOUS
 62
     7
100
AcDbCircle
 10
0.313468
 20
5.596849
 30
0.0
 40
0.137795
100
AcDbArc
 50
267.543714
 51
270.0
  0
ARC
  5
8C
102
{ACAD_REACTORS
330
86
102
}
100
AcDbEntity
  8
0
  6
CONTINUOUS
 62
     7
100
AcDbCircle
 10
0.313468
 20
5.596849
 30
0.0
 40
0.137795
100
AcDbArc
 50
180.0
 51
267.543714
  0
ARC
  5
8D
102
{ACAD_REACTORS
330
86
102
}
100
AcDbEntity
  8
0
  6
CONTINUOUS
 62
     7
100
AcDbCircle
 10
0.313468
 20
5.596849
 30
0.0
 40
0.137795
100
AcDbArc
 50
92.456286
 51
180.0
  0
LINE
  5
8E
102
{ACAD_REACTORS
330
86
102
}
100
AcDbEntity
  8
0
  6
CONTINUOUS
 62
     7
100
AcDbLine
 10
0.820063
 20
5.734645
 30
0.0
 11
0.313526
 21
5.734645
 31
0.0
  0
LINE
  5
8F
102
{ACAD_REACTORS
330
86
102
}
100
AcDbEntity
  8
0
  6
CONTINUOUS
 62
     7
100
AcDbLine
 10
0.313468
 20
5.459054
 30
0.0
 11
0.820063
 21
5.459054
 31
0.0
  0
LINE
  5
90
102
{ACAD_REACTORS
330
86
102
}
100
AcDbEntity
  8
0
  6
CONTINUOUS
 62
     7
100
AcDbLine
 10
0.313526
 20
5.734645
 30
0.0
 11
0.31341
 21
5.734645
 31
0.0
  0
LWPOLYLINE
  5
91
102
{ACAD_REACTORS
330
86
102
}
100
AcDbEntity
  8
0
  6
CONTINUOUS
 62
     7
100
AcDbPolyline
 90
        3
 70
     0
 10
0.31341
 20
5.734645
 10
0.307563
 20
5.734645
 10
0.307563
 20
5.734518
  0
LINE
  5
92
102
{ACAD_REACTORS
330
86
102
}
100
AcDbEntity
  8
0
  6
CONTINUOUS
 62
     7
100
AcDbLine
 10
0.307563
 20
5.459181
 30
0.0
 11
0.307563
 21
5.459054
 31
0.0
  0
LINE
  5
93
102
{ACAD_REACTORS
330
86
102
}
100
AcDbEntity
  8
0
  6
CONTINUOUS
 62
     7
100
AcDbLine
 10
0.307563
 20
5.459054
 30
0.0
 11
0.313468
 21
5.459054
 31
0.0
  0
ARC
  5
95
102
{ACAD_REACTORS
330
94
102
}
100
AcDbEntity
  8
0
  6
CONTINUOUS
 62
     7
100
AcDbCircle
 10
1.263764
 20
5.596849
 30
0.0
 40
0.393701
100
AcDbArc
 50
180.0
 51
339.512685
  0
ARC
  5
96
102
{ACAD_REACTORS
330
94
102
}
100
AcDbEntity
  8
0
  6
CONTINUOUS
 62
     7
100
AcDbCircle
 10
1.263764
 20
5.596849
 30
0.0
 40
0.393701
100
AcDbArc
 50
20.487313
 51
180.0
  0
ARC
  5
97
102
{ACAD_REACTORS
330
94
102
}
100
AcDbEntity
  8
0
  6
CONTINUOUS
 62
     7
100
AcDbCircle
 10
1.125968
 20
5.596849
 30
0.0
 40
0.137795
100
AcDbArc
 50
90.024113
 51
92.456286
  0
LINE
  5
98
102
{ACAD_REACTORS
330
94
102
}
100
AcDbEntity
  8
0
  6
CONTINUOUS
 62
     7
100
AcDbLine
 10
1.12591
 20
5.734645
 30
0.0
 11
1.126026
 21
5.734645
 31
0.0
  0
ARC
  5
99
102
{ACAD_REACTORS
330
94
102
}
100
AcDbEntity
  8
0
  6
CONTINUOUS
 62
     7
100
AcDbCircle
 10
1.125968
 20
5.596849
 30
0.0
 40
0.137795
100
AcDbArc
 50
267.543714
 51
270.0
  0
ARC
  5
9A
102
{ACAD_REACTORS
330
94
102
}
100
AcDbEntity
  8
0
  6
CONTINUOUS
 62
     7
100
AcDbCircle
 10
1.125968
 20
5.596849
 30
0.0
 40
0.137795
100
AcDbArc
 50
180.0
 51
267.543714
  0
ARC
  5
9B
102
{ACAD_REACTORS
330
94
102
}
100
AcDbEntity
  8
0
  6
CONTINUOUS
 62
     7
100
AcDbCircle
 10
1.125968
 20
5.596849
 30
0.0
 40
0.137795
100
AcDbArc
 50
92.456286
 51
180.0
  0
LINE
  5
9C
102
{ACAD_REACTORS
330
94
102
}
100
AcDbEntity
  8
0
  6
CONTINUOUS
 62
     7
100
AcDbLine
 10
1.632563
 20
5.734645
 30
0.0
 11
1.126026
 21
5.734645
 31
0.0
  0
LINE
  5
9D
102
{ACAD_REACTORS
330
94
102
}
100
AcDbEntity
  8
0
  6
CONTINUOUS
 62
     7
100
AcDbLine
 10
1.125968
 20
5.459054
 30
0.0
 11
1.632563
 21
5.459054
 31
0.0
  0
LINE
  5
9E
102
{ACAD_REACTORS
330
94
102
}
100
AcDbEntity
  8
0
  6
CONTINUOUS
 62
     7
100
AcDbLine
 10
1.126026
 20
5.734645
 30
0.0
 11
1.12591
 21
5.734645
 31
0.0
  0
LWPOLYLINE
  5
9F
102
{ACAD_REACTORS
330
94
102
}
100
AcDbEntity
  8
0
  6
CONTINUOUS
 62
     7
100
AcDbPolyline
 90
        3
 70
     0
 10
1.12591
 20
5.734645
 10
1.120063
 20
5.734645
 10
1.120063
 20
5.734518
  0
LINE
  5
A0
102
{ACAD_REACTORS
330
94
102
}
100
AcDbEntity
  8
0
  6
CONTINUOUS
 62
     7
100
AcDbLine
 10
1.120063
 20
5.459181
 30
0.0
 11
1.120063
 21
5.459054
 31
0.0
  0
LINE
  5
A1
102
{ACAD_REACTORS
330
94
102
}
100
AcDbEntity
  8
0
  6
CONTINUOUS
 62
     7
100
AcDbLine
 10
1.120063
 20
5.459054
 30
0.0
 11
1.125968
 21
5.459054
 31
0.0
  0
ARC
  5
A3
102
{ACAD_REACTORS
330
A2
102
}
100
AcDbEntity
  8
0
  6
CONTINUOUS
 62
     7
100
AcDbCircle
 10
2.051264
 20
5.61555
 30
0.0
 40
0.393701
100
AcDbArc
 50
180.0
 51
339.512685
  0
ARC
  5
A4
102
{ACAD_REACTORS
330
A2
102
}
100
AcDbEntity
  8
0
  6
CONTINUOUS
 62
     7
100
AcDbCircle
 10
2.051264
 20
5.61555
 30
0.0
 40
0.393701
100
AcDbArc
 50
20.487313
 51
180.0
  0
ARC
  5
A5
102
{ACAD_REACTORS
330
A2
102
}
100
AcDbEntity
  8
0
  6
CONTINUOUS
 62
     7
100
AcDbCircle
 10
1.913468
 20
5.61555
 30
0.0
 40
0.137795
100
AcDbArc
 50
90.024113
 51
92.456286
  0
LINE
  5
A6
102
{ACAD_REACTORS
330
A2
102
}
100
AcDbEntity
  8
0
  6
CONTINUOUS
 62
     7
100
AcDbLine
 10
1.91341
 20
5.753346
 30
0.0
 11
1.913526
 21
5.753346
 31
0.0
  0
ARC
  5
A7
102
{ACAD_REACTORS
330
A2
102
}
100
AcDbEntity
  8
0
  6
CONTINUOUS
 62
     7
100
AcDbCircle
 10
1.913468
 20
5.61555
 30
0.0
 40
0.137795
100
AcDbArc
 50
267.543714
 51
270.0
  0
ARC
  5
A8
102
{ACAD_REACTORS
330
A2
102
}
100
AcDbEntity
  8
0
  6
CONTINUOUS
 62
     7
100
AcDbCircle
 10
1.913468
 20
5.61555
 30
0.0
 40
0.137795
100
AcDbArc
 50
180.0
 51
267.543714
  0
ARC
  5
A9
102
{ACAD_REACTORS
330
A2
102
}
100
AcDbEntity
  8
0
  6
CONTINUOUS
 62
     7
100
AcDbCircle
 10
1.913468
 20
5.61555
 30
0.0
 40
0.137795
100
AcDbArc
 50
92.456286
 51
180.0
  0
LINE
  5
AA
102
{ACAD_REACTORS
330
A2
102
}
100
AcDbEntity
  8
0
  6
CONTINUOUS
 62
     7
100
AcDbLine
 10
2.420063
 20
5.753346
 30
0.0
 11
1.913526
 21
5.753346
 31
0.0
  0
LINE
  5
AB
102
{ACAD_REACTORS
330
A2
102
}
100
AcDbEntity
  8
0
  6
CONTINUOUS
 62
     7
100
AcDbLine
 10
1.913468
 20
5.477755
 30
0.0
 11
2.420063
 21
5.477755
 31
0.0
  0
LINE
  5
AC
102
{ACAD_REACTORS
330
A2
102
}
100
AcDbEntity
  8
0
  6
CONTINUOUS
 62
     7
100
AcDbLine
 10
1.913526
 20
5.753346
 30
0.0
 11
1.91341
 21
5.753346
 31
0.0
  0
LWPOLYLINE
  5
AD
102
{ACAD_REACTORS
330
A2
102
}
100
AcDbEntity
  8
0
  6
CONTINUOUS
 62
     7
100
AcDbPolyline
 90
        3
 70
     0
 10
1.91341
 20
5.753346
 10
1.907563
 20
5.753346
 10
1.907563
 20
5.753219
  0
LINE
  5
AE
102
{ACAD_REACTORS
330
A2
102
}
100
AcDbEntity
  8
0
  6
CONTINUOUS
 62
     7
100
AcDbLine
 10
1.907563
 20
5.477882
 30
0.0
 11
1.907563
 21
5.477755
 31
0.0
  0
LINE
  5
AF
102
{ACAD_REACTORS
330
A2
102
}
100
AcDbEntity
  8
0
  6
CONTINUOUS
 62
     7
100
AcDbLine
 10
1.907563
 20
5.477755
 30
0.0
 11
1.913468
 21
5.477755
 31
0.0
  0
ARC
  5
B1
102
{ACAD_REACTORS
330
B0
102
}
100
AcDbEntity
  8
0
  6
CONTINUOUS
 62
     7
100
AcDbCircle
 10
0.463763
 20
4.7312
 30
0.0
 40
0.393701
100
AcDbArc
 50
180.0
 51
339.512685
  0
ARC
  5
B2
102
{ACAD_REACTORS
330
B0
102
}
100
AcDbEntity
  8
0
  6
CONTINUOUS
 62
     7
100
AcDbCircle
 10
0.463763
 20
4.7312
 30
0.0
 40
0.393701
100
AcDbArc
 50
20.487313
 51
180.0
  0
ARC
  5
B3
102
{ACAD_REACTORS
330
B0
102
}
100
AcDbEntity
  8
0
  6
CONTINUOUS
 62
     7
100
AcDbCircle
 10
0.325968
 20
4.7312
 30
0.0
 40
0.137795
100
AcDbArc
 50
90.024113
 51
92.456286
  0
LINE
  5
B4
102
{ACAD_REACTORS
330
B0
102
}
100
AcDbEntity
  8
0
  6
CONTINUOUS
 62
     7
100
AcDbLine
 10
0.32591
 20
4.868995
 30
0.0
 11
0.326026
 21
4.868995
 31
0.0
  0
ARC
  5
B5
102
{ACAD_REACTORS
330
B0
102
}
100
AcDbEntity
  8
0
  6
CONTINUOUS
 62
     7
100
AcDbCircle
 10
0.325968
 20
4.7312
 30
0.0
 40
0.137795
100
AcDbArc
 50
267.543714
 51
270.0
  0
ARC
  5
B6
102
{ACAD_REACTORS
330
B0
102
}
100
AcDbEntity
  8
0
  6
CONTINUOUS
 62
     7
100
AcDbCircle
 10
0.325968
 20
4.7312
 30
0.0
 40
0.137795
100
AcDbArc
 50
180.0
 51
267.543714
  0
ARC
  5
B7
102
{ACAD_REACTORS
330
B0
102
}
100
AcDbEntity
  8
0
  6
CONTINUOUS
 62
     7
100
AcDbCircle
 10
0.325968
 20
4.7312
 30
0.0
 40
0.137795
100
AcDbArc
 50
92.456286
 51
180.0
  0
LINE
  5
B8
102
{ACAD_REACTORS
330
B0
102
}
100
AcDbEntity
  8
0
  6
CONTINUOUS
 62
     7
100
AcDbLine
 10
0.832563
 20
4.868995
 30
0.0
 11
0.326026
 21
4.868995
 31
0.0
  0
LINE
  5
B9
102
{ACAD_REACTORS
330
B0
102
}
100
AcDbEntity
  8
0
  6
CONTINUOUS
 62
     7
100
AcDbLine
 10
0.325968
 20
4.593405
 30
0.0
 11
0.832563
 21
4.593405
 31
0.0
  0
LINE
  5
BA
102
{ACAD_REACTORS
330
B0
102
}
100
AcDbEntity
  8
0
  6
CONTINUOUS
 62
     7
100
AcDbLine
 10
0.326026
 20
4.868995
 30
0.0
 11
0.32591
 21
4.868995
 31
0.0
  0
LWPOLYLINE
  5
BB
102
{ACAD_REACTORS
330
B0
102
}
100
AcDbEntity
  8
0
  6
CONTINUOUS
 62
     7
100
AcDbPolyline
 90
        3
 70
     0
 10
0.32591
 20
4.868995
 10
0.320063
 20
4.868995
 10
0.320063
 20
4.868869
  0
LINE
  5
BC
102
{ACAD_REACTORS
330
B0
102
}
100
AcDbEntity
  8
0
  6
CONTINUOUS
 62
     7
100
AcDbLine
 10
0.320063
 20
4.593531
 30
0.0
 11
0.320063
 21
4.593405
 31
0.0
  0
LINE
  5
BD
102
{ACAD_REACTORS
330
B0
102
}
100
AcDbEntity
  8
0
  6
CONTINUOUS
 62
     7
100
AcDbLine
 10
0.320063
 20
4.593405
 30
0.0
 11
0.325968
 21
4.593405
 31
0.0
  0
ARC
  5
BF
102
{ACAD_REACTORS
330
BE
102
}
100
AcDbEntity
  8
0
  6
CONTINUOUS
 62
     7
100
AcDbCircle
 10
1.276263
 20
4.7312
 30
0.0
 40
0.393701
100
AcDbArc
 50
180.0
 51
339.512685
  0
ARC
  5
C0
102
{ACAD_REACTORS
330
BE
102
}
100
AcDbEntity
  8
0
  6
CONTINUOUS
 62
     7
100
AcDbCircle
 10
1.276263
 20
4.7312
 30
0.0
 40
0.393701
100
AcDbArc
 50
20.487313
 51
180.0
  0
ARC
  5
C1
102
{ACAD_REACTORS
330
BE
102
}
100
AcDbEntity
  8
0
  6
CONTINUOUS
 62
     7
100
AcDbCircle
 10
1.138468
 20
4.7312
 30
0.0
 40
0.137795
100
AcDbArc
 50
90.024113
 51
92.456286
  0
LINE
  5
C2
102
{ACAD_REACTORS
330
BE
102
}
100
AcDbEntity
  8
0
  6
CONTINUOUS
 62
     7
100
AcDbLine
 10
1.13841
 20
4.868995
 30
0.0
 11
1.138526
 21
4.868995
 31
0.0
  0
ARC
  5
C3
102
{ACAD_REACTORS
330
BE
102
}
100
AcDbEntity
  8
0
  6
CONTINUOUS
 62
     7
100
AcDbCircle
 10
1.138468
 20
4.7312
 30
0.0
 40
0.137795
100
AcDbArc
 50
267.543714
 51
270.0
  0
ARC
  5
C4
102
{ACAD_REACTORS
330
BE
102
}
100
AcDbEntity
  8
0
  6
CONTINUOUS
 62
     7
100
AcDbCircle
 10
1.138468
 20
4.7312
 30
0.0
 40
0.137795
100
AcDbArc
 50
180.0
 51
267.543714
  0
ARC
  5
C5
102
{ACAD_REACTORS
330
BE
102
}
100
AcDbEntity
  8
0
  6
CONTINUOUS
 62
     7
100
AcDbCircle
 10
1.138468
 20
4.7312
 30
0.0
 40
0.137795
100
AcDbArc
 50
92.456286
 51
180.0
  0
LINE
  5
C6
102
{ACAD_REACTORS
330
BE
102
}
100
AcDbEntity
  8
0
  6
CONTINUOUS
 62
     7
100
AcDbLine
 10
1.645063
 20
4.868995
 30
0.0
 11
1.138526
 21
4.868995
 31
0.0
  0
LINE
  5
C7
102
{ACAD_REACTORS
330
BE
102
}
100
AcDbEntity
  8
0
  6
CONTINUOUS
 62
     7
100
AcDbLine
 10
1.138468
 20
4.593405
 30
0.0
 11
1.645063
 21
4.593405
 31
0.0
  0
LINE
  5
C8
102
{ACAD_REACTORS
330
BE
102
}
100
AcDbEntity
  8
0
  6
CONTINUOUS
 62
     7
100
AcDbLine
 10
1.138526
 20
4.868995
 30
0.0
 11
1.13841
 21
4.868995
 31
0.0
  0
LWPOLYLINE
  5
C9
102
{ACAD_REACTORS
330
BE
102
}
100
AcDbEntity
  8
0
  6
CONTINUOUS
 62
     7
100
AcDbPolyline
 90
        3
 70
     0
 10
1.13841
 20
4.868995
 10
1.132563
 20
4.868995
 10
1.132563
 20
4.868869
  0
LINE
  5
CA
102
{ACAD_REACTORS
330
BE
102
}
100
AcDbEntity
  8
0
  6
CONTINUOUS
 62
     7
100
AcDbLine
 10
1.132563
 20
4.593531
 30
0.0
 11
1.132563
 21
4.593405
 31
0.0
  0
LINE
  5
CB
102
{ACAD_REACTORS
330
BE
102
}
100
AcDbEntity
  8
0
  6
CONTINUOUS
 62
     7
100
AcDbLine
 10
1.132563
 20
4.593405
 30
0.0
 11
1.138468
 21
4.593405
 31
0.0
  0
ARC
  5
CD
102
{ACAD_REACTORS
330
CC
102
}
100
AcDbEntity
  8
0
  6
CONTINUOUS
 62
     7
100
AcDbCircle
 10
2.063763
 20
4.749901
 30
0.0
 40
0.393701
100
AcDbArc
 50
180.0
 51
339.512685
  0
ARC
  5
CE
102
{ACAD_REACTORS
330
CC
102
}
100
AcDbEntity
  8
0
  6
CONTINUOUS
 62
     7
100
AcDbCircle
 10
2.063763
 20
4.749901
 30
0.0
 40
0.393701
100
AcDbArc
 50
20.487313
 51
180.0
  0
ARC
  5
CF
102
{ACAD_REACTORS
330
CC
102
}
100
AcDbEntity
  8
0
  6
CONTINUOUS
 62
     7
100
AcDbCircle
 10
1.925968
 20
4.749901
 30
0.0
 40
0.137795
100
AcDbArc
 50
90.024113
 51
92.456286
  0
LINE
  5
D0
102
{ACAD_REACTORS
330
CC
102
}
100
AcDbEntity
  8
0
  6
CONTINUOUS
 62
     7
100
AcDbLine
 10
1.92591
 20
4.887696
 30
0.0
 11
1.926026
 21
4.887696
 31
0.0
  0
ARC
  5
D1
102
{ACAD_REACTORS
330
CC
102
}
100
AcDbEntity
  8
0
  6
CONTINUOUS
 62
     7
100
AcDbCircle
 10
1.925968
 20
4.749901
 30
0.0
 40
0.137795
100
AcDbArc
 50
267.543714
 51
270.0
  0
ARC
  5
D2
102
{ACAD_REACTORS
330
CC
102
}
100
AcDbEntity
  8
0
  6
CONTINUOUS
 62
     7
100
AcDbCircle
 10
1.925968
 20
4.749901
 30
0.0
 40
0.137795
100
AcDbArc
 50
180.0
 51
267.543714
  0
ARC
  5
D3
102
{ACAD_REACTORS
330
CC
102
}
100
AcDbEntity
  8
0
  6
CONTINUOUS
 62
     7
100
AcDbCircle
 10
1.925968
 20
4.749901
 30
0.0
 40
0.137795
100
AcDbArc
 50
92.456286
 51
180.0
  0
LINE
  5
D4
102
{ACAD_REACTORS
330
CC
102
}
100
AcDbEntity
  8
0
  6
CONTINUOUS
 62
     7
100
AcDbLine
 10
2.432562
 20
4.887696
 30
0.0
 11
1.926026
 21
4.887696
 31
0.0
  0
LINE
  5
D5
102
{ACAD_REACTORS
330
CC
102
}
100
AcDbEntity
  8
0
  6
CONTINUOUS
 62
     7
100
AcDbLine
 10
1.925968
 20
4.612105
 30
0.0
 11
2.432562
 21
4.612105
 31
0.0
  0
LINE
  5
D6
102
{ACAD_REACTORS
330
CC
102
}
100
AcDbEntity
  8
0
  6
CONTINUOUS
 62
     7
100
AcDbLine
 10
1.926026
 20
4.887696
 30
0.0
 11
1.92591
 21
4.887696
 31
0.0
  0
LWPOLYLINE
  5
D7
102
{ACAD_REACTORS
330
CC
102
}
100
AcDbEntity
  8
0
  6
CONTINUOUS
 62
     7
100
AcDbPolyline
 90
        3
 70
     0
 10
1.92591
 20
4.887696
 10
1.920063
 20
4.887696
 10
1.920063
 20
4.887569
  0
LINE
  5
D8
102
{ACAD_REACTORS
330
CC
102
}
100
AcDbEntity
  8
0
  6
CONTINUOUS
 62
     7
100
AcDbLine
 10
1.920063
 20
4.612232
 30
0.0
 11
1.920063
 21
4.612105
 31
0.0
  0
LINE
  5
D9
102
{ACAD_REACTORS
330
CC
102
}
100
AcDbEntity
  8
0
  6
CONTINUOUS
 62
     7
100
AcDbLine
 10
1.920063
 20
4.612105
 30
0.0
 11
1.925968
 21
4.612105
 31
0.0
  0
ARC
  5
DB
102
{ACAD_REACTORS
330
DA
102
}
100
AcDbEntity
  8
0
  6
CONTINUOUS
 62
     7
100
AcDbCircle
 10
0.463763
 20
3.884251
 30
0.0
 40
0.393701
100
AcDbArc
 50
180.0
 51
339.512685
  0
ARC
  5
DC
102
{ACAD_REACTORS
330
DA
102
}
100
AcDbEntity
  8
0
  6
CONTINUOUS
 62
     7
100
AcDbCircle
 10
0.463763
 20
3.884251
 30
0.0
 40
0.393701
100
AcDbArc
 50
20.487313
 51
180.0
  0
ARC
  5
DD
102
{ACAD_REACTORS
330
DA
102
}
100
AcDbEntity
  8
0
  6
CONTINUOUS
 62
     7
100
AcDbCircle
 10
0.325968
 20
3.884251
 30
0.0
 40
0.137795
100
AcDbArc
 50
90.024113
 51
92.456286
  0
LINE
  5
DE
102
{ACAD_REACTORS
330
DA
102
}
100
AcDbEntity
  8
0
  6
CONTINUOUS
 62
     7
100
AcDbLine
 10
0.32591
 20
4.022046
 30
0.0
 11
0.326026
 21
4.022046
 31
0.0
  0
ARC
  5
DF
102
{ACAD_REACTORS
330
DA
102
}
100
AcDbEntity
  8
0
  6
CONTINUOUS
 62
     7
100
AcDbCircle
 10
0.325968
 20
3.884251
 30
0.0
 40
0.137795
100
AcDbArc
 50
267.543714
 51
270.0
  0
ARC
  5
E0
102
{ACAD_REACTORS
330
DA
102
}
100
AcDbEntity
  8
0
  6
CONTINUOUS
 62
     7
100
AcDbCircle
 10
0.325968
 20
3.884251
 30
0.0
 40
0.137795
100
AcDbArc
 50
180.0
 51
267.543714
  0
ARC
  5
E1
102
{ACAD_REACTORS
330
DA
102
}
100
AcDbEntity
  8
0
  6
CONTINUOUS
 62
     7
100
AcDbCircle
 10
0.325968
 20
3.884251
 30
0.0
 40
0.137795
100
AcDbArc
 50
92.456286
 51
180.0
  0
LINE
  5
E2
102
{ACAD_REACTORS
330
DA
102
}
100
AcDbEntity
  8
0
  6
CONTINUOUS
 62
     7
100
AcDbLine
 10
0.832563
 20
4.022046
 30
0.0
 11
0.326026
 21
4.022046
 31
0.0
  0
LINE
  5
E3
102
{ACAD_REACTORS
330
DA
102
}
100
AcDbEntity
  8
0
  6
CONTINUOUS
 62
     7
100
AcDbLine
 10
0.325968
 20
3.746456
 30
0.0
 11
0.832563
 21
3.746456
 31
0.0
  0
LINE
  5
E4
102
{ACAD_REACTORS
330
DA
102
}
100
AcDbEntity
  8
0
  6
CONTINUOUS
 62
     7
100
AcDbLine
 10
0.326026
 20
4.022046
 30
0.0
 11
0.32591
 21
4.022046
 31
0.0
  0
LWPOLYLINE
  5
E5
102
{ACAD_REACTORS
330
DA
102
}
100
AcDbEntity
  8
0
  6
CONTINUOUS
 62
     7
100
AcDbPolyline
 90
        3
 70
     0
 10
0.32591
 20
4.022046
 10
0.320063
 20
4.022046
 10
0.320063
 20
4.02192
  0
LINE
  5
E6
102
{ACAD_REACTORS
330
DA
102
}
100
AcDbEntity
  8
0
  6
CONTINUOUS
 62
     7
100
AcDbLine
 10
0.320063
 20
3.746582
 30
0.0
 11
0.320063
 21
3.746456
 31
0.0
  0
LINE
  5
E7
102
{ACAD_REACTORS
330
DA
102
}
100
AcDbEntity
  8
0
  6
CONTINUOUS
 62
     7
100
AcDbLine
 10
0.320063
 20
3.746456
 30
0.0
 11
0.325968
 21
3.746456
 31
0.0
  0
ARC
  5
E9
102
{ACAD_REACTORS
330
E8
102
}
100
AcDbEntity
  8
0
  6
CONTINUOUS
 62
     7
100
AcDbCircle
 10
1.276263
 20
3.884251
 30
0.0
 40
0.393701
100
AcDbArc
 50
180.0
 51
339.512685
  0
ARC
  5
EA
102
{ACAD_REACTORS
330
E8
102
}
100
AcDbEntity
  8
0
  6
CONTINUOUS
 62
     7
100
AcDbCircle
 10
1.276263
 20
3.884251
 30
0.0
 40
0.393701
100
AcDbArc
 50
20.487313
 51
180.0
  0
ARC
  5
EB
102
{ACAD_REACTORS
330
E8
102
}
100
AcDbEntity
  8
0
  6
CONTINUOUS
 62
     7
100
AcDbCircle
 10
1.138468
 20
3.884251
 30
0.0
 40
0.137795
100
AcDbArc
 50
90.024113
 51
92.456286
  0
LINE
  5
EC
102
{ACAD_REACTORS
330
E8
102
}
100
AcDbEntity
  8
0
  6
CONTINUOUS
 62
     7
100
AcDbLine
 10
1.13841
 20
4.022046
 30
0.0
 11
1.138526
 21
4.022046
 31
0.0
  0
ARC
  5
ED
102
{ACAD_REACTORS
330
E8
102
}
100
AcDbEntity
  8
0
  6
CONTINUOUS
 62
     7
100
AcDbCircle
 10
1.138468
 20
3.884251
 30
0.0
 40
0.137795
100
AcDbArc
 50
267.543714
 51
270.0
  0
ARC
  5
EE
102
{ACAD_REACTORS
330
E8
102
}
100
AcDbEntity
  8
0
  6
CONTINUOUS
 62
     7
100
AcDbCircle
 10
1.138468
 20
3.884251
 30
0.0
 40
0.137795
100
AcDbArc
 50
180.0
 51
267.543714
  0
ARC
  5
EF
102
{ACAD_REACTORS
330
E8
102
}
100
AcDbEntity
  8
0
  6
CONTINUOUS
 62
     7
100
AcDbCircle
 10
1.138468
 20
3.884251
 30
0.0
 40
0.137795
100
AcDbArc
 50
92.456286
 51
180.0
  0
LINE
  5
F0
102
{ACAD_REACTORS
330
E8
102
}
100
AcDbEntity
  8
0
  6
CONTINUOUS
 62
     7
100
AcDbLine
 10
1.645063
 20
4.022046
 30
0.0
 11
1.138526
 21
4.022046
 31
0.0
  0
LINE
  5
F1
102
{ACAD_REACTORS
330
E8
102
}
100
AcDbEntity
  8
0
  6
CONTINUOUS
 62
     7
100
AcDbLine
 10
1.138468
 20
3.746456
 30
0.0
 11
1.645063
 21
3.746456
 31
0.0
  0
LINE
  5
F2
102
{ACAD_REACTORS
330
E8
102
}
100
AcDbEntity
  8
0
  6
CONTINUOUS
 62
     7
100
AcDbLine
 10
1.138526
 20
4.022046
 30
0.0
 11
1.13841
 21
4.022046
 31
0.0
  0
LWPOLYLINE
  5
F3
102
{ACAD_REACTORS
330
E8
102
}
100
AcDbEntity
  8
0
  6
CONTINUOUS
 62
     7
100
AcDbPolyline
 90
        3
 70
     0
 10
1.13841
 20
4.022046
 10
1.132563
 20
4.022046
 10
1.132563
 20
4.02192
  0
LINE
  5
F4
102
{ACAD_REACTORS
330
E8
102
}
100
AcDbEntity
  8
0
  6
CONTINUOUS
 62
     7
100
AcDbLine
 10
1.132563
 20
3.746582
 30
0.0
 11
1.132563
 21
3.746456
 31
0.0
  0
LINE
  5
F5
102
{ACAD_REACTORS
330
E8
102
}
100
AcDbEntity
  8
0
  6
CONTINUOUS
 62
     7
100
AcDbLine
 10
1.132563
 20
3.746456
 30
0.0
 11
1.138468
 21
3.746456
 31
0.0
  0
ARC
  5
F7
102
{ACAD_REACTORS
330
F6
102
}
100
AcDbEntity
  8
0
  6
CONTINUOUS
 62
     7
100
AcDbCircle
 10
2.063763
 20
3.902952
 30
0.0
 40
0.393701
100
AcDbArc
 50
180.0
 51
339.512685
  0
ARC
  5
F8
102
{ACAD_REACTORS
330
F6
102
}
100
AcDbEntity
  8
0
  6
CONTINUOUS
 62
     7
100
AcDbCircle
 10
2.063763
 20
3.902952
 30
0.0
 40
0.393701
100
AcDbArc
 50
20.487313
 51
180.0
  0
ARC
  5
F9
102
{ACAD_REACTORS
330
F6
102
}
100
AcDbEntity
  8
0
  6
CONTINUOUS
 62
     7
100
AcDbCircle
 10
1.925968
 20
3.902952
 30
0.0
 40
0.137795
100
AcDbArc
 50
90.024113
 51
92.456286
  0
LINE
  5
FA
102
{ACAD_REACTORS
330
F6
102
}
100
AcDbEntity
  8
0
  6
CONTINUOUS
 62
     7
100
AcDbLine
 10
1.92591
 20
4.040747
 30
0.0
 11
1.926026
 21
4.040747
 31
0.0
  0
ARC
  5
FB
102
{ACAD_REACTORS
330
F6
102
}
100
AcDbEntity
  8
0
  6
CONTINUOUS
 62
     7
100
AcDbCircle
 10
1.925968
 20
3.902952
 30
0.0
 40
0.137795
100
AcDbArc
 50
267.543714
 51
270.0
  0
ARC
  5
FC
102
{ACAD_REACTORS
330
F6
102
}
100
AcDbEntity
  8
0
  6
CONTINUOUS
 62
     7
100
AcDbCircle
 10
1.925968
 20
3.902952
 30
0.0
 40
0.137795
100
AcDbArc
 50
180.0
 51
267.543714
  0
ARC
  5
FD
102
{ACAD_REACTORS
330
F6
102
}
100
AcDbEntity
  8
0
  6
CONTINUOUS
 62
     7
100
AcDbCircle
 10
1.925968
 20
3.902952
 30
0.0
 40
0.137795
100
AcDbArc
 50
92.456286
 51
180.0
  0
LINE
  5
FE
102
{ACAD_REACTORS
330
F6
102
}
100
AcDbEntity
  8
0
  6
CONTINUOUS
 62
     7
100
AcDbLine
 10
2.432562
 20
4.040747
 30
0.0
 11
1.926026
 21
4.040747
 31
0.0
  0
LINE
  5
FF
102
{ACAD_REACTORS
330
F6
102
}
100
AcDbEntity
  8
0
  6
CONTINUOUS
 62
     7
100
AcDbLine
 10
1.925968
 20
3.765157
 30
0.0
 11
2.432562
 21
3.765157
 31
0.0
  0
LINE
  5
100
102
{ACAD_REACTORS
330
F6
102
}
100
AcDbEntity
  8
0
  6
CONTINUOUS
 62
     7
100
AcDbLine
 10
1.926026
 20
4.040747
 30
0.0
 11
1.92591
 21
4.040747
 31
0.0
  0
LWPOLYLINE
  5
101
102
{ACAD_REACTORS
330
F6
102
}
100
AcDbEntity
  8
0
  6
CONTINUOUS
 62
     7
100
AcDbPolyline
 90
        3
 70
     0
 10
1.92591
 20
4.040747
 10
1.920063
 20
4.040747
 10
1.920063
 20
4.04062
  0
LINE
  5
102
102
{ACAD_REACTORS
330
F6
102
}
100
AcDbEntity
  8
0
  6
CONTINUOUS
 62
     7
100
AcDbLine
 10
1.920063
 20
3.765283
 30
0.0
 11
1.920063
 21
3.765157
 31
0.0
  0
LINE
  5
103
102
{ACAD_REACTORS
330
F6
102
}
100
AcDbEntity
  8
0
  6
CONTINUOUS
 62
     7
100
AcDbLine
 10
1.920063
 20
3.765157
 30
0.0
 11
1.925968
 21
3.765157
 31
0.0
  0
ARC
  5
105
102
{ACAD_REACTORS
330
104
102
}
100
AcDbEntity
  8
0
  6
CONTINUOUS
 62
     7
100
AcDbCircle
 10
2.888763
 20
5.6062
 30
0.0
 40
0.393701
100
AcDbArc
 50
180.0
 51
339.512685
  0
ARC
  5
106
102
{ACAD_REACTORS
330
104
102
}
100
AcDbEntity
  8
0
  6
CONTINUOUS
 62
     7
100
AcDbCircle
 10
2.888763
 20
5.6062
 30
0.0
 40
0.393701
100
AcDbArc
 50
20.487313
 51
180.0
  0
ARC
  5
107
102
{ACAD_REACTORS
330
104
102
}
100
AcDbEntity
  8
0
  6
CONTINUOUS
 62
     7
100
AcDbCircle
 10
2.750968
 20
5.6062
 30
0.0
 40
0.137795
100
AcDbArc
 50
90.024113
 51
92.456286
  0
LINE
  5
108
102
{ACAD_REACTORS
330
104
102
}
100
AcDbEntity
  8
0
  6
CONTINUOUS
 62
     7
100
AcDbLine
 10
2.75091
 20
5.743995
 30
0.0
 11
2.751026
 21
5.743995
 31
0.0
  0
ARC
  5
109
102
{ACAD_REACTORS
330
104
102
}
100
AcDbEntity
  8
0
  6
CONTINUOUS
 62
     7
100
AcDbCircle
 10
2.750968
 20
5.6062
 30
0.0
 40
0.137795
100
AcDbArc
 50
267.543714
 51
270.0
  0
ARC
  5
10A
102
{ACAD_REACTORS
330
104
102
}
100
AcDbEntity
  8
0
  6
CONTINUOUS
 62
     7
100
AcDbCircle
 10
2.750968
 20
5.6062
 30
0.0
 40
0.137795
100
AcDbArc
 50
180.0
 51
267.543714
  0
ARC
  5
10B
102
{ACAD_REACTORS
330
104
102
}
100
AcDbEntity
  8
0
  6
CONTINUOUS
 62
     7
100
AcDbCircle
 10
2.750968
 20
5.6062
 30
0.0
 40
0.137795
100
AcDbArc
 50
92.456286
 51
180.0
  0
LINE
  5
10C
102
{ACAD_REACTORS
330
104
102
}
100
AcDbEntity
  8
0
  6
CONTINUOUS
 62
     7
100
AcDbLine
 10
3.257563
 20
5.743995
 30
0.0
 11
2.751026
 21
5.743995
 31
0.0
  0
LINE
  5
10D
102
{ACAD_REACTORS
330
104
102
}
100
AcDbEntity
  8
0
  6
CONTINUOUS
 62
     7
100
AcDbLine
 10
2.750968
 20
5.468405
 30
0.0
 11
3.257563
 21
5.468405
 31
0.0
  0
LINE
  5
10E
102
{ACAD_REACTORS
330
104
102
}
100
AcDbEntity
  8
0
  6
CONTINUOUS
 62
     7
100
AcDbLine
 10
2.751026
 20
5.743995
 30
0.0
 11
2.75091
 21
5.743995
 31
0.0
  0
LWPOLYLINE
  5
10F
102
{ACAD_REACTORS
330
104
102
}
100
AcDbEntity
  8
0
  6
CONTINUOUS
 62
     7
100
AcDbPolyline
 90
        3
 70
     0
 10
2.75091
 20
5.743995
 10
2.745063
 20
5.743995
 10
2.745063
 20
5.743869
  0
LINE
  5
110
102
{ACAD_REACTORS
330
104
102
}
100
AcDbEntity
  8
0
  6
CONTINUOUS
 62
     7
100
AcDbLine
 10
2.745063
 20
5.468531
 30
0.0
 11
2.745063
 21
5.468405
 31
0.0
  0
LINE
  5
111
102
{ACAD_REACTORS
330
104
102
}
100
AcDbEntity
  8
0
  6
CONTINUOUS
 62
     7
100
AcDbLine
 10
2.745063
 20
5.468405
 30
0.0
 11
2.750968
 21
5.468405
 31
0.0
  0
ARC
  5
113
102
{ACAD_REACTORS
330
112
102
}
100
AcDbEntity
  8
0
  6
CONTINUOUS
 62
     7
100
AcDbCircle
 10
3.701263
 20
5.6062
 30
0.0
 40
0.393701
100
AcDbArc
 50
180.0
 51
339.512685
  0
ARC
  5
114
102
{ACAD_REACTORS
330
112
102
}
100
AcDbEntity
  8
0
  6
CONTINUOUS
 62
     7
100
AcDbCircle
 10
3.701263
 20
5.6062
 30
0.0
 40
0.393701
100
AcDbArc
 50
20.487313
 51
180.0
  0
ARC
  5
115
102
{ACAD_REACTORS
330
112
102
}
100
AcDbEntity
  8
0
  6
CONTINUOUS
 62
     7
100
AcDbCircle
 10
3.563468
 20
5.6062
 30
0.0
 40
0.137795
100
AcDbArc
 50
90.024113
 51
92.456286
  0
LINE
  5
116
102
{ACAD_REACTORS
330
112
102
}
100
AcDbEntity
  8
0
  6
CONTINUOUS
 62
     7
100
AcDbLine
 10
3.56341
 20
5.743995
 30
0.0
 11
3.563526
 21
5.743995
 31
0.0
  0
ARC
  5
117
102
{ACAD_REACTORS
330
112
102
}
100
AcDbEntity
  8
0
  6
CONTINUOUS
 62
     7
100
AcDbCircle
 10
3.563468
 20
5.6062
 30
0.0
 40
0.137795
100
AcDbArc
 50
267.543714
 51
270.0
  0
ARC
  5
118
102
{ACAD_REACTORS
330
112
102
}
100
AcDbEntity
  8
0
  6
CONTINUOUS
 62
     7
100
AcDbCircle
 10
3.563468
 20
5.6062
 30
0.0
 40
0.137795
100
AcDbArc
 50
180.0
 51
267.543714
  0
ARC
  5
119
102
{ACAD_REACTORS
330
112
102
}
100
AcDbEntity
  8
0
  6
CONTINUOUS
 62
     7
100
AcDbCircle
 10
3.563468
 20
5.6062
 30
0.0
 40
0.137795
100
AcDbArc
 50
92.456286
 51
180.0
  0
LINE
  5
11A
102
{ACAD_REACTORS
330
112
102
}
100
AcDbEntity
  8
0
  6
CONTINUOUS
 62
     7
100
AcDbLine
 10
4.070063
 20
5.743995
 30
0.0
 11
3.563526
 21
5.743995
 31
0.0
  0
LINE
  5
11B
102
{ACAD_REACTORS
330
112
102
}
100
AcDbEntity
  8
0
  6
CONTINUOUS
 62
     7
100
AcDbLine
 10
3.563468
 20
5.468405
 30
0.0
 11
4.070063
 21
5.468405
 31
0.0
  0
LINE
  5
11C
102
{ACAD_REACTORS
330
112
102
}
100
AcDbEntity
  8
0
  6
CONTINUOUS
 62
     7
100
AcDbLine
 10
3.563526
 20
5.743995
 30
0.0
 11
3.56341
 21
5.743995
 31
0.0
  0
LWPOLYLINE
  5
11D
102
{ACAD_REACTORS
330
112
102
}
100
AcDbEntity
  8
0
  6
CONTINUOUS
 62
     7
100
AcDbPolyline
 90
        3
 70
     0
 10
3.56341
 20
5.743995
 10
3.557563
 20
5.743995
 10
3.557563
 20
5.743869
  0
LINE
  5
11E
102
{ACAD_REACTORS
330
112
102
}
100
AcDbEntity
  8
0
  6
CONTINUOUS
 62
     7
100
AcDbLine
 10
3.557563
 20
5.468531
 30
0.0
 11
3.557563
 21
5.468405
 31
0.0
  0
LINE
  5
11F
102
{ACAD_REACTORS
330
112
102
}
100
AcDbEntity
  8
0
  6
CONTINUOUS
 62
     7
100
AcDbLine
 10
3.557563
 20
5.468405
 30
0.0
 11
3.563468
 21
5.468405
 31
0.0
  0
ARC
  5
121
102
{ACAD_REACTORS
330
120
102
}
100
AcDbEntity
  8
0
  6
CONTINUOUS
 62
     7
100
AcDbCircle
 10
4.488763
 20
5.624901
 30
0.0
 40
0.393701
100
AcDbArc
 50
180.0
 51
339.512685
  0
ARC
  5
122
102
{ACAD_REACTORS
330
120
102
}
100
AcDbEntity
  8
0
  6
CONTINUOUS
 62
     7
100
AcDbCircle
 10
4.488763
 20
5.624901
 30
0.0
 40
0.393701
100
AcDbArc
 50
20.487313
 51
180.0
  0
ARC
  5
123
102
{ACAD_REACTORS
330
120
102
}
100
AcDbEntity
  8
0
  6
CONTINUOUS
 62
     7
100
AcDbCircle
 10
4.350968
 20
5.624901
 30
0.0
 40
0.137795
100
AcDbArc
 50
90.024113
 51
92.456286
  0
LINE
  5
124
102
{ACAD_REACTORS
330
120
102
}
100
AcDbEntity
  8
0
  6
CONTINUOUS
 62
     7
100
AcDbLine
 10
4.35091
 20
5.762696
 30
0.0
 11
4.351026
 21
5.762696
 31
0.0
  0
ARC
  5
125
102
{ACAD_REACTORS
330
120
102
}
100
AcDbEntity
  8
0
  6
CONTINUOUS
 62
     7
100
AcDbCircle
 10
4.350968
 20
5.624901
 30
0.0
 40
0.137795
100
AcDbArc
 50
267.543714
 51
270.0
  0
ARC
  5
126
102
{ACAD_REACTORS
330
120
102
}
100
AcDbEntity
  8
0
  6
CONTINUOUS
 62
     7
100
AcDbCircle
 10
4.350968
 20
5.624901
 30
0.0
 40
0.137795
100
AcDbArc
 50
180.0
 51
267.543714
  0
ARC
  5
127
102
{ACAD_REACTORS
330
120
102
}
100
AcDbEntity
  8
0
  6
CONTINUOUS
 62
     7
100
AcDbCircle
 10
4.350968
 20
5.624901
 30
0.0
 40
0.137795
100
AcDbArc
 50
92.456286
 51
180.0
  0
LINE
  5
128
102
{ACAD_REACTORS
330
120
102
}
100
AcDbEntity
  8
0
  6
CONTINUOUS
 62
     7
100
AcDbLine
 10
4.857563
 20
5.762696
 30
0.0
 11
4.351026
 21
5.762696
 31
0.0
  0
LINE
  5
129
102
{ACAD_REACTORS
330
120
102
}
100
AcDbEntity
  8
0
  6
CONTINUOUS
 62
     7
100
AcDbLine
 10
4.350968
 20
5.487105
 30
0.0
 11
4.857563
 21
5.487105
 31
0.0
  0
LINE
  5
12A
102
{ACAD_REACTORS
330
120
102
}
100
AcDbEntity
  8
0
  6
CONTINUOUS
 62
     7
100
AcDbLine
 10
4.351026
 20
5.762696
 30
0.0
 11
4.35091
 21
5.762696
 31
0.0
  0
LWPOLYLINE
  5
12B
102
{ACAD_REACTORS
330
120
102
}
100
AcDbEntity
  8
0
  6
CONTINUOUS
 62
     7
100
AcDbPolyline
 90
        3
 70
     0
 10
4.35091
 20
5.762696
 10
4.345063
 20
5.762696
 10
4.345063
 20
5.762569
  0
LINE
  5
12C
102
{ACAD_REACTORS
330
120
102
}
100
AcDbEntity
  8
0
  6
CONTINUOUS
 62
     7
100
AcDbLine
 10
4.345063
 20
5.487232
 30
0.0
 11
4.345063
 21
5.487105
 31
0.0
  0
LINE
  5
12D
102
{ACAD_REACTORS
330
120
102
}
100
AcDbEntity
  8
0
  6
CONTINUOUS
 62
     7
100
AcDbLine
 10
4.345063
 20
5.487105
 30
0.0
 11
4.350968
 21
5.487105
 31
0.0
  0
ARC
  5
12F
102
{ACAD_REACTORS
330
12E
102
}
100
AcDbEntity
  8
0
  6
CONTINUOUS
 62
     7
100
AcDbCircle
 10
2.901263
 20
4.74055
 30
0.0
 40
0.393701
100
AcDbArc
 50
180.0
 51
339.512685
  0
ARC
  5
130
102
{ACAD_REACTORS
330
12E
102
}
100
AcDbEntity
  8
0
  6
CONTINUOUS
 62
     7
100
AcDbCircle
 10
2.901263
 20
4.74055
 30
0.0
 40
0.393701
100
AcDbArc
 50
20.487313
 51
180.0
  0
ARC
  5
131
102
{ACAD_REACTORS
330
12E
102
}
100
AcDbEntity
  8
0
  6
CONTINUOUS
 62
     7
100
AcDbCircle
 10
2.763468
 20
4.74055
 30
0.0
 40
0.137795
100
AcDbArc
 50
90.024113
 51
92.456286
  0
LINE
  5
132
102
{ACAD_REACTORS
330
12E
102
}
100
AcDbEntity
  8
0
  6
CONTINUOUS
 62
     7
100
AcDbLine
 10
2.76341
 20
4.878346
 30
0.0
 11
2.763526
 21
4.878346
 31
0.0
  0
ARC
  5
133
102
{ACAD_REACTORS
330
12E
102
}
100
AcDbEntity
  8
0
  6
CONTINUOUS
 62
     7
100
AcDbCircle
 10
2.763468
 20
4.74055
 30
0.0
 40
0.137795
100
AcDbArc
 50
267.543714
 51
270.0
  0
ARC
  5
134
102
{ACAD_REACTORS
330
12E
102
}
100
AcDbEntity
  8
0
  6
CONTINUOUS
 62
     7
100
AcDbCircle
 10
2.763468
 20
4.74055
 30
0.0
 40
0.137795
100
AcDbArc
 50
180.0
 51
267.543714
  0
ARC
  5
135
102
{ACAD_REACTORS
330
12E
102
}
100
AcDbEntity
  8
0
  6
CONTINUOUS
 62
     7
100
AcDbCircle
 10
2.763468
 20
4.74055
 30
0.0
 40
0.137795
100
AcDbArc
 50
92.456286
 51
180.0
  0
LINE
  5
136
102
{ACAD_REACTORS
330
12E
102
}
100
AcDbEntity
  8
0
  6
CONTINUOUS
 62
     7
100
AcDbLine
 10
3.270062
 20
4.878346
 30
0.0
 11
2.763526
 21
4.878346
 31
0.0
  0
LINE
  5
137
102
{ACAD_REACTORS
330
12E
102
}
100
AcDbEntity
  8
0
  6
CONTINUOUS
 62
     7
100
AcDbLine
 10
2.763468
 20
4.602755
 30
0.0
 11
3.270062
 21
4.602755
 31
0.0
  0
LINE
  5
138
102
{ACAD_REACTORS
330
12E
102
}
100
AcDbEntity
  8
0
  6
CONTINUOUS
 62
     7
100
AcDbLine
 10
2.763526
 20
4.878346
 30
0.0
 11
2.76341
 21
4.878346
 31
0.0
  0
LWPOLYLINE
  5
139
102
{ACAD_REACTORS
330
12E
102
}
100
AcDbEntity
  8
0
  6
CONTINUOUS
 62
     7
100
AcDbPolyline
 90
        3
 70
     0
 10
2.76341
 20
4.878346
 10
2.757563
 20
4.878346
 10
2.757563
 20
4.878219
  0
LINE
  5
13A
102
{ACAD_REACTORS
330
12E
102
}
100
AcDbEntity
  8
0
  6
CONTINUOUS
 62
     7
100
AcDbLine
 10
2.757563
 20
4.602882
 30
0.0
 11
2.757563
 21
4.602755
 31
0.0
  0
LINE
  5
13B
102
{ACAD_REACTORS
330
12E
102
}
100
AcDbEntity
  8
0
  6
CONTINUOUS
 62
     7
100
AcDbLine
 10
2.757563
 20
4.602755
 30
0.0
 11
2.763468
 21
4.602755
 31
0.0
  0
ARC
  5
13D
102
{ACAD_REACTORS
330
13C
102
}
100
AcDbEntity
  8
0
  6
CONTINUOUS
 62
     7
100
AcDbCircle
 10
3.713763
 20
4.74055
 30
0.0
 40
0.393701
100
AcDbArc
 50
180.0
 51
339.512685
  0
ARC
  5
13E
102
{ACAD_REACTORS
330
13C
102
}
100
AcDbEntity
  8
0
  6
CONTINUOUS
 62
     7
100
AcDbCircle
 10
3.713763
 20
4.74055
 30
0.0
 40
0.393701
100
AcDbArc
 50
20.487313
 51
180.0
  0
ARC
  5
13F
102
{ACAD_REACTORS
330
13C
102
}
100
AcDbEntity
  8
0
  6
CONTINUOUS
 62
     7
100
AcDbCircle
 10
3.575968
 20
4.74055
 30
0.0
 40
0.137795
100
AcDbArc
 50
90.024113
 51
92.456286
  0
LINE
  5
140
102
{ACAD_REACTORS
330
13C
102
}
100
AcDbEntity
  8
0
  6
CONTINUOUS
 62
     7
100
AcDbLine
 10
3.57591
 20
4.878346
 30
0.0
 11
3.576026
 21
4.878346
 31
0.0
  0
ARC
  5
141
102
{ACAD_REACTORS
330
13C
102
}
100
AcDbEntity
  8
0
  6
CONTINUOUS
 62
     7
100
AcDbCircle
 10
3.575968
 20
4.74055
 30
0.0
 40
0.137795
100
AcDbArc
 50
267.543714
 51
270.0
  0
ARC
  5
142
102
{ACAD_REACTORS
330
13C
102
}
100
AcDbEntity
  8
0
  6
CONTINUOUS
 62
     7
100
AcDbCircle
 10
3.575968
 20
4.74055
 30
0.0
 40
0.137795
100
AcDbArc
 50
180.0
 51
267.543714
  0
ARC
  5
143
102
{ACAD_REACTORS
330
13C
102
}
100
AcDbEntity
  8
0
  6
CONTINUOUS
 62
     7
100
AcDbCircle
 10
3.575968
 20
4.74055
 30
0.0
 40
0.137795
100
AcDbArc
 50
92.456286
 51
180.0
  0
LINE
  5
144
102
{ACAD_REACTORS
330
13C
102
}
100
AcDbEntity
  8
0
  6
CONTINUOUS
 62
     7
100
AcDbLine
 10
4.082562
 20
4.878346
 30
0.0
 11
3.576026
 21
4.878346
 31
0.0
  0
LINE
  5
145
102
{ACAD_REACTORS
330
13C
102
}
100
AcDbEntity
  8
0
  6
CONTINUOUS
 62
     7
100
AcDbLine
 10
3.575968
 20
4.602755
 30
0.0
 11
4.082562
 21
4.602755
 31
0.0
  0
LINE
  5
146
102
{ACAD_REACTORS
330
13C
102
}
100
AcDbEntity
  8
0
  6
CONTINUOUS
 62
     7
100
AcDbLine
 10
3.576026
 20
4.878346
 30
0.0
 11
3.57591
 21
4.878346
 31
0.0
  0
LWPOLYLINE
  5
147
102
{ACAD_REACTORS
330
13C
102
}
100
AcDbEntity
  8
0
  6
CONTINUOUS
 62
     7
100
AcDbPolyline
 90
        3
 70
     0
 10
3.57591
 20
4.878346
 10
3.570063
 20
4.878346
 10
3.570063
 20
4.878219
  0
LINE
  5
148
102
{ACAD_REACTORS
330
13C
102
}
100
AcDbEntity
  8
0
  6
CONTINUOUS
 62
     7
100
AcDbLine
 10
3.570063
 20
4.602882
 30
0.0
 11
3.570063
 21
4.602755
 31
0.0
  0
LINE
  5
149
102
{ACAD_REACTORS
330
13C
102
}
100
AcDbEntity
  8
0
  6
CONTINUOUS
 62
     7
100
AcDbLine
 10
3.570063
 20
4.602755
 30
0.0
 11
3.575968
 21
4.602755
 31
0.0
  0
ARC
  5
14B
102
{ACAD_REACTORS
330
14A
102
}
100
AcDbEntity
  8
0
  6
CONTINUOUS
 62
     7
100
AcDbCircle
 10
4.501263
 20
4.759251
 30
0.0
 40
0.393701
100
AcDbArc
 50
180.0
 51
339.512685
  0
ARC
  5
14C
102
{ACAD_REACTORS
330
14A
102
}
100
AcDbEntity
  8
0
  6
CONTINUOUS
 62
     7
100
AcDbCircle
 10
4.501263
 20
4.759251
 30
0.0
 40
0.393701
100
AcDbArc
 50
20.487313
 51
180.0
  0
ARC
  5
14D
102
{ACAD_REACTORS
330
14A
102
}
100
AcDbEntity
  8
0
  6
CONTINUOUS
 62
     7
100
AcDbCircle
 10
4.363468
 20
4.759251
 30
0.0
 40
0.137795
100
AcDbArc
 50
90.024113
 51
92.456286
  0
LINE
  5
14E
102
{ACAD_REACTORS
330
14A
102
}
100
AcDbEntity
  8
0
  6
CONTINUOUS
 62
     7
100
AcDbLine
 10
4.36341
 20
4.897046
 30
0.0
 11
4.363526
 21
4.897046
 31
0.0
  0
ARC
  5
14F
102
{ACAD_REACTORS
330
14A
102
}
100
AcDbEntity
  8
0
  6
CONTINUOUS
 62
     7
100
AcDbCircle
 10
4.363468
 20
4.759251
 30
0.0
 40
0.137795
100
AcDbArc
 50
267.543714
 51
270.0
  0
ARC
  5
150
102
{ACAD_REACTORS
330
14A
102
}
100
AcDbEntity
  8
0
  6
CONTINUOUS
 62
     7
100
AcDbCircle
 10
4.363468
 20
4.759251
 30
0.0
 40
0.137795
100
AcDbArc
 50
180.0
 51
267.543714
  0
ARC
  5
151
102
{ACAD_REACTORS
330
14A
102
}
100
AcDbEntity
  8
0
  6
CONTINUOUS
 62
     7
100
AcDbCircle
 10
4.363468
 20
4.759251
 30
0.0
 40
0.137795
100
AcDbArc
 50
92.456286
 51
180.0
  0
LINE
  5
152
102
{ACAD_REACTORS
330
14A
102
}
100
AcDbEntity
  8
0
  6
CONTINUOUS
 62
     7
100
AcDbLine
 10
4.870062
 20
4.897046
 30
0.0
 11
4.363526
 21
4.897046
 31
0.0
  0
LINE
  5
153
102
{ACAD_REACTORS
330
14A
102
}
100
AcDbEntity
  8
0
  6
CONTINUOUS
 62
     7
100
AcDbLine
 10
4.363468
 20
4.621456
 30
0.0
 11
4.870062
 21
4.621456
 31
0.0
  0
LINE
  5
154
102
{ACAD_REACTORS
330
14A
102
}
100
AcDbEntity
  8
0
  6
CONTINUOUS
 62
     7
100
AcDbLine
 10
4.363526
 20
4.897046
 30
0.0
 11
4.36341
 21
4.897046
 31
0.0
  0
LWPOLYLINE
  5
155
102
{ACAD_REACTORS
330
14A
102
}
100
AcDbEntity
  8
0
  6
CONTINUOUS
 62
     7
100
AcDbPolyline
 90
        3
 70
     0
 10
4.36341
 20
4.897046
 10
4.357563
 20
4.897046
 10
4.357563
 20
4.89692
  0
LINE
  5
156
102
{ACAD_REACTORS
330
14A
102
}
100
AcDbEntity
  8
0
  6
CONTINUOUS
 62
     7
100
AcDbLine
 10
4.357563
 20
4.621582
 30
0.0
 11
4.357563
 21
4.621456
 31
0.0
  0
LINE
  5
157
102
{ACAD_REACTORS
330
14A
102
}
100
AcDbEntity
  8
0
  6
CONTINUOUS
 62
     7
100
AcDbLine
 10
4.357563
 20
4.621456
 30
0.0
 11
4.363468
 21
4.621456
 31
0.0
  0
ARC
  5
159
102
{ACAD_REACTORS
330
158
102
}
100
AcDbEntity
  8
0
  6
CONTINUOUS
 62
     7
100
AcDbCircle
 10
2.901263
 20
3.893602
 30
0.0
 40
0.393701
100
AcDbArc
 50
180.0
 51
339.512685
  0
ARC
  5
15A
102
{ACAD_REACTORS
330
158
102
}
100
AcDbEntity
  8
0
  6
CONTINUOUS
 62
     7
100
AcDbCircle
 10
2.901263
 20
3.893602
 30
0.0
 40
0.393701
100
AcDbArc
 50
20.487313
 51
180.0
  0
ARC
  5
15B
102
{ACAD_REACTORS
330
158
102
}
100
AcDbEntity
  8
0
  6
CONTINUOUS
 62
     7
100
AcDbCircle
 10
2.763468
 20
3.893602
 30
0.0
 40
0.137795
100
AcDbArc
 50
90.024113
 51
92.456286
  0
LINE
  5
15C
102
{ACAD_REACTORS
330
158
102
}
100
AcDbEntity
  8
0
  6
CONTINUOUS
 62
     7
100
AcDbLine
 10
2.76341
 20
4.031397
 30
0.0
 11
2.763526
 21
4.031397
 31
0.0
  0
ARC
  5
15D
102
{ACAD_REACTORS
330
158
102
}
100
AcDbEntity
  8
0
  6
CONTINUOUS
 62
     7
100
AcDbCircle
 10
2.763468
 20
3.893602
 30
0.0
 40
0.137795
100
AcDbArc
 50
267.543714
 51
270.0
  0
ARC
  5
15E
102
{ACAD_REACTORS
330
158
102
}
100
AcDbEntity
  8
0
  6
CONTINUOUS
 62
     7
100
AcDbCircle
 10
2.763468
 20
3.893602
 30
0.0
 40
0.137795
100
AcDbArc
 50
180.0
 51
267.543714
  0
ARC
  5
15F
102
{ACAD_REACTORS
330
158
102
}
100
AcDbEntity
  8
0
  6
CONTINUOUS
 62
     7
100
AcDbCircle
 10
2.763468
 20
3.893602
 30
0.0
 40
0.137795
100
AcDbArc
 50
92.456286
 51
180.0
  0
LINE
  5
160
102
{ACAD_REACTORS
330
158
102
}
100
AcDbEntity
  8
0
  6
CONTINUOUS
 62
     7
100
AcDbLine
 10
3.270062
 20
4.031397
 30
0.0
 11
2.763526
 21
4.031397
 31
0.0
  0
LINE
  5
161
102
{ACAD_REACTORS
330
158
102
}
100
AcDbEntity
  8
0
  6
CONTINUOUS
 62
     7
100
AcDbLine
 10
2.763468
 20
3.755806
 30
0.0
 11
3.270062
 21
3.755806
 31
0.0
  0
LINE
  5
162
102
{ACAD_REACTORS
330
158
102
}
100
AcDbEntity
  8
0
  6
CONTINUOUS
 62
     7
100
AcDbLine
 10
2.763526
 20
4.031397
 30
0.0
 11
2.76341
 21
4.031397
 31
0.0
  0
LWPOLYLINE
  5
163
102
{ACAD_REACTORS
330
158
102
}
100
AcDbEntity
  8
0
  6
CONTINUOUS
 62
     7
100
AcDbPolyline
 90
        3
 70
     0
 10
2.76341
 20
4.031397
 10
2.757563
 20
4.031397
 10
2.757563
 20
4.03127
  0
LINE
  5
164
102
{ACAD_REACTORS
330
158
102
}
100
AcDbEntity
  8
0
  6
CONTINUOUS
 62
     7
100
AcDbLine
 10
2.757563
 20
3.755933
 30
0.0
 11
2.757563
 21
3.755806
 31
0.0
  0
LINE
  5
165
102
{ACAD_REACTORS
330
158
102
}
100
AcDbEntity
  8
0
  6
CONTINUOUS
 62
     7
100
AcDbLine
 10
2.757563
 20
3.755806
 30
0.0
 11
2.763468
 21
3.755806
 31
0.0
  0
ARC
  5
167
102
{ACAD_REACTORS
330
166
102
}
100
AcDbEntity
  8
0
  6
CONTINUOUS
 62
     7
100
AcDbCircle
 10
3.713763
 20
3.893602
 30
0.0
 40
0.393701
100
AcDbArc
 50
180.0
 51
339.512685
  0
ARC
  5
168
102
{ACAD_REACTORS
330
166
102
}
100
AcDbEntity
  8
0
  6
CONTINUOUS
 62
     7
100
AcDbCircle
 10
3.713763
 20
3.893602
 30
0.0
 40
0.393701
100
AcDbArc
 50
20.487313
 51
180.0
  0
ARC
  5
169
102
{ACAD_REACTORS
330
166
102
}
100
AcDbEntity
  8
0
  6
CONTINUOUS
 62
     7
100
AcDbCircle
 10
3.575968
 20
3.893602
 30
0.0
 40
0.137795
100
AcDbArc
 50
90.024113
 51
92.456286
  0
LINE
  5
16A
102
{ACAD_REACTORS
330
166
102
}
100
AcDbEntity
  8
0
  6
CONTINUOUS
 62
     7
100
AcDbLine
 10
3.57591
 20
4.031397
 30
0.0
 11
3.576026
 21
4.031397
 31
0.0
  0
ARC
  5
16B
102
{ACAD_REACTORS
330
166
102
}
100
AcDbEntity
  8
0
  6
CONTINUOUS
 62
     7
100
AcDbCircle
 10
3.575968
 20
3.893602
 30
0.0
 40
0.137795
100
AcDbArc
 50
267.543714
 51
270.0
  0
ARC
  5
16C
102
{ACAD_REACTORS
330
166
102
}
100
AcDbEntity
  8
0
  6
CONTINUOUS
 62
     7
100
AcDbCircle
 10
3.575968
 20
3.893602
 30
0.0
 40
0.137795
100
AcDbArc
 50
180.0
 51
267.543714
  0
ARC
  5
16D
102
{ACAD_REACTORS
330
166
102
}
100
AcDbEntity
  8
0
  6
CONTINUOUS
 62
     7
100
AcDbCircle
 10
3.575968
 20
3.893602
 30
0.0
 40
0.137795
100
AcDbArc
 50
92.456286
 51
180.0
  0
LINE
  5
16E
102
{ACAD_REACTORS
330
166
102
}
100
AcDbEntity
  8
0
  6
CONTINUOUS
 62
     7
100
AcDbLine
 10
4.082562
 20
4.031397
 30
0.0
 11
3.576026
 21
4.031397
 31
0.0
  0
LINE
  5
16F
102
{ACAD_REACTORS
330
166
102
}
100
AcDbEntity
  8
0
  6
CONTINUOUS
 62
     7
100
AcDbLine
 10
3.575968
 20
3.755806
 30
0.0
 11
4.082562
 21
3.755806
 31
0.0
  0
LINE
  5
170
102
{ACAD_REACTORS
330
166
102
}
100
AcDbEntity
  8
0
  6
CONTINUOUS
 62
     7
100
AcDbLine
 10
3.576026
 20
4.031397
 30
0.0
 11
3.57591
 21
4.031397
 31
0.0
  0
LWPOLYLINE
  5
171
102
{ACAD_REACTORS
330
166
102
}
100
AcDbEntity
  8
0
  6
CONTINUOUS
 62
     7
100
AcDbPolyline
 90
        3
 70
     0
 10
3.57591
 20
4.031397
 10
3.570063
 20
4.031397
 10
3.570063
 20
4.03127
  0
LINE
  5
172
102
{ACAD_REACTORS
330
166
102
}
100
AcDbEntity
  8
0
  6
CONTINUOUS
 62
     7
100
AcDbLine
 10
3.570063
 20
3.755933
 30
0.0
 11
3.570063
 21
3.755806
 31
0.0
  0
LINE
  5
173
102
{ACAD_REACTORS
330
166
102
}
100
AcDbEntity
  8
0
  6
CONTINUOUS
 62
     7
100
AcDbLine
 10
3.570063
 20
3.755806
 30
0.0
 11
3.575968
 21
3.755806
 31
0.0
  0
ARC
  5
175
102
{ACAD_REACTORS
330
174
102
}
100
AcDbEntity
  8
0
  6
CONTINUOUS
 62
     7
100
AcDbCircle
 10
4.501263
 20
3.912302
 30
0.0
 40
0.393701
100
AcDbArc
 50
180.0
 51
339.512685
  0
ARC
  5
176
102
{ACAD_REACTORS
330
174
102
}
100
AcDbEntity
  8
0
  6
CONTINUOUS
 62
     7
100
AcDbCircle
 10
4.501263
 20
3.912302
 30
0.0
 40
0.393701
100
AcDbArc
 50
20.487313
 51
180.0
  0
ARC
  5
177
102
{ACAD_REACTORS
330
174
102
}
100
AcDbEntity
  8
0
  6
CONTINUOUS
 62
     7
100
AcDbCircle
 10
4.363468
 20
3.912302
 30
0.0
 40
0.137795
100
AcDbArc
 50
90.024113
 51
92.456286
  0
LINE
  5
178
102
{ACAD_REACTORS
330
174
102
}
100
AcDbEntity
  8
0
  6
CONTINUOUS
 62
     7
100
AcDbLine
 10
4.36341
 20
4.050098
 30
0.0
 11
4.363526
 21
4.050098
 31
0.0
  0
ARC
  5
179
102
{ACAD_REACTORS
330
174
102
}
100
AcDbEntity
  8
0
  6
CONTINUOUS
 62
     7
100
AcDbCircle
 10
4.363468
 20
3.912302
 30
0.0
 40
0.137795
100
AcDbArc
 50
267.543714
 51
270.0
  0
ARC
  5
17A
102
{ACAD_REACTORS
330
174
102
}
100
AcDbEntity
  8
0
  6
CONTINUOUS
 62
     7
100
AcDbCircle
 10
4.363468
 20
3.912302
 30
0.0
 40
0.137795
100
AcDbArc
 50
180.0
 51
267.543714
  0
ARC
  5
17B
102
{ACAD_REACTORS
330
174
102
}
100
AcDbEntity
  8
0
  6
CONTINUOUS
 62
     7
100
AcDbCircle
 10
4.363468
 20
3.912302
 30
0.0
 40
0.137795
100
AcDbArc
 50
92.456286
 51
180.0
  0
LINE
  5
17C
102
{ACAD_REACTORS
330
174
102
}
100
AcDbEntity
  8
0
  6
CONTINUOUS
 62
     7
100
AcDbLine
 10
4.870062
 20
4.050098
 30
0.0
 11
4.363526
 21
4.050098
 31
0.0
  0
LINE
  5
17D
102
{ACAD_REACTORS
330
174
102
}
100
AcDbEntity
  8
0
  6
CONTINUOUS
 62
     7
100
AcDbLine
 10
4.363468
 20
3.774507
 30
0.0
 11
4.870062
 21
3.774507
 31
0.0
  0
LINE
  5
17E
102
{ACAD_REACTORS
330
174
102
}
100
AcDbEntity
  8
0
  6
CONTINUOUS
 62
     7
100
AcDbLine
 10
4.363526
 20
4.050098
 30
0.0
 11
4.36341
 21
4.050098
 31
0.0
  0
LWPOLYLINE
  5
17F
102
{ACAD_REACTORS
330
174
102
}
100
AcDbEntity
  8
0
  6
CONTINUOUS
 62
     7
100
AcDbPolyline
 90
        3
 70
     0
 10
4.36341
 20
4.050098
 10
4.357563
 20
4.050098
 10
4.357563
 20
4.049971
  0
LINE
  5
180
102
{ACAD_REACTORS
330
174
102
}
100
AcDbEntity
  8
0
  6
CONTINUOUS
 62
     7
100
AcDbLine
 10
4.357563
 20
3.774634
 30
0.0
 11
4.357563
 21
3.774507
 31
0.0
  0
LINE
  5
181
102
{ACAD_REACTORS
330
174
102
}
100
AcDbEntity
  8
0
  6
CONTINUOUS
 62
     7
100
AcDbLine
 10
4.357563
 20
3.774507
 30
0.0
 11
4.363468
 21
3.774507
 31
0.0
  0
CIRCLE
  5
183
102
{ACAD_REACTORS
330
182
102
}
100
AcDbEntity
  8
0
  6
CONTINUOUS
 62
     7
100
AcDbCircle
 10
10.411357
 20
7.624901
 30
0.0
 40
0.393701
  0
CIRCLE
  5
184
102
{ACAD_REACTORS
330
182
102
}
100
AcDbEntity
  8
0
  6
CONTINUOUS
 62
     7
100
AcDbCircle
 10
10.411357
 20
7.624901
 30
0.0
 40
0.192913
  0
CIRCLE
  5
186
102
{ACAD_REACTORS
330
185
102
}
100
AcDbEntity
  8
0
  6
CONTINUOUS
 62
     7
100
AcDbCircle
 10
12.108306
 20
7.624901
 30
0.0
 40
0.393701
  0
CIRCLE
  5
187
102
{ACAD_REACTORS
330
185
102
}
100
AcDbEntity
  8
0
  6
CONTINUOUS
 62
     7
100
AcDbCircle
 10
12.108306
 20
7.624901
 30
0.0
 40
0.192913
  0
CIRCLE
  5
189
102
{ACAD_REACTORS
330
188
102
}
100
AcDbEntity
  8
0
  6
CONTINUOUS
 62
     7
100
AcDbCircle
 10
11.264556
 20
7.624901
 30
0.0
 40
0.393701
  0
CIRCLE
  5
18A
102
{ACAD_REACTORS
330
188
102
}
100
AcDbEntity
  8
0
  6
CONTINUOUS
 62
     7
100
AcDbCircle
 10
11.264556
 20
7.624901
 30
0.0
 40
0.192913
  0
CIRCLE
  5
18C
102
{ACAD_REACTORS
330
18B
102
}
100
AcDbEntity
  8
0
  6
CONTINUOUS
 62
     7
100
AcDbCircle
 10
10.395708
 20
6.7312
 30
0.0
 40
0.393701
  0
CIRCLE
  5
18D
102
{ACAD_REACTORS
330
18B
102
}
100
AcDbEntity
  8
0
  6
CONTINUOUS
 62
     7
100
AcDbCircle
 10
10.395708
 20
6.7312
 30
0.0
 40
0.192913
  0
CIRCLE
  5
18F
102
{ACAD_REACTORS
330
18E
102
}
100
AcDbEntity
  8
0
  6
CONTINUOUS
 62
     7
100
AcDbCircle
 10
12.092658
 20
6.7312
 30
0.0
 40
0.393701
  0
CIRCLE
  5
190
102
{ACAD_REACTORS
330
18E
102
}
100
AcDbEntity
  8
0
  6
CONTINUOUS
 62
     7
100
AcDbCircle
 10
12.092658
 20
6.7312
 30
0.0
 40
0.192913
  0
CIRCLE
  5
192
102
{ACAD_REACTORS
330
191
102
}
100
AcDbEntity
  8
0
  6
CONTINUOUS
 62
     7
100
AcDbCircle
 10
11.248907
 20
6.7312
 30
0.0
 40
0.393701
  0
CIRCLE
  5
193
102
{ACAD_REACTORS
330
191
102
}
100
AcDbEntity
  8
0
  6
CONTINUOUS
 62
     7
100
AcDbCircle
 10
11.248907
 20
6.7312
 30
0.0
 40
0.192913
  0
CIRCLE
  5
195
102
{ACAD_REACTORS
330
194
102
}
100
AcDbEntity
  8
0
  6
CONTINUOUS
 62
     7
100
AcDbCircle
 10
0.395708
 20
3.037302
 30
0.0
 40
0.393701
  0
CIRCLE
  5
196
102
{ACAD_REACTORS
330
194
102
}
100
AcDbEntity
  8
0
  6
CONTINUOUS
 62
     7
100
AcDbCircle
 10
0.395708
 20
3.037302
 30
0.0
 40
0.192913
  0
CIRCLE
  5
198
102
{ACAD_REACTORS
330
197
102
}
100
AcDbEntity
  8
0
  6
CONTINUOUS
 62
     7
100
AcDbCircle
 10
2.092658
 20
3.037302
 30
0.0
 40
0.393701
  0
CIRCLE
  5
199
102
{ACAD_REACTORS
330
197
102
}
100
AcDbEntity
  8
0
  6
CONTINUOUS
 62
     7
100
AcDbCircle
 10
2.092658
 20
3.037302
 30
0.0
 40
0.192913
  0
CIRCLE
  5
19B
102
{ACAD_REACTORS
330
19A
102
}
100
AcDbEntity
  8
0
  6
CONTINUOUS
 62
     7
100
AcDbCircle
 10
1.248907
 20
3.037302
 30
0.0
 40
0.393701
  0
CIRCLE
  5
19C
102
{ACAD_REACTORS
330
19A
102
}
100
AcDbEntity
  8
0
  6
CONTINUOUS
 62
     7
100
AcDbCircle
 10
1.248907
 20
3.037302
 30
0.0
 40
0.192913
  0
CIRCLE
  5
19E
102
{ACAD_REACTORS
330
19D
102
}
100
AcDbEntity
  8
0
  6
CONTINUOUS
 62
     7
100
AcDbCircle
 10
2.911357
 20
3.018601
 30
0.0
 40
0.393701
  0
CIRCLE
  5
19F
102
{ACAD_REACTORS
330
19D
102
}
100
AcDbEntity
  8
0
  6
CONTINUOUS
 62
     7
100
AcDbCircle
 10
2.911357
 20
3.018601
 30
0.0
 40
0.192913
  0
CIRCLE
  5
1A1
102
{ACAD_REACTORS
330
1A0
102
}
100
AcDbEntity
  8
0
  6
CONTINUOUS
 62
     7
100
AcDbCircle
 10
4.608306
 20
3.018601
 30
0.0
 40
0.393701
  0
CIRCLE
  5
1A2
102
{ACAD_REACTORS
330
1A0
102
}
100
AcDbEntity
  8
0
  6
CONTINUOUS
 62
     7
100
AcDbCircle
 10
4.608306
 20
3.018601
 30
0.0
 40
0.192913
  0
CIRCLE
  5
1A4
102
{ACAD_REACTORS
330
1A3
102
}
100
AcDbEntity
  8
0
  6
CONTINUOUS
 62
     7
100
AcDbCircle
 10
3.764556
 20
3.018601
 30
0.0
 40
0.393701
  0
CIRCLE
  5
1A5
102
{ACAD_REACTORS
330
1A3
102
}
100
AcDbEntity
  8
0
  6
CONTINUOUS
 62
     7
100
AcDbCircle
 10
3.764556
 20
3.018601
 30
0.0
 40
0.192913
  0
CIRCLE
  5
1A7
102
{ACAD_REACTORS
330
1A6
102
}
100
AcDbEntity
  8
0
  6
CONTINUOUS
 62
     7
100
AcDbCircle
 10
5.425246
 20
3.027678
 30
0.0
 40
0.393701
  0
CIRCLE
  5
1A8
102
{ACAD_REACTORS
330
1A6
102
}
100
AcDbEntity
  8
0
  6
CONTINUOUS
 62
     7
100
AcDbCircle
 10
5.425246
 20
3.027678
 30
0.0
 40
0.192913
  0
CIRCLE
  5
1AA
102
{ACAD_REACTORS
330
1A9
102
}
100
AcDbEntity
  8
0
  6
CONTINUOUS
 62
     7
100
AcDbCircle
 10
7.122195
 20
3.027678
 30
0.0
 40
0.393701
  0
CIRCLE
  5
1AB
102
{ACAD_REACTORS
330
1A9
102
}
100
AcDbEntity
  8
0
  6
CONTINUOUS
 62
     7
100
AcDbCircle
 10
7.122195
 20
3.027678
 30
0.0
 40
0.192913
  0
CIRCLE
  5
1AD
102
{ACAD_REACTORS
330
1AC
102
}
100
AcDbEntity
  8
0
  6
CONTINUOUS
 62
     7
100
AcDbCircle
 10
6.278445
 20
3.027678
 30
0.0
 40
0.393701
  0
CIRCLE
  5
1AE
102
{ACAD_REACTORS
330
1AC
102
}
100
AcDbEntity
  8
0
  6
CONTINUOUS
 62
     7
100
AcDbCircle
 10
6.278445
 20
3.027678
 30
0.0
 40
0.192913
  0
CIRCLE
  5
1B0
102
{ACAD_REACTORS
330
1AF
102
}
100
AcDbEntity
  8
0
  6
CONTINUOUS
 62
     7
100
AcDbCircle
 10
12.958208
 20
8.462499
 30
0.0
 40
0.393701
  0
CIRCLE
  5
1B1
102
{ACAD_REACTORS
330
1AF
102
}
100
AcDbEntity
  8
0
  6
CONTINUOUS
 62
     7
100
AcDbCircle
 10
12.958208
 20
8.462499
 30
0.0
 40
0.192913
  0
CIRCLE
  5
1B3
102
{ACAD_REACTORS
330
1B2
102
}
100
AcDbEntity
  8
0
  6
CONTINUOUS
 62
     7
100
AcDbCircle
 10
14.655158
 20
8.462499
 30
0.0
 40
0.393701
  0
CIRCLE
  5
1B4
102
{ACAD_REACTORS
330
1B2
102
}
100
AcDbEntity
  8
0
  6
CONTINUOUS
 62
     7
100
AcDbCircle
 10
14.655158
 20
8.462499
 30
0.0
 40
0.192913
  0
CIRCLE
  5
1B6
102
{ACAD_REACTORS
330
1B5
102
}
100
AcDbEntity
  8
0
  6
CONTINUOUS
 62
     7
100
AcDbCircle
 10
13.811407
 20
8.462499
 30
0.0
 40
0.393701
  0
CIRCLE
  5
1B7
102
{ACAD_REACTORS
330
1B5
102
}
100
AcDbEntity
  8
0
  6
CONTINUOUS
 62
     7
100
AcDbCircle
 10
13.811407
 20
8.462499
 30
0.0
 40
0.192913
  0
CIRCLE
  5
1B9
102
{ACAD_REACTORS
330
1B8
102
}
100
AcDbEntity
  8
0
  6
CONTINUOUS
 62
     7
100
AcDbCircle
 10
12.973857
 20
7.6062
 30
0.0
 40
0.393701
  0
CIRCLE
  5
1BA
102
{ACAD_REACTORS
330
1B8
102
}
100
AcDbEntity
  8
0
  6
CONTINUOUS
 62
     7
100
AcDbCircle
 10
12.973857
 20
7.6062
 30
0.0
 40
0.192913
  0
CIRCLE
  5
1BC
102
{ACAD_REACTORS
330
1BB
102
}
100
AcDbEntity
  8
0
  6
CONTINUOUS
 62
     7
100
AcDbCircle
 10
14.670806
 20
7.6062
 30
0.0
 40
0.393701
  0
CIRCLE
  5
1BD
102
{ACAD_REACTORS
330
1BB
102
}
100
AcDbEntity
  8
0
  6
CONTINUOUS
 62
     7
100
AcDbCircle
 10
14.670806
 20
7.6062
 30
0.0
 40
0.192913
  0
CIRCLE
  5
1BF
102
{ACAD_REACTORS
330
1BE
102
}
100
AcDbEntity
  8
0
  6
CONTINUOUS
 62
     7
100
AcDbCircle
 10
13.827056
 20
7.6062
 30
0.0
 40
0.393701
  0
CIRCLE
  5
1C0
102
{ACAD_REACTORS
330
1BE
102
}
100
AcDbEntity
  8
0
  6
CONTINUOUS
 62
     7
100
AcDbCircle
 10
13.827056
 20
7.6062
 30
0.0
 40
0.192913
  0
CIRCLE
  5
1C2
102
{ACAD_REACTORS
330
1C1
102
}
100
AcDbEntity
  8
0
  6
CONTINUOUS
 62
     7
100
AcDbCircle
 10
12.958208
 20
6.712499
 30
0.0
 40
0.393701
  0
CIRCLE
  5
1C3
102
{ACAD_REACTORS
330
1C1
102
}
100
AcDbEntity
  8
0
  6
CONTINUOUS
 62
     7
100
AcDbCircle
 10
12.958208
 20
6.712499
 30
0.0
 40
0.192913
  0
CIRCLE
  5
1C5
102
{ACAD_REACTORS
330
1C4
102
}
100
AcDbEntity
  8
0
  6
CONTINUOUS
 62
     7
100
AcDbCircle
 10
14.655158
 20
6.712499
 30
0.0
 40
0.393701
  0
CIRCLE
  5
1C6
102
{ACAD_REACTORS
330
1C4
102
}
100
AcDbEntity
  8
0
  6
CONTINUOUS
 62
     7
100
AcDbCircle
 10
14.655158
 20
6.712499
 30
0.0
 40
0.192913
  0
CIRCLE
  5
1C8
102
{ACAD_REACTORS
330
1C7
102
}
100
AcDbEntity
  8
0
  6
CONTINUOUS
 62
     7
100
AcDbCircle
 10
13.811407
 20
6.712499
 30
0.0
 40
0.393701
  0
CIRCLE
  5
1C9
102
{ACAD_REACTORS
330
1C7
102
}
100
AcDbEntity
  8
0
  6
CONTINUOUS
 62
     7
100
AcDbCircle
 10
13.811407
 20
6.712499
 30
0.0
 40
0.192913
  0
CIRCLE
  5
1CB
102
{ACAD_REACTORS
330
1CA
102
}
100
AcDbEntity
  8
0
  6
CONTINUOUS
 62
     7
100
AcDbCircle
 10
10.395708
 20
5.899999
 30
0.0
 40
0.393701
  0
CIRCLE
  5
1CC
102
{ACAD_REACTORS
330
1CA
102
}
100
AcDbEntity
  8
0
  6
CONTINUOUS
 62
     7
100
AcDbCircle
 10
10.395708
 20
5.899999
 30
0.0
 40
0.192913
  0
CIRCLE
  5
1CE
102
{ACAD_REACTORS
330
1CD
102
}
100
AcDbEntity
  8
0
  6
CONTINUOUS
 62
     7
100
AcDbCircle
 10
12.092658
 20
5.899999
 30
0.0
 40
0.393701
  0
CIRCLE
  5
1CF
102
{ACAD_REACTORS
330
1CD
102
}
100
AcDbEntity
  8
0
  6
CONTINUOUS
 62
     7
100
AcDbCircle
 10
12.092658
 20
5.899999
 30
0.0
 40
0.192913
  0
CIRCLE
  5
1D1
102
{ACAD_REACTORS
330
1D0
102
}
100
AcDbEntity
  8
0
  6
CONTINUOUS
 62
     7
100
AcDbCircle
 10
11.248907
 20
5.899999
 30
0.0
 40
0.393701
  0
CIRCLE
  5
1D2
102
{ACAD_REACTORS
330
1D0
102
}
100
AcDbEntity
  8
0
  6
CONTINUOUS
 62
     7
100
AcDbCircle
 10
11.248907
 20
5.899999
 30
0.0
 40
0.192913
  0
CIRCLE
  5
1D4
102
{ACAD_REACTORS
330
1D3
102
}
100
AcDbEntity
  8
0
  6
CONTINUOUS
 62
     7
100
AcDbCircle
 10
10.411357
 20
5.0437
 30
0.0
 40
0.393701
  0
CIRCLE
  5
1D5
102
{ACAD_REACTORS
330
1D3
102
}
100
AcDbEntity
  8
0
  6
CONTINUOUS
 62
     7
100
AcDbCircle
 10
10.411357
 20
5.0437
 30
0.0
 40
0.192913
  0
CIRCLE
  5
1D7
102
{ACAD_REACTORS
330
1D6
102
}
100
AcDbEntity
  8
0
  6
CONTINUOUS
 62
     7
100
AcDbCircle
 10
12.108306
 20
5.0437
 30
0.0
 40
0.393701
  0
CIRCLE
  5
1D8
102
{ACAD_REACTORS
330
1D6
102
}
100
AcDbEntity
  8
0
  6
CONTINUOUS
 62
     7
100
AcDbCircle
 10
12.108306
 20
5.0437
 30
0.0
 40
0.192913
  0
CIRCLE
  5
1DA
102
{ACAD_REACTORS
330
1D9
102
}
100
AcDbEntity
  8
0
  6
CONTINUOUS
 62
     7
100
AcDbCircle
 10
11.264556
 20
5.0437
 30
0.0
 40
0.393701
  0
CIRCLE
  5
1DB
102
{ACAD_REACTORS
330
1D9
102
}
100
AcDbEntity
  8
0
  6
CONTINUOUS
 62
     7
100
AcDbCircle
 10
11.264556
 20
5.0437
 30
0.0
 40
0.192913
  0
CIRCLE
  5
1DD
102
{ACAD_REACTORS
330
1DC
102
}
100
AcDbEntity
  8
0
  6
CONTINUOUS
 62
     7
100
AcDbCircle
 10
10.395708
 20
4.149999
 30
0.0
 40
0.393701
  0
CIRCLE
  5
1DE
102
{ACAD_REACTORS
330
1DC
102
}
100
AcDbEntity
  8
0
  6
CONTINUOUS
 62
     7
100
AcDbCircle
 10
10.395708
 20
4.149999
 30
0.0
 40
0.192913
  0
CIRCLE
  5
1E0
102
{ACAD_REACTORS
330
1DF
102
}
100
AcDbEntity
  8
0
  6
CONTINUOUS
 62
     7
100
AcDbCircle
 10
12.092658
 20
4.149999
 30
0.0
 40
0.393701
  0
CIRCLE
  5
1E1
102
{ACAD_REACTORS
330
1DF
102
}
100
AcDbEntity
  8
0
  6
CONTINUOUS
 62
     7
100
AcDbCircle
 10
12.092658
 20
4.149999
 30
0.0
 40
0.192913
  0
CIRCLE
  5
1E3
102
{ACAD_REACTORS
330
1E2
102
}
100
AcDbEntity
  8
0
  6
CONTINUOUS
 62
     7
100
AcDbCircle
 10
11.248907
 20
4.149999
 30
0.0
 40
0.393701
  0
CIRCLE
  5
1E4
102
{ACAD_REACTORS
330
1E2
102
}
100
AcDbEntity
  8
0
  6
CONTINUOUS
 62
     7
100
AcDbCircle
 10
11.248907
 20
4.149999
 30
0.0
 40
0.192913
  0
CIRCLE
  5
1E6
102
{ACAD_REACTORS
330
1E5
102
}
100
AcDbEntity
  8
0
  6
CONTINUOUS
 62
     7
100
AcDbCircle
 10
12.958208
 20
5.881298
 30
0.0
 40
0.393701
  0
CIRCLE
  5
1E7
102
{ACAD_REACTORS
330
1E5
102
}
100
AcDbEntity
  8
0
  6
CONTINUOUS
 62
     7
100
AcDbCircle
 10
12.958208
 20
5.881298
 30
0.0
 40
0.192913
  0
CIRCLE
  5
1E9
102
{ACAD_REACTORS
330
1E8
102
}
100
AcDbEntity
  8
0
  6
CONTINUOUS
 62
     7
100
AcDbCircle
 10
14.655158
 20
5.881298
 30
0.0
 40
0.393701
  0
CIRCLE
  5
1EA
102
{ACAD_REACTORS
330
1E8
102
}
100
AcDbEntity
  8
0
  6
CONTINUOUS
 62
     7
100
AcDbCircle
 10
14.655158
 20
5.881298
 30
0.0
 40
0.192913
  0
CIRCLE
  5
1EC
102
{ACAD_REACTORS
330
1EB
102
}
100
AcDbEntity
  8
0
  6
CONTINUOUS
 62
     7
100
AcDbCircle
 10
13.811407
 20
5.881298
 30
0.0
 40
0.393701
  0
CIRCLE
  5
1ED
102
{ACAD_REACTORS
330
1EB
102
}
100
AcDbEntity
  8
0
  6
CONTINUOUS
 62
     7
100
AcDbCircle
 10
13.811407
 20
5.881298
 30
0.0
 40
0.192913
  0
CIRCLE
  5
1EF
102
{ACAD_REACTORS
330
1EE
102
}
100
AcDbEntity
  8
0
  6
CONTINUOUS
 62
     7
100
AcDbCircle
 10
12.973857
 20
5.024999
 30
0.0
 40
0.393701
  0
CIRCLE
  5
1F0
102
{ACAD_REACTORS
330
1EE
102
}
100
AcDbEntity
  8
0
  6
CONTINUOUS
 62
     7
100
AcDbCircle
 10
12.973857
 20
5.024999
 30
0.0
 40
0.192913
  0
CIRCLE
  5
1F2
102
{ACAD_REACTORS
330
1F1
102
}
100
AcDbEntity
  8
0
  6
CONTINUOUS
 62
     7
100
AcDbCircle
 10
14.670806
 20
5.024999
 30
0.0
 40
0.393701
  0
CIRCLE
  5
1F3
102
{ACAD_REACTORS
330
1F1
102
}
100
AcDbEntity
  8
0
  6
CONTINUOUS
 62
     7
100
AcDbCircle
 10
14.670806
 20
5.024999
 30
0.0
 40
0.192913
  0
CIRCLE
  5
1F5
102
{ACAD_REACTORS
330
1F4
102
}
100
AcDbEntity
  8
0
  6
CONTINUOUS
 62
     7
100
AcDbCircle
 10
13.827056
 20
5.024999
 30
0.0
 40
0.393701
  0
CIRCLE
  5
1F6
102
{ACAD_REACTORS
330
1F4
102
}
100
AcDbEntity
  8
0
  6
CONTINUOUS
 62
     7
100
AcDbCircle
 10
13.827056
 20
5.024999
 30
0.0
 40
0.192913
  0
CIRCLE
  5
1F8
102
{ACAD_REACTORS
330
1F7
102
}
100
AcDbEntity
  8
0
  6
CONTINUOUS
 62
     7
100
AcDbCircle
 10
12.958208
 20
4.131298
 30
0.0
 40
0.393701
  0
CIRCLE
  5
1F9
102
{ACAD_REACTORS
330
1F7
102
}
100
AcDbEntity
  8
0
  6
CONTINUOUS
 62
     7
100
AcDbCircle
 10
12.958208
 20
4.131298
 30
0.0
 40
0.192913
  0
CIRCLE
  5
1FB
102
{ACAD_REACTORS
330
1FA
102
}
100
AcDbEntity
  8
0
  6
CONTINUOUS
 62
     7
100
AcDbCircle
 10
14.655158
 20
4.131298
 30
0.0
 40
0.393701
  0
CIRCLE
  5
1FC
102
{ACAD_REACTORS
330
1FA
102
}
100
AcDbEntity
  8
0
  6
CONTINUOUS
 62
     7
100
AcDbCircle
 10
14.655158
 20
4.131298
 30
0.0
 40
0.192913
  0
CIRCLE
  5
1FE
102
{ACAD_REACTORS
330
1FD
102
}
100
AcDbEntity
  8
0
  6
CONTINUOUS
 62
     7
100
AcDbCircle
 10
13.811407
 20
4.131298
 30
0.0
 40
0.393701
  0
CIRCLE
  5
1FF
102
{ACAD_REACTORS
330
1FD
102
}
100
AcDbEntity
  8
0
  6
CONTINUOUS
 62
     7
100
AcDbCircle
 10
13.811407
 20
4.131298
 30
0.0
 40
0.192913
  0
LWPOLYLINE
  5
201
102
{ACAD_REACTORS
330
200
102
}
100
AcDbEntity
  8
0
  6
CONTINUOUS
 62
     7
100
AcDbPolyline
 90
        2
 70
     1
 10
9.845758
 20
1.25
 42
-1.0
 10
10.633159
 20
1.25
 42
-1.0
  0
LWPOLYLINE
  5
202
102
{ACAD_REACTORS
330
200
102
}
100
AcDbEntity
  8
0
  6
CONTINUOUS
 62
     7
100
AcDbPolyline
 90
        2
 70
     1
 10
10.042608
 20
1.25
 42
-1.0
 10
10.436309
 20
1.25
 42
-1.0
  0
LWPOLYLINE
  5
204
102
{ACAD_REACTORS
330
203
102
}
100
AcDbEntity
  8
0
  6
CONTINUOUS
 62
     7
100
AcDbPolyline
 90
        2
 70
     1
 10
11.558356
 20
1.25
 42
-1.0
 10
12.345758
 20
1.25
 42
-1.0
  0
LWPOLYLINE
  5
205
102
{ACAD_REACTORS
330
203
102
}
100
AcDbEntity
  8
0
  6
CONTINUOUS
 62
     7
100
AcDbPolyline
 90
        2
 70
     1
 10
11.755207
 20
1.25
 42
-1.0
 10
12.148907
 20
1.25
 42
-1.0
  0
LWPOLYLINE
  5
207
102
{ACAD_REACTORS
330
206
102
}
100
AcDbEntity
  8
0
  6
CONTINUOUS
 62
     7
100
AcDbPolyline
 90
        2
 70
     1
 10
10.702057
 20
1.25
 42
-1.0
 10
11.489459
 20
1.25
 42
-1.0
  0
LWPOLYLINE
  5
208
102
{ACAD_REACTORS
330
206
102
}
100
AcDbEntity
  8
0
  6
CONTINUOUS
 62
     7
100
AcDbPolyline
 90
        2
 70
     1
 10
10.898907
 20
1.25
 42
-1.0
 10
11.292608
 20
1.25
 42
-1.0
  0
LWPOLYLINE
  5
20A
102
{ACAD_REACTORS
330
209
102
}
100
AcDbEntity
  8
0
  6
CONTINUOUS
 62
     7
100
AcDbPolyline
 90
        2
 70
     1
 10
9.845757
 20
0.393701
 42
-1.0
 10
10.633158
 20
0.393701
 42
-1.0
  0
LWPOLYLINE
  5
20B
102
{ACAD_REACTORS
330
209
102
}
100
AcDbEntity
  8
0
  6
CONTINUOUS
 62
     7
100
AcDbPolyline
 90
        2
 70
     1
 10
10.042607
 20
0.393701
 42
-1.0
 10
10.436308
 20
0.393701
 42
-1.0
  0
LWPOLYLINE
  5
20D
102
{ACAD_REACTORS
330
20C
102
}
100
AcDbEntity
  8
0
  6
CONTINUOUS
 62
     7
100
AcDbPolyline
 90
        2
 70
     1
 10
11.558356
 20
0.393701
 42
-1.0
 10
12.345758
 20
0.393701
 42
-1.0
  0
LWPOLYLINE
  5
20E
102
{ACAD_REACTORS
330
20C
102
}
100
AcDbEntity
  8
0
  6
CONTINUOUS
 62
     7
100
AcDbPolyline
 90
        2
 70
     1
 10
11.755207
 20
0.393701
 42
-1.0
 10
12.148907
 20
0.393701
 42
-1.0
  0
LWPOLYLINE
  5
210
102
{ACAD_REACTORS
330
20F
102
}
100
AcDbEntity
  8
0
  6
CONTINUOUS
 62
     7
100
AcDbPolyline
 90
        2
 70
     1
 10
10.702057
 20
0.393701
 42
-1.0
 10
11.489459
 20
0.393701
 42
-1.0
  0
LWPOLYLINE
  5
211
102
{ACAD_REACTORS
330
20F
102
}
100
AcDbEntity
  8
0
  6
CONTINUOUS
 62
     7
100
AcDbPolyline
 90
        2
 70
     1
 10
10.898907
 20
0.393701
 42
-1.0
 10
11.292608
 20
0.393701
 42
-1.0
  0
LWPOLYLINE
  5
213
102
{ACAD_REACTORS
330
212
102
}
100
AcDbEntity
  8
0
  6
CONTINUOUS
 62
     7
100
AcDbPolyline
 90
        2
 70
     1
 10
12.408257
 20
2.1062
 42
-1.0
 10
13.195658
 20
2.1062
 42
-1.0
  0
LWPOLYLINE
  5
214
102
{ACAD_REACTORS
330
212
102
}
100
AcDbEntity
  8
0
  6
CONTINUOUS
 62
     7
100
AcDbPolyline
 90
        2
 70
     1
 10
12.605107
 20
2.1062
 42
-1.0
 10
12.998808
 20
2.1062
 42
-1.0
  0
LWPOLYLINE
  5
216
102
{ACAD_REACTORS
330
215
102
}
100
AcDbEntity
  8
0
  6
CONTINUOUS
 62
     7
100
AcDbPolyline
 90
        2
 70
     1
 10
14.120855
 20
2.1062
 42
-1.0
 10
14.908257
 20
2.1062
 42
-1.0
  0
LWPOLYLINE
  5
217
102
{ACAD_REACTORS
330
215
102
}
100
AcDbEntity
  8
0
  6
CONTINUOUS
 62
     7
100
AcDbPolyline
 90
        2
 70
     1
 10
14.317706
 20
2.1062
 42
-1.0
 10
14.711406
 20
2.1062
 42
-1.0
  0
LWPOLYLINE
  5
219
102
{ACAD_REACTORS
330
218
102
}
100
AcDbEntity
  8
0
  6
CONTINUOUS
 62
     7
100
AcDbPolyline
 90
        2
 70
     1
 10
13.264556
 20
2.1062
 42
-1.0
 10
14.051957
 20
2.1062
 42
-1.0
  0
LWPOLYLINE
  5
21A
102
{ACAD_REACTORS
330
218
102
}
100
AcDbEntity
  8
0
  6
CONTINUOUS
 62
     7
100
AcDbPolyline
 90
        2
 70
     1
 10
13.461406
 20
2.1062
 42
-1.0
 10
13.855107
 20
2.1062
 42
-1.0
  0
LWPOLYLINE
  5
21C
102
{ACAD_REACTORS
330
21B
102
}
100
AcDbEntity
  8
0
  6
CONTINUOUS
 62
     7
100
AcDbPolyline
 90
        2
 70
     1
 10
12.408258
 20
1.25
 42
-1.0
 10
13.195659
 20
1.25
 42
-1.0
  0
LWPOLYLINE
  5
21D
102
{ACAD_REACTORS
330
21B
102
}
100
AcDbEntity
  8
0
  6
CONTINUOUS
 62
     7
100
AcDbPolyline
 90
        2
 70
     1
 10
12.605108
 20
1.25
 42
-1.0
 10
12.998809
 20
1.25
 42
-1.0
  0
LWPOLYLINE
  5
21F
102
{ACAD_REACTORS
330
21E
102
}
100
AcDbEntity
  8
0
  6
CONTINUOUS
 62
     7
100
AcDbPolyline
 90
        2
 70
     1
 10
14.120856
 20
1.25
 42
-1.0
 10
14.908258
 20
1.25
 42
-1.0
  0
LWPOLYLINE
  5
220
102
{ACAD_REACTORS
330
21E
102
}
100
AcDbEntity
  8
0
  6
CONTINUOUS
 62
     7
100
AcDbPolyline
 90
        2
 70
     1
 10
14.317707
 20
1.25
 42
-1.0
 10
14.711407
 20
1.25
 42
-1.0
  0
LWPOLYLINE
  5
222
102
{ACAD_REACTORS
330
221
102
}
100
AcDbEntity
  8
0
  6
CONTINUOUS
 62
     7
100
AcDbPolyline
 90
        2
 70
     1
 10
13.264557
 20
1.25
 42
-1.0
 10
14.051958
 20
1.25
 42
-1.0
  0
LWPOLYLINE
  5
223
102
{ACAD_REACTORS
330
221
102
}
100
AcDbEntity
  8
0
  6
CONTINUOUS
 62
     7
100
AcDbPolyline
 90
        2
 70
     1
 10
13.461407
 20
1.25
 42
-1.0
 10
13.855108
 20
1.25
 42
-1.0
  0
LWPOLYLINE
  5
225
102
{ACAD_REACTORS
330
224
102
}
100
AcDbEntity
  8
0
  6
CONTINUOUS
 62
     7
100
AcDbPolyline
 90
        2
 70
     1
 10
12.408258
 20
0.393701
 42
-1.0
 10
13.195659
 20
0.393701
 42
-1.0
  0
LWPOLYLINE
  5
226
102
{ACAD_REACTORS
330
224
102
}
100
AcDbEntity
  8
0
  6
CONTINUOUS
 62
     7
100
AcDbPolyline
 90
        2
 70
     1
 10
12.605108
 20
0.393701
 42
-1.0
 10
12.998809
 20
0.393701
 42
-1.0
  0
LWPOLYLINE
  5
228
102
{ACAD_REACTORS
330
227
102
}
100
AcDbEntity
  8
0
  6
CONTINUOUS
 62
     7
100
AcDbPolyline
 90
        2
 70
     1
 10
14.120856
 20
0.393701
 42
-1.0
 10
14.908258
 20
0.393701
 42
-1.0
  0
LWPOLYLINE
  5
229
102
{ACAD_REACTORS
330
227
102
}
100
AcDbEntity
  8
0
  6
CONTINUOUS
 62
     7
100
AcDbPolyline
 90
        2
 70
     1
 10
14.317707
 20
0.393701
 42
-1.0
 10
14.711407
 20
0.393701
 42
-1.0
  0
LWPOLYLINE
  5
22B
102
{ACAD_REACTORS
330
22A
102
}
100
AcDbEntity
  8
0
  6
CONTINUOUS
 62
     7
100
AcDbPolyline
 90
        2
 70
     1
 10
13.264557
 20
0.393701
 42
-1.0
 10
14.051958
 20
0.393701
 42
-1.0
  0
LWPOLYLINE
  5
22C
102
{ACAD_REACTORS
330
22A
102
}
100
AcDbEntity
  8
0
  6
CONTINUOUS
 62
     7
100
AcDbPolyline
 90
        2
 70
     1
 10
13.461407
 20
0.393701
 42
-1.0
 10
13.855108
 20
0.393701
 42
-1.0
  0
ENDSEC
  0
SECTION
  2
OBJECTS
  0
DICTIONARY
  5
C
100
AcDbDictionary
  3
ACAD_GROUP
350
D
  3
ACAD_MLINESTYLE
350
1B
  3
ACAD_SCALELIST
350
2C
  3
ACAD_VISUALSTYLE
350
51
  3
ACAD_MATERIAL
350
6A
  3
ACAD_TABLESTYLE
350
6E
  3
ACAD_MLEADERSTYLE
350
70
  0
DICTIONARY
  5
D
102
{ACAD_REACTORS
330
C
102
}
100
AcDbDictionary
  3
VISIOGROUP_0
350
74
  3
VISIOGROUP_1
350
77
  3
VISIOGROUP_2
350
7A
  3
VISIOGROUP_3
350
7D
  3
VISIOGROUP_4
350
80
  3
VISIOGROUP_5
350
83
  3
VISIOGROUP_6
350
86
  3
VISIOGROUP_7
350
94
  3
VISIOGROUP_8
350
A2
  3
VISIOGROUP_9
350
B0
  3
VISIOGROUP_10
350
BE
  3
VISIOGROUP_11
350
CC
  3
VISIOGROUP_12
350
DA
  3
VISIOGROUP_13
350
E8
  3
VISIOGROUP_14
350
F6
  3
VISIOGROUP_15
350
104
  3
VISIOGROUP_16
350
112
  3
VISIOGROUP_17
350
120
  3
VISIOGROUP_18
350
12E
  3
VISIOGROUP_19
350
13C
  3
VISIOGROUP_20
350
14A
  3
VISIOGROUP_21
350
158
  3
VISIOGROUP_22
350
166
  3
VISIOGROUP_23
350
174
  3
VISIOGROUP_24
350
182
  3
VISIOGROUP_25
350
185
  3
VISIOGROUP_26
350
188
  3
VISIOGROUP_27
350
18B
  3
VISIOGROUP_28
350
18E
  3
VISIOGROUP_29
350
191
  3
VISIOGROUP_30
350
194
  3
VISIOGROUP_31
350
197
  3
VISIOGROUP_32
350
19A
  3
VISIOGROUP_33
350
19D
  3
VISIOGROUP_34
350
1A0
  3
VISIOGROUP_35
350
1A3
  3
VISIOGROUP_36
350
1A6
  3
VISIOGROUP_37
350
1A9
  3
VISIOGROUP_38
350
1AC
  3
VISIOGROUP_39
350
1AF
  3
VISIOGROUP_40
350
1B2
  3
VISIOGROUP_41
350
1B5
  3
VISIOGROUP_42
350
1B8
  3
VISIOGROUP_43
350
1BB
  3
VISIOGROUP_44
350
1BE
  3
VISIOGROUP_45
350
1C1
  3
VISIOGROUP_46
350
1C4
  3
VISIOGROUP_47
350
1C7
  3
VISIOGROUP_48
350
1CA
  3
VISIOGROUP_49
350
1CD
  3
VISIOGROUP_50
350
1D0
  3
VISIOGROUP_51
350
1D3
  3
VISIOGROUP_52
350
1D6
  3
VISIOGROUP_53
350
1D9
  3
VISIOGROUP_54
350
1DC
  3
VISIOGROUP_55
350
1DF
  3
VISIOGROUP_56
350
1E2
  3
VISIOGROUP_57
350
1E5
  3
VISIOGROUP_58
350
1E8
  3
VISIOGROUP_59
350
1EB
  3
VISIOGROUP_60
350
1EE
  3
VISIOGROUP_61
350
1F1
  3
VISIOGROUP_62
350
1F4
  3
VISIOGROUP_63
350
1F7
  3
VISIOGROUP_64
350
1FA
  3
VISIOGROUP_65
350
1FD
  3
VISIOGROUP_66
350
200
  3
VISIOGROUP_67
350
203
  3
VISIOGROUP_68
350
206
  3
VISIOGROUP_69
350
209
  3
VISIOGROUP_70
350
20C
  3
VISIOGROUP_71
350
20F
  3
VISIOGROUP_72
350
212
  3
VISIOGROUP_73
350
215
  3
VISIOGROUP_74
350
218
  3
VISIOGROUP_75
350
21B
  3
VISIOGROUP_76
350
21E
  3
VISIOGROUP_77
350
221
  3
VISIOGROUP_78
350
224
  3
VISIOGROUP_79
350
227
  3
VISIOGROUP_80
350
22A
  0
DICTIONARY
  5
1B
102
{ACAD_REACTORS
330
C
102
}
100
AcDbDictionary
  3
STANDARD
350
1C
  0
MLINESTYLE
  5
1C
102
{ACAD_REACTORS
330
1B
102
}
100
AcDbMlineStyle
  2
STANDARD
 70
     0
  3

 62
   256
 51
90.0
 52
90.0
 71
     2
 49
0.5
 62
   256
  6
BYLAYER
 49
-0.5
 62
   256
  6
BYLAYER
  0
DICTIONARY
  5
29
102
{ACAD_REACTORS
330
C
102
}
100
AcDbDictionary
  0
DICTIONARY
  5
2C
102
{ACAD_REACTORS
330
C
102
}
100
AcDbDictionary
  3
A0
350
2D
  3
A1
350
2E
  3
A2
350
2F
  3
A3
350
30
  3
A4
350
31
  3
A5
350
32
  3
A6
350
33
  3
A7
350
34
  3
A8
350
35
  3
A9
350
36
  3
B0
350
37
  3
B1
350
38
  3
B2
350
39
  3
B3
350
3A
  3
B4
350
3B
  3
B5
350
3C
  3
B6
350
3D
  3
B7
350
3E
  3
B8
350
3F
  3
B9
350
40
  3
C0
350
41
  3
C1
350
42
  3
C2
350
43
  3
C3
350
44
  3
C4
350
45
  3
C5
350
46
  3
C6
350
47
  3
C7
350
48
  3
C8
350
49
  3
C9
350
4A
  3
D0
350
4B
  3
D1
350
4C
  3
D2
350
4D
  0
DICTIONARY
  5
4E
102
{ACAD_REACTORS
330
C
102
}
100
AcDbDictionary
  3
MODEL
350
4F
  3
LAYOUT1
350
50
  0
DICTIONARY
  5
51
102
{ACAD_REACTORS
330
C
102
}
100
AcDbDictionary
  3
FLAT
350
52
  3
FLATWITHEDGES
350
53
  3
GOURAUD
350
54
  3
GOURAUDWITHEDGES
350
55
  3
2DWIREFRAME
350
56
  3
WIREFRAME
350
57
  3
HIDDEN
350
58
  3
BASIC
350
59
  3
REALISTIC
350
5A
  3
CONCEPTUAL
350
5B
  3
DIM
350
5C
  3
BRIGHTEN
350
5D
  3
THICKEN
350
5E
  3
LINEPATTERN
350
5F
  3
FACEPATTERN
350
60
  3
COLORCHANGE
350
61
  3
JITTEROFF
350
62
  3
OVERHANGOFF
350
63
  3
EDGECOLOROFF
350
64
  3
SHADES OF GRAY
350
65
  3
SKETCHY
350
66
  3
X-RAY
350
67
  3
SHADED WITH EDGES
350
68
  3
SHADED
350
69
  0
DICTIONARY
  5
6A
102
{ACAD_REACTORS
330
C
102
}
100
AcDbDictionary
  3
BYLAYER
350
6B
  3
BYBLOCK
350
6C
  3
GLOBAL
350
6D
  0
DICTIONARY
  5
6E
102
{ACAD_REACTORS
330
C
102
}
100
AcDbDictionary
  3
STANDARD
350
6F
  0
DICTIONARY
  5
70
102
{ACAD_REACTORS
330
C
102
}
100
AcDbDictionary
  3
STANDARD
350
71
  0
GROUP
  5
74
102
{ACAD_REACTORS
330
D
102
}
100
AcDbGroup
300
Group created by Visio.
 70
     0
 71
     1
340
75
340
76
  0
GROUP
  5
77
102
{ACAD_REACTORS
330
D
102
}
100
AcDbGroup
300
Group created by Visio.
 70
     0
 71
     1
340
78
340
79
  0
GROUP
  5
7A
102
{ACAD_REACTORS
330
D
102
}
100
AcDbGroup
300
Group created by Visio.
 70
     0
 71
     1
340
7B
340
7C
  0
GROUP
  5
7D
102
{ACAD_REACTORS
330
D
102
}
100
AcDbGroup
300
Group created by Visio.
 70
     0
 71
     1
340
7E
340
7F
  0
GROUP
  5
80
102
{ACAD_REACTORS
330
D
102
}
100
AcDbGroup
300
Group created by Visio.
 70
     0
 71
     1
340
81
340
82
  0
GROUP
  5
83
102
{ACAD_REACTORS
330
D
102
}
100
AcDbGroup
300
Group created by Visio.
 70
     0
 71
     1
340
84
340
85
  0
GROUP
  5
86
102
{ACAD_REACTORS
330
D
102
}
100
AcDbGroup
300
Group created by Visio.
 70
     0
 71
     1
340
87
340
88
340
89
340
8A
340
8B
340
8C
340
8D
340
8E
340
8F
340
90
340
91
340
92
340
93
  0
GROUP
  5
94
102
{ACAD_REACTORS
330
D
102
}
100
AcDbGroup
300
Group created by Visio.
 70
     0
 71
     1
340
95
340
96
340
97
340
98
340
99
340
9A
340
9B
340
9C
340
9D
340
9E
340
9F
340
A0
340
A1
  0
GROUP
  5
A2
102
{ACAD_REACTORS
330
D
102
}
100
AcDbGroup
300
Group created by Visio.
 70
     0
 71
     1
340
A3
340
A4
340
A5
340
A6
340
A7
340
A8
340
A9
340
AA
340
AB
340
AC
340
AD
340
AE
340
AF
  0
GROUP
  5
B0
102
{ACAD_REACTORS
330
D
102
}
100
AcDbGroup
300
Group created by Visio.
 70
     0
 71
     1
340
B1
340
B2
340
B3
340
B4
340
B5
340
B6
340
B7
340
B8
340
B9
340
BA
340
BB
340
BC
340
BD
  0
GROUP
  5
BE
102
{ACAD_REACTORS
330
D
102
}
100
AcDbGroup
300
Group created by Visio.
 70
     0
 71
     1
340
BF
340
C0
340
C1
340
C2
340
C3
340
C4
340
C5
340
C6
340
C7
340
C8
340
C9
340
CA
340
CB
  0
GROUP
  5
CC
102
{ACAD_REACTORS
330
D
102
}
100
AcDbGroup
300
Group created by Visio.
 70
     0
 71
     1
340
CD
340
CE
340
CF
340
D0
340
D1
340
D2
340
D3
340
D4
340
D5
340
D6
340
D7
340
D8
340
D9
  0
GROUP
  5
DA
102
{ACAD_REACTORS
330
D
102
}
100
AcDbGroup
300
Group created by Visio.
 70
     0
 71
     1
340
DB
340
DC
340
DD
340
DE
340
DF
340
E0
340
E1
340
E2
340
E3
340
E4
340
E5
340
E6
340
E7
  0
GROUP
  5
E8
102
{ACAD_REACTORS
330
D
102
}
100
AcDbGroup
300
Group created by Visio.
 70
     0
 71
     1
340
E9
340
EA
340
EB
340
EC
340
ED
340
EE
340
EF
340
F0
340
F1
340
F2
340
F3
340
F4
340
F5
  0
GROUP
  5
F6
102
{ACAD_REACTORS
330
D
102
}
100
AcDbGroup
300
Group created by Visio.
 70
     0
 71
     1
340
F7
340
F8
340
F9
340
FA
340
FB
340
FC
340
FD
340
FE
340
FF
340
100
340
101
340
102
340
103
  0
GROUP
  5
104
102
{ACAD_REACTORS
330
D
102
}
100
AcDbGroup
300
Group created by Visio.
 70
     0
 71
     1
340
105
340
106
340
107
340
108
340
109
340
10A
340
10B
340
10C
340
10D
340
10E
340
10F
340
110
340
111
  0
GROUP
  5
112
102
{ACAD_REACTORS
330
D
102
}
100
AcDbGroup
300
Group created by Visio.
 70
     0
 71
     1
340
113
340
114
340
115
340
116
340
117
340
118
340
119
340
11A
340
11B
340
11C
340
11D
340
11E
340
11F
  0
GROUP
  5
120
102
{ACAD_REACTORS
330
D
102
}
100
AcDbGroup
300
Group created by Visio.
 70
     0
 71
     1
340
121
340
122
340
123
340
124
340
125
340
126
340
127
340
128
340
129
340
12A
340
12B
340
12C
340
12D
  0
GROUP
  5
12E
102
{ACAD_REACTORS
330
D
102
}
100
AcDbGroup
300
Group created by Visio.
 70
     0
 71
     1
340
12F
340
130
340
131
340
132
340
133
340
134
340
135
340
136
340
137
340
138
340
139
340
13A
340
13B
  0
GROUP
  5
13C
102
{ACAD_REACTORS
330
D
102
}
100
AcDbGroup
300
Group created by Visio.
 70
     0
 71
     1
340
13D
340
13E
340
13F
340
140
340
141
340
142
340
143
340
144
340
145
340
146
340
147
340
148
340
149
  0
GROUP
  5
14A
102
{ACAD_REACTORS
330
D
102
}
100
AcDbGroup
300
Group created by Visio.
 70
     0
 71
     1
340
14B
340
14C
340
14D
340
14E
340
14F
340
150
340
151
340
152
340
153
340
154
340
155
340
156
340
157
  0
GROUP
  5
158
102
{ACAD_REACTORS
330
D
102
}
100
AcDbGroup
300
Group created by Visio.
 70
     0
 71
     1
340
159
340
15A
340
15B
340
15C
340
15D
340
15E
340
15F
340
160
340
161
340
162
340
163
340
164
340
165
  0
GROUP
  5
166
102
{ACAD_REACTORS
330
D
102
}
100
AcDbGroup
300
Group created by Visio.
 70
     0
 71
     1
340
167
340
168
340
169
340
16A
340
16B
340
16C
340
16D
340
16E
340
16F
340
170
340
171
340
172
340
173
  0
GROUP
  5
174
102
{ACAD_REACTORS
330
D
102
}
100
AcDbGroup
300
Group created by Visio.
 70
     0
 71
     1
340
175
340
176
340
177
340
178
340
179
340
17A
340
17B
340
17C
340
17D
340
17E
340
17F
340
180
340
181
  0
GROUP
  5
182
102
{ACAD_REACTORS
330
D
102
}
100
AcDbGroup
300
Group created by Visio.
 70
     0
 71
     1
340
183
340
184
  0
GROUP
  5
185
102
{ACAD_REACTORS
330
D
102
}
100
AcDbGroup
300
Group created by Visio.
 70
     0
 71
     1
340
186
340
187
  0
GROUP
  5
188
102
{ACAD_REACTORS
330
D
102
}
100
AcDbGroup
300
Group created by Visio.
 70
     0
 71
     1
340
189
340
18A
  0
GROUP
  5
18B
102
{ACAD_REACTORS
330
D
102
}
100
AcDbGroup
300
Group created by Visio.
 70
     0
 71
     1
340
18C
340
18D
  0
GROUP
  5
18E
102
{ACAD_REACTORS
330
D
102
}
100
AcDbGroup
300
Group created by Visio.
 70
     0
 71
     1
340
18F
340
190
  0
GROUP
  5
191
102
{ACAD_REACTORS
330
D
102
}
100
AcDbGroup
300
Group created by Visio.
 70
     0
 71
     1
340
192
340
193
  0
GROUP
  5
194
102
{ACAD_REACTORS
330
D
102
}
100
AcDbGroup
300
Group created by Visio.
 70
     0
 71
     1
340
195
340
196
  0
GROUP
  5
197
102
{ACAD_REACTORS
330
D
102
}
100
AcDbGroup
300
Group created by Visio.
 70
     0
 71
     1
340
198
340
199
  0
GROUP
  5
19A
102
{ACAD_REACTORS
330
D
102
}
100
AcDbGroup
300
Group created by Visio.
 70
     0
 71
     1
340
19B
340
19C
  0
GROUP
  5
19D
102
{ACAD_REACTORS
330
D
102
}
100
AcDbGroup
300
Group created by Visio.
 70
     0
 71
     1
340
19E
340
19F
  0
GROUP
  5
1A0
102
{ACAD_REACTORS
330
D
102
}
100
AcDbGroup
300
Group created by Visio.
 70
     0
 71
     1
340
1A1
340
1A2
  0
GROUP
  5
1A3
102
{ACAD_REACTORS
330
D
102
}
100
AcDbGroup
300
Group created by Visio.
 70
     0
 71
     1
340
1A4
340
1A5
  0
GROUP
  5
1A6
102
{ACAD_REACTORS
330
D
102
}
100
AcDbGroup
300
Group created by Visio.
 70
     0
 71
     1
340
1A7
340
1A8
  0
GROUP
  5
1A9
102
{ACAD_REACTORS
330
D
102
}
100
AcDbGroup
300
Group created by Visio.
 70
     0
 71
     1
340
1AA
340
1AB
  0
GROUP
  5
1AC
102
{ACAD_REACTORS
330
D
102
}
100
AcDbGroup
300
Group created by Visio.
 70
     0
 71
     1
340
1AD
340
1AE
  0
GROUP
  5
1AF
102
{ACAD_REACTORS
330
D
102
}
100
AcDbGroup
300
Group created by Visio.
 70
     0
 71
     1
340
1B0
340
1B1
  0
GROUP
  5
1B2
102
{ACAD_REACTORS
330
D
102
}
100
AcDbGroup
300
Group created by Visio.
 70
     0
 71
     1
340
1B3
340
1B4
  0
GROUP
  5
1B5
102
{ACAD_REACTORS
330
D
102
}
100
AcDbGroup
300
Group created by Visio.
 70
     0
 71
     1
340
1B6
340
1B7
  0
GROUP
  5
1B8
102
{ACAD_REACTORS
330
D
102
}
100
AcDbGroup
300
Group created by Visio.
 70
     0
 71
     1
340
1B9
340
1BA
  0
GROUP
  5
1BB
102
{ACAD_REACTORS
330
D
102
}
100
AcDbGroup
300
Group created by Visio.
 70
     0
 71
     1
340
1BC
340
1BD
  0
GROUP
  5
1BE
102
{ACAD_REACTORS
330
D
102
}
100
AcDbGroup
300
Group created by Visio.
 70
     0
 71
     1
340
1BF
340
1C0
  0
GROUP
  5
1C1
102
{ACAD_REACTORS
330
D
102
}
100
AcDbGroup
300
Group created by Visio.
 70
     0
 71
     1
340
1C2
340
1C3
  0
GROUP
  5
1C4
102
{ACAD_REACTORS
330
D
102
}
100
AcDbGroup
300
Group created by Visio.
 70
     0
 71
     1
340
1C5
340
1C6
  0
GROUP
  5
1C7
102
{ACAD_REACTORS
330
D
102
}
100
AcDbGroup
300
Group created by Visio.
 70
     0
 71
     1
340
1C8
340
1C9
  0
GROUP
  5
1CA
102
{ACAD_REACTORS
330
D
102
}
100
AcDbGroup
300
Group created by Visio.
 70
     0
 71
     1
340
1CB
340
1CC
  0
GROUP
  5
1CD
102
{ACAD_REACTORS
330
D
102
}
100
AcDbGroup
300
Group created by Visio.
 70
     0
 71
     1
340
1CE
340
1CF
  0
GROUP
  5
1D0
102
{ACAD_REACTORS
330
D
102
}
100
AcDbGroup
300
Group created by Visio.
 70
     0
 71
     1
340
1D1
340
1D2
  0
GROUP
  5
1D3
102
{ACAD_REACTORS
330
D
102
}
100
AcDbGroup
300
Group created by Visio.
 70
     0
 71
     1
340
1D4
340
1D5
  0
GROUP
  5
1D6
102
{ACAD_REACTORS
330
D
102
}
100
AcDbGroup
300
Group created by Visio.
 70
     0
 71
     1
340
1D7
340
1D8
  0
GROUP
  5
1D9
102
{ACAD_REACTORS
330
D
102
}
100
AcDbGroup
300
Group created by Visio.
 70
     0
 71
     1
340
1DA
340
1DB
  0
GROUP
  5
1DC
102
{ACAD_REACTORS
330
D
102
}
100
AcDbGroup
300
Group created by Visio.
 70
     0
 71
     1
340
1DD
340
1DE
  0
GROUP
  5
1DF
102
{ACAD_REACTORS
330
D
102
}
100
AcDbGroup
300
Group created by Visio.
 70
     0
 71
     1
340
1E0
340
1E1
  0
GROUP
  5
1E2
102
{ACAD_REACTORS
330
D
102
}
100
AcDbGroup
300
Group created by Visio.
 70
     0
 71
     1
340
1E3
340
1E4
  0
GROUP
  5
1E5
102
{ACAD_REACTORS
330
D
102
}
100
AcDbGroup
300
Group created by Visio.
 70
     0
 71
     1
340
1E6
340
1E7
  0
GROUP
  5
1E8
102
{ACAD_REACTORS
330
D
102
}
100
AcDbGroup
300
Group created by Visio.
 70
     0
 71
     1
340
1E9
340
1EA
  0
GROUP
  5
1EB
102
{ACAD_REACTORS
330
D
102
}
100
AcDbGroup
300
Group created by Visio.
 70
     0
 71
     1
340
1EC
340
1ED
  0
GROUP
  5
1EE
102
{ACAD_REACTORS
330
D
102
}
100
AcDbGroup
300
Group created by Visio.
 70
     0
 71
     1
340
1EF
340
1F0
  0
GROUP
  5
1F1
102
{ACAD_REACTORS
330
D
102
}
100
AcDbGroup
300
Group created by Visio.
 70
     0
 71
     1
340
1F2
340
1F3
  0
GROUP
  5
1F4
102
{ACAD_REACTORS
330
D
102
}
100
AcDbGroup
300
Group created by Visio.
 70
     0
 71
     1
340
1F5
340
1F6
  0
GROUP
  5
1F7
102
{ACAD_REACTORS
330
D
102
}
100
AcDbGroup
300
Group created by Visio.
 70
     0
 71
     1
340
1F8
340
1F9
  0
GROUP
  5
1FA
102
{ACAD_REACTORS
330
D
102
}
100
AcDbGroup
300
Group created by Visio.
 70
     0
 71
     1
340
1FB
340
1FC
  0
GROUP
  5
1FD
102
{ACAD_REACTORS
330
D
102
}
100
AcDbGroup
300
Group created by Visio.
 70
     0
 71
     1
340
1FE
340
1FF
  0
GROUP
  5
200
102
{ACAD_REACTORS
330
D
102
}
100
AcDbGroup
300
Group created by Visio.
 70
     0
 71
     1
340
201
340
202
  0
GROUP
  5
203
102
{ACAD_REACTORS
330
D
102
}
100
AcDbGroup
300
Group created by Visio.
 70
     0
 71
     1
340
204
340
205
  0
GROUP
  5
206
102
{ACAD_REACTORS
330
D
102
}
100
AcDbGroup
300
Group created by Visio.
 70
     0
 71
     1
340
207
340
208
  0
GROUP
  5
209
102
{ACAD_REACTORS
330
D
102
}
100
AcDbGroup
300
Group created by Visio.
 70
     0
 71
     1
340
20A
340
20B
  0
GROUP
  5
20C
102
{ACAD_REACTORS
330
D
102
}
100
AcDbGroup
300
Group created by Visio.
 70
     0
 71
     1
340
20D
340
20E
  0
GROUP
  5
20F
102
{ACAD_REACTORS
330
D
102
}
100
AcDbGroup
300
Group created by Visio.
 70
     0
 71
     1
340
210
340
211
  0
GROUP
  5
212
102
{ACAD_REACTORS
330
D
102
}
100
AcDbGroup
300
Group created by Visio.
 70
     0
 71
     1
340
213
340
214
  0
GROUP
  5
215
102
{ACAD_REACTORS
330
D
102
}
100
AcDbGroup
300
Group created by Visio.
 70
     0
 71
     1
340
216
340
217
  0
GROUP
  5
218
102
{ACAD_REACTORS
330
D
102
}
100
AcDbGroup
300
Group created by Visio.
 70
     0
 71
     1
340
219
340
21A
  0
GROUP
  5
21B
102
{ACAD_REACTORS
330
D
102
}
100
AcDbGroup
300
Group created by Visio.
 70
     0
 71
     1
340
21C
340
21D
  0
GROUP
  5
21E
102
{ACAD_REACTORS
330
D
102
}
100
AcDbGroup
300
Group created by Visio.
 70
     0
 71
     1
340
21F
340
220
  0
GROUP
  5
221
102
{ACAD_REACTORS
330
D
102
}
100
AcDbGroup
300
Group created by Visio.
 70
     0
 71
     1
340
222
340
223
  0
GROUP
  5
224
102
{ACAD_REACTORS
330
D
102
}
100
AcDbGroup
300
Group created by Visio.
 70
     0
 71
     1
340
225
340
226
  0
GROUP
  5
227
102
{ACAD_REACTORS
330
D
102
}
100
AcDbGroup
300
Group created by Visio.
 70
     0
 71
     1
340
228
340
229
  0
GROUP
  5
22A
102
{ACAD_REACTORS
330
D
102
}
100
AcDbGroup
300
Group created by Visio.
 70
     0
 71
     1
340
22B
340
22C
  0
ENDSEC
  0
EOF
