# Supplementary material for: A mechatronic shape display based on auxetic materials
Source: Nat Commun. 2021 Aug 6;12:4758. doi: 10.1038/s41467-021-24974-0 (PMC8346568; doi:10.1038/s41467-021-24974-0)
Supplement: Supplementary file 6 — Supplementary Dataset 4 [file 41467_2021_24974_MOESM6_ESM.txt]

0
SECTION
2
HEADER
9
$INSUNITS
70
4
9
$ACADVER
1
AC1014
9
$HANDSEED
5
FFFF
0
ENDSEC
0
SECTION
2
TABLES
0
TABLE
2
VPORT
5
8
100
AcDbSymbolTable
0
ENDTAB
0
TABLE
2
LTYPE
5
5
100
AcDbSymbolTable
0
LTYPE
5
14
100
AcDbSymbolTableRecord
100
AcDbLinetypeTableRecord
2
BYBLOCK
70
0
0
LTYPE
5
15
100
AcDbSymbolTableRecord
100
AcDbLinetypeTableRecord
2
BYLAYER
70
0
0
ENDTAB
0
TABLE
2
LAYER
5
2
100
AcDbSymbolTable
70
2
0
LAYER
5
50
100
AcDbSymbolTableRecord
100
AcDbLayerTableRecord
2
0
70
0
6
CONTINUOUS
0
ENDTAB
0
TABLE
2
STYLE
5
3
100
AcDbSymbolTable
70
1
0
STYLE
5
11
100
AcDbSymbolTableRecord
100
AcDbTextStyleTableRecord
2
STANDARD
70
0
0
ENDTAB
0
TABLE
2
VIEW
5
6
100
AcDbSymbolTable
70
0
0
ENDTAB
0
TABLE
2
UCS
5
7
100
AcDbSymbolTable
70
0
0
ENDTAB
0
TABLE
2
APPID
5
9
100
AcDbSymbolTable
70
2
0
APPID
5
12
100
AcDbSymbolTableRecord
100
AcDbRegAppTableRecord
2
ACAD
70
0
0
ENDTAB
0
TABLE
2
DIMSTYLE
5
A
100
AcDbSymbolTable
70
1
0
ENDTAB
0
TABLE
2
BLOCK_RECORD
5
1
100
AcDbSymbolTable
70
1
0
BLOCK_RECORD
5
1F
100
AcDbSymbolTableRecord
100
AcDbBlockTableRecord
2
*MODEL_SPACE
0
BLOCK_RECORD
5
1B
100
AcDbSymbolTableRecord
100
AcDbBlockTableRecord
2
*PAPER_SPACE
0
ENDTAB
0
ENDSEC
0
SECTION
2
BLOCKS
0
BLOCK
5
20
100
AcDbEntity
100
AcDbBlockBegin
2
*MODEL_SPACE
0
ENDBLK
5
21
100
AcDbEntity
100
AcDbBlockEnd
0
BLOCK
5
1C
100
AcDbEntity
100
AcDbBlockBegin
2
*PAPER_SPACE
0
ENDBLK
5
1D
100
AcDbEntity
100
AcDbBlockEnd
0
ENDSEC
0
SECTION
2
ENTITIES
0
LINE
5
100
100
AcDbEntity
8
0
100
AcDbLine
10
162.00000000000043
20
10
30
0
11
178
21
10
31
0
0
LINE
5
101
100
AcDbEntity
8
0
100
AcDbLine
10
178
20
2
30
0
11
170.0000000000004
21
2
31
0
0
LINE
5
102
100
AcDbEntity
8
0
100
AcDbLine
10
178
20
42
30
0
11
170.0000000000004
21
42
31
0
0
LINE
5
103
100
AcDbEntity
8
0
100
AcDbLine
10
178
20
10
30
0
11
178
21
18
31
0
0
LINE
5
104
100
AcDbEntity
8
0
100
AcDbLine
10
162.00000000000043
20
53.999999999997279
30
0
11
166.0000000000004
21
53.999999999997279
31
0
0
LINE
5
105
100
AcDbEntity
8
0
100
AcDbLine
10
178
20
38
30
0
11
173.99999999999861
21
37.999999999999091
31
0
0
LINE
5
106
100
AcDbEntity
8
0
100
AcDbLine
10
166.0000000000004
20
66
30
0
11
166.0000000000004
21
62
31
0
0
LINE
5
107
100
AcDbEntity
8
0
100
AcDbLine
10
178
20
58.000000000000007
30
0
11
173.99999999999861
21
57.999999999999091
31
0
0
LINE
5
108
100
AcDbEntity
8
0
100
AcDbLine
10
158
20
170
30
0
11
158
21
178
31
0
0
LINE
5
109
100
AcDbEntity
8
0
100
AcDbLine
10
153.99999999999858
20
137.99999999999909
30
0
11
154.0000000000004
21
134
31
0
0
LINE
5
110
100
AcDbEntity
8
0
100
AcDbLine
10
146.0000000000004
20
102.00000000000001
30
0
11
142.0000000000004
21
102.00000000000001
31
0
0
LINE
5
111
100
AcDbEntity
8
0
100
AcDbLine
10
142.0000000000004
20
142
30
0
11
142.0000000000004
21
150
31
0
0
LINE
5
112
100
AcDbEntity
8
0
100
AcDbLine
10
158
20
162
30
0
11
150.0000000000004
21
162
31
0
0
LINE
5
113
100
AcDbEntity
8
0
100
AcDbLine
10
142.0000000000004
20
138
30
0
11
142.0000000000004
21
133.99999999999719
31
0
0
LINE
5
114
100
AcDbEntity
8
0
100
AcDbLine
10
150.0000000000004
20
118
30
0
11
142.0000000000004
21
118
31
0
0
LINE
5
115
100
AcDbEntity
8
0
100
AcDbLine
10
158
20
130
30
0
11
158
21
138
31
0
0
LINE
5
116
100
AcDbEntity
8
0
100
AcDbLine
10
158
20
158
30
0
11
153.99999999999858
21
157.99999999999909
31
0
0
LINE
5
117
100
AcDbEntity
8
0
100
AcDbLine
10
158
20
102.00000000000001
30
0
11
150.0000000000004
21
102.00000000000001
31
0
0
LINE
5
118
100
AcDbEntity
8
0
100
AcDbLine
10
158
20
122.00000000000001
30
0
11
150.0000000000004
21
122.00000000000001
31
0
0
LINE
5
119
100
AcDbEntity
8
0
100
AcDbLine
10
158
20
138
30
0
11
153.99999999999858
21
137.99999999999909
31
0
0
LINE
5
120
100
AcDbEntity
8
0
100
AcDbLine
10
142.0000000000004
20
133.99999999999719
30
0
11
146.0000000000004
21
133.99999999999719
31
0
0
LINE
5
121
100
AcDbEntity
8
0
100
AcDbLine
10
142.0000000000004
20
118
30
0
11
142.0000000000004
21
113.99999999999729
31
0
0
LINE
5
122
100
AcDbEntity
8
0
100
AcDbLine
10
150.0000000000004
20
138
30
0
11
142.0000000000004
21
138
31
0
0
LINE
5
123
100
AcDbEntity
8
0
100
AcDbLine
10
142.0000000000004
20
122.00000000000001
30
0
11
142.0000000000004
21
130
31
0
0
LINE
5
124
100
AcDbEntity
8
0
100
AcDbLine
10
146.0000000000004
20
106.00000000000001
30
0
11
146.0000000000004
21
102.00000000000001
31
0
0
LINE
5
125
100
AcDbEntity
8
0
100
AcDbLine
10
158
20
90
30
0
11
158
21
98
31
0
0
LINE
5
126
100
AcDbEntity
8
0
100
AcDbLine
10
153.99999999999858
20
117.9999999999991
30
0
11
154.0000000000004
21
114
31
0
0
LINE
5
127
100
AcDbEntity
8
0
100
AcDbLine
10
150.0000000000004
20
102.00000000000001
30
0
11
150.0000000000004
21
118
31
0
0
LINE
5
128
100
AcDbEntity
8
0
100
AcDbLine
10
153.99999999999858
20
97.999999999999105
30
0
11
154.0000000000004
21
94
31
0
0
LINE
5
129
100
AcDbEntity
8
0
100
AcDbLine
10
158
20
82.000000000000014
30
0
11
150.0000000000004
21
82.000000000000014
31
0
0
LINE
5
130
100
AcDbEntity
8
0
100
AcDbLine
10
158
20
150
30
0
11
158
21
158
31
0
0
LINE
5
131
100
AcDbEntity
8
0
100
AcDbLine
10
158.0000000000004
20
86
30
0
11
158
21
82.000000000000014
31
0
0
LINE
5
132
100
AcDbEntity
8
0
100
AcDbLine
10
154
20
126.00000000000092
30
0
11
158.0000000000004
21
126.00000000000001
31
0
0
LINE
5
133
100
AcDbEntity
8
0
100
AcDbLine
10
158
20
118
30
0
11
153.99999999999858
21
117.9999999999991
31
0
0
LINE
5
134
100
AcDbEntity
8
0
100
AcDbLine
10
142.0000000000004
20
150
30
0
11
158
21
150
31
0
0
LINE
5
135
100
AcDbEntity
8
0
100
AcDbLine
10
154
20
86.000000000000924
30
0
11
158.0000000000004
21
86
31
0
0
LINE
5
136
100
AcDbEntity
8
0
100
AcDbLine
10
146.0000000000004
20
126.00000000000001
30
0
11
146.0000000000004
21
122.00000000000001
31
0
0
LINE
5
137
100
AcDbEntity
8
0
100
AcDbLine
10
142.0000000000004
20
93.999999999997272
30
0
11
146.0000000000004
21
93.999999999997272
31
0
0
LINE
5
138
100
AcDbEntity
8
0
100
AcDbLine
10
150.0000000000004
20
158
30
0
11
142.0000000000004
21
158
31
0
0
LINE
5
139
100
AcDbEntity
8
0
100
AcDbLine
10
146.0000000000004
20
166
30
0
11
146.0000000000004
21
162
31
0
0
LINE
5
140
100
AcDbEntity
8
0
100
AcDbLine
10
142.0000000000004
20
153.99999999999719
30
0
11
146.0000000000004
21
153.99999999999719
31
0
0
LINE
5
141
100
AcDbEntity
8
0
100
AcDbLine
10
142.0000000000004
20
73.999999999997257
30
0
11
146.0000000000004
21
73.999999999997257
31
0
0
LINE
5
142
100
AcDbEntity
8
0
100
AcDbLine
10
158
20
18
30
0
11
153.99999999999858
21
17.999999999999091
31
0
0
LINE
5
143
100
AcDbEntity
8
0
100
AcDbLine
10
142.0000000000004
20
18
30
0
11
142.0000000000004
21
13.99999999999727
31
0
0
LINE
5
144
100
AcDbEntity
8
0
100
AcDbLine
10
146.0000000000004
20
82.000000000000014
30
0
11
142.0000000000004
21
82.000000000000014
31
0
0
LINE
5
145
100
AcDbEntity
8
0
100
AcDbLine
10
142.0000000000004
20
82.000000000000014
30
0
11
142.0000000000004
21
90
31
0
0
LINE
5
146
100
AcDbEntity
8
0
100
AcDbLine
10
158
20
70
30
0
11
158
21
78
31
0
0
LINE
5
147
100
AcDbEntity
8
0
100
AcDbLine
10
146.0000000000004
20
6.0000000000000009
30
0
11
146.0000000000004
21
2
31
0
0
LINE
5
148
100
AcDbEntity
8
0
100
AcDbLine
10
158.0000000000004
20
6.0000000000000009
30
0
11
158
21
2
31
0
0
LINE
5
149
100
AcDbEntity
8
0
100
AcDbLine
10
150.0000000000004
20
2
30
0
11
150.0000000000004
21
18
31
0
0
LINE
5
150
100
AcDbEntity
8
0
100
AcDbLine
10
154
20
166.00000000000091
30
0
11
158.0000000000004
21
166
31
0
0
LINE
5
151
100
AcDbEntity
8
0
100
AcDbLine
10
158
20
142
30
0
11
150.0000000000004
21
142
31
0
0
LINE
5
152
100
AcDbEntity
8
0
100
AcDbLine
10
158
20
98
30
0
11
153.99999999999858
21
97.999999999999105
31
0
0
LINE
5
153
100
AcDbEntity
8
0
100
AcDbLine
10
158.0000000000004
20
26
30
0
11
158
21
22
31
0
0
LINE
5
154
100
AcDbEntity
8
0
100
AcDbLine
10
146.0000000000004
20
46.000000000000007
30
0
11
146.0000000000004
21
42
31
0
0
LINE
5
155
100
AcDbEntity
8
0
100
AcDbLine
10
142.0000000000004
20
113.99999999999729
30
0
11
146.0000000000004
21
113.99999999999729
31
0
0
LINE
5
156
100
AcDbEntity
8
0
100
AcDbLine
10
158
20
58.000000000000007
30
0
11
153.99999999999858
21
57.999999999999091
31
0
0
LINE
5
157
100
AcDbEntity
8
0
100
AcDbLine
10
142.0000000000004
20
33.999999999997272
30
0
11
146.0000000000004
21
33.999999999997272
31
0
0
LINE
5
158
100
AcDbEntity
8
0
100
AcDbLine
10
150.0000000000004
20
162
30
0
11
150.0000000000004
21
178
31
0
0
LINE
5
159
100
AcDbEntity
8
0
100
AcDbLine
10
154
20
106.00000000000092
30
0
11
158.0000000000004
21
106.00000000000001
31
0
0
LINE
5
160
100
AcDbEntity
8
0
100
AcDbLine
10
146.0000000000004
20
142
30
0
11
142.0000000000004
21
142
31
0
0
LINE
5
161
100
AcDbEntity
8
0
100
AcDbLine
10
142.0000000000004
20
98
30
0
11
142.0000000000004
21
93.999999999997272
31
0
0
LINE
5
162
100
AcDbEntity
8
0
100
AcDbLine
10
150.0000000000004
20
78
30
0
11
142.0000000000004
21
78
31
0
0
LINE
5
163
100
AcDbEntity
8
0
100
AcDbLine
10
142.0000000000004
20
78
30
0
11
142.0000000000004
21
73.999999999997257
31
0
0
LINE
5
164
100
AcDbEntity
8
0
100
AcDbLine
10
142.0000000000004
20
30
30
0
11
158
21
30
31
0
0
LINE
5
165
100
AcDbEntity
8
0
100
AcDbLine
10
158
20
22
30
0
11
150.0000000000004
21
22
31
0
0
LINE
5
166
100
AcDbEntity
8
0
100
AcDbLine
10
142.0000000000004
20
158
30
0
11
142.0000000000004
21
153.99999999999719
31
0
0
LINE
5
167
100
AcDbEntity
8
0
100
AcDbLine
10
150.0000000000004
20
178
30
0
11
142.0000000000004
21
178
31
0
0
LINE
5
168
100
AcDbEntity
8
0
100
AcDbLine
10
146.0000000000004
20
146
30
0
11
146.0000000000004
21
142
31
0
0
LINE
5
169
100
AcDbEntity
8
0
100
AcDbLine
10
158.0000000000004
20
146
30
0
11
158
21
142
31
0
0
LINE
5
170
100
AcDbEntity
8
0
100
AcDbLine
10
146.0000000000004
20
86
30
0
11
146.0000000000004
21
82.000000000000014
31
0
0
LINE
5
171
100
AcDbEntity
8
0
100
AcDbLine
10
150.0000000000004
20
122.00000000000001
30
0
11
150.0000000000004
21
138
31
0
0
LINE
5
172
100
AcDbEntity
8
0
100
AcDbLine
10
158
20
50
30
0
11
158
21
58.000000000000007
31
0
0
LINE
5
173
100
AcDbEntity
8
0
100
AcDbLine
10
142.0000000000004
20
22
30
0
11
142.0000000000004
21
30
31
0
0
LINE
5
174
100
AcDbEntity
8
0
100
AcDbLine
10
146.0000000000004
20
2
30
0
11
142.0000000000004
21
2
31
0
0
LINE
5
175
100
AcDbEntity
8
0
100
AcDbLine
10
142.0000000000004
20
102.00000000000001
30
0
11
142.0000000000004
21
110
31
0
0
LINE
5
176
100
AcDbEntity
8
0
100
AcDbLine
10
150.0000000000004
20
142
30
0
11
150.0000000000004
21
158
31
0
0
LINE
5
177
100
AcDbEntity
8
0
100
AcDbLine
10
153.99999999999858
20
157.99999999999909
30
0
11
154.0000000000004
21
154
31
0
0
LINE
5
178
100
AcDbEntity
8
0
100
AcDbLine
10
158.0000000000004
20
106.00000000000001
30
0
11
158
21
102.00000000000001
31
0
0
LINE
5
179
100
AcDbEntity
8
0
100
AcDbLine
10
142.0000000000004
20
162
30
0
11
142.0000000000004
21
170
31
0
0
LINE
5
180
100
AcDbEntity
8
0
100
AcDbLine
10
146.0000000000004
20
122.00000000000001
30
0
11
142.0000000000004
21
122.00000000000001
31
0
0
LINE
5
181
100
AcDbEntity
8
0
100
AcDbLine
10
142.0000000000004
20
110
30
0
11
158
21
110
31
0
0
LINE
5
182
100
AcDbEntity
8
0
100
AcDbLine
10
142.0000000000004
20
130
30
0
11
158
21
130
31
0
0
LINE
5
183
100
AcDbEntity
8
0
100
AcDbLine
10
142.0000000000004
20
170
30
0
11
158
21
170
31
0
0
LINE
5
184
100
AcDbEntity
8
0
100
AcDbLine
10
158.0000000000004
20
166
30
0
11
158
21
162
31
0
0
LINE
5
185
100
AcDbEntity
8
0
100
AcDbLine
10
2.0000000000004543
20
30
30
0
11
18
21
30
31
0
0
LINE
5
186
100
AcDbEntity
8
0
100
AcDbLine
10
6.0000000000004539
20
6.0000000000000009
30
0
11
6.0000000000004539
21
2
31
0
0
LINE
5
187
100
AcDbEntity
8
0
100
AcDbLine
10
10.000000000000451
20
38
30
0
11
2.0000000000004547
21
38
31
0
0
LINE
5
188
100
AcDbEntity
8
0
100
AcDbLine
10
2.0000000000004543
20
2
30
0
11
2.0000000000004543
21
10
31
0
0
LINE
5
189
100
AcDbEntity
8
0
100
AcDbLine
10
38
20
22
30
0
11
30.000000000000462
21
22
31
0
0
LINE
5
190
100
AcDbEntity
8
0
100
AcDbLine
10
14.000000000000002
20
6.0000000000009104
30
0
11
18.000000000000448
21
6.0000000000000009
31
0
0
LINE
5
191
100
AcDbEntity
8
0
100
AcDbLine
10
2.0000000000004543
20
73.999999999997257
30
0
11
6.0000000000004539
21
73.999999999997257
31
0
0
LINE
5
192
100
AcDbEntity
8
0
100
AcDbLine
10
34
20
26.000000000000909
30
0
11
38.000000000000462
21
26
31
0
0
LINE
5
193
100
AcDbEntity
8
0
100
AcDbLine
10
6.0000000000004539
20
46.000000000000007
30
0
11
6.0000000000004539
21
42
31
0
0
LINE
5
194
100
AcDbEntity
8
0
100
AcDbLine
10
2.0000000000004543
20
62
30
0
11
2.0000000000004543
21
70
31
0
0
LINE
5
195
100
AcDbEntity
8
0
100
AcDbLine
10
18
20
90
30
0
11
18
21
98
31
0
0
LINE
5
196
100
AcDbEntity
8
0
100
AcDbLine
10
2.0000000000004543
20
42
30
0
11
2.0000000000004543
21
50
31
0
0
LINE
5
197
100
AcDbEntity
8
0
100
AcDbLine
10
38.000000000000462
20
26
30
0
11
38
21
22
31
0
0
LINE
5
198
100
AcDbEntity
8
0
100
AcDbLine
10
18.000000000000448
20
66
30
0
11
18
21
62
31
0
0
LINE
5
199
100
AcDbEntity
8
0
100
AcDbLine
10
2.0000000000004543
20
10
30
0
11
18
21
10
31
0
0
LINE
5
200
100
AcDbEntity
8
0
100
AcDbLine
10
18
20
82.000000000000014
30
0
11
10.000000000000451
21
82.000000000000014
31
0
0
LINE
5
201
100
AcDbEntity
8
0
100
AcDbLine
10
10.000000000000451
20
82.000000000000014
30
0
11
10.000000000000451
21
98
31
0
0
LINE
5
202
100
AcDbEntity
8
0
100
AcDbLine
10
30.000000000000462
20
22
30
0
11
30.000000000000462
21
38
31
0
0
LINE
5
203
100
AcDbEntity
8
0
100
AcDbLine
10
2.0000000000004543
20
102.00000000000001
30
0
11
2.0000000000004543
21
110
31
0
0
LINE
5
204
100
AcDbEntity
8
0
100
AcDbLine
10
13.999999999998634
20
37.999999999999091
30
0
11
14.000000000000448
21
34
31
0
0
LINE
5
205
100
AcDbEntity
8
0
100
AcDbLine
10
6.0000000000004539
20
86
30
0
11
6.0000000000004539
21
82.000000000000014
31
0
0
LINE
5
206
100
AcDbEntity
8
0
100
AcDbLine
10
18
20
70
30
0
11
18
21
78
31
0
0
LINE
5
207
100
AcDbEntity
8
0
100
AcDbLine
10
2.0000000000004543
20
110
30
0
11
10.000000000000451
21
110
31
0
0
LINE
5
208
100
AcDbEntity
8
0
100
AcDbLine
10
18
20
62
30
0
11
10.000000000000451
21
62
31
0
0
LINE
5
209
100
AcDbEntity
8
0
100
AcDbLine
10
30.000000000000462
20
38
30
0
11
22.000000000000451
21
38
31
0
0
LINE
5
210
100
AcDbEntity
8
0
100
AcDbLine
10
2.0000000000004543
20
18
30
0
11
2.0000000000004543
21
13.99999999999727
31
0
0
LINE
5
211
100
AcDbEntity
8
0
100
AcDbLine
10
18
20
30
30
0
11
18
21
38
31
0
0
LINE
5
212
100
AcDbEntity
8
0
100
AcDbLine
10
14.000000000000002
20
46.000000000000909
30
0
11
18.000000000000448
21
46.000000000000007
31
0
0
LINE
5
213
100
AcDbEntity
8
0
100
AcDbLine
10
18.000000000000448
20
86
30
0
11
18
21
82.000000000000014
31
0
0
LINE
5
214
100
AcDbEntity
8
0
100
AcDbLine
10
6.0000000000004539
20
2
30
0
11
2.0000000000004543
21
2
31
0
0
LINE
5
215
100
AcDbEntity
8
0
100
AcDbLine
10
10.000000000000451
20
62
30
0
11
10.000000000000451
21
78
31
0
0
LINE
5
216
100
AcDbEntity
8
0
100
AcDbLine
10
18.000000000000448
20
46.000000000000007
30
0
11
18
21
42
31
0
0
LINE
5
217
100
AcDbEntity
8
0
100
AcDbLine
10
13.999999999998634
20
77.999999999999091
30
0
11
14.000000000000448
21
74
31
0
0
LINE
5
218
100
AcDbEntity
8
0
100
AcDbLine
10
10.000000000000451
20
18
30
0
11
2.0000000000004543
21
18
31
0
0
LINE
5
219
100
AcDbEntity
8
0
100
AcDbLine
10
18
20
50
30
0
11
18
21
58.000000000000007
31
0
0
LINE
5
220
100
AcDbEntity
8
0
100
AcDbLine
10
18
20
98
30
0
11
13.999999999998634
21
97.999999999999105
31
0
0
LINE
5
221
100
AcDbEntity
8
0
100
AcDbLine
10
10.000000000000451
20
2
30
0
11
10.000000000000451
21
18
31
0
0
LINE
5
222
100
AcDbEntity
8
0
100
AcDbLine
10
2.0000000000004543
20
78
30
0
11
2.0000000000004543
21
73.999999999997257
31
0
0
LINE
5
223
100
AcDbEntity
8
0
100
AcDbLine
10
2.0000000000004543
20
33.999999999997272
30
0
11
6.0000000000004539
21
33.999999999997272
31
0
0
LINE
5
224
100
AcDbEntity
8
0
100
AcDbLine
10
10.000000000000451
20
58.000000000000007
30
0
11
2.0000000000004547
21
58.000000000000007
31
0
0
LINE
5
225
100
AcDbEntity
8
0
100
AcDbLine
10
2.0000000000004547
20
58.000000000000007
30
0
11
2.0000000000004543
21
53.999999999997279
31
0
0
LINE
5
226
100
AcDbEntity
8
0
100
AcDbLine
10
18
20
78
30
0
11
13.999999999998634
21
77.999999999999091
31
0
0
LINE
5
227
100
AcDbEntity
8
0
100
AcDbLine
10
18.000000000000448
20
6.0000000000000009
30
0
11
18
21
2
31
0
0
LINE
5
228
100
AcDbEntity
8
0
100
AcDbLine
10
14.000000000000002
20
86.000000000000924
30
0
11
18.000000000000448
21
86
31
0
0
LINE
5
229
100
AcDbEntity
8
0
100
AcDbLine
10
13.999999999998634
20
57.999999999999091
30
0
11
14.000000000000448
21
54
31
0
0
LINE
5
230
100
AcDbEntity
8
0
100
AcDbLine
10
2.0000000000004543
20
90
30
0
11
18
21
90
31
0
0
LINE
5
231
100
AcDbEntity
8
0
100
AcDbLine
10
10.000000000000451
20
42
30
0
11
10.000000000000451
21
58.000000000000007
31
0
0
LINE
5
232
100
AcDbEntity
8
0
100
AcDbLine
10
6.0000000000004539
20
26
30
0
11
6.0000000000004539
21
22
31
0
0
LINE
5
233
100
AcDbEntity
8
0
100
AcDbLine
10
18
20
42
30
0
11
10.000000000000451
21
42
31
0
0
LINE
5
234
100
AcDbEntity
8
0
100
AcDbLine
10
14.000000000000002
20
66.000000000000909
30
0
11
18.000000000000448
21
66
31
0
0
LINE
5
235
100
AcDbEntity
8
0
100
AcDbLine
10
18
20
58.000000000000007
30
0
11
13.999999999998634
21
57.999999999999091
31
0
0
LINE
5
236
100
AcDbEntity
8
0
100
AcDbLine
10
2.0000000000004543
20
70
30
0
11
18
21
70
31
0
0
LINE
5
237
100
AcDbEntity
8
0
100
AcDbLine
10
2.0000000000004543
20
13.99999999999727
30
0
11
6.0000000000004539
21
13.99999999999727
31
0
0
LINE
5
238
100
AcDbEntity
8
0
100
AcDbLine
10
6.0000000000004539
20
42
30
0
11
2.0000000000004543
21
42
31
0
0
LINE
5
239
100
AcDbEntity
8
0
100
AcDbLine
10
2.0000000000004543
20
50
30
0
11
18
21
50
31
0
0
LINE
5
240
100
AcDbEntity
8
0
100
AcDbLine
10
2.0000000000004543
20
98
30
0
11
2.0000000000004543
21
93.999999999997272
31
0
0
LINE
5
241
100
AcDbEntity
8
0
100
AcDbLine
10
6.0000000000004539
20
102.00000000000001
30
0
11
2.0000000000004543
21
102.00000000000001
31
0
0
LINE
5
242
100
AcDbEntity
8
0
100
AcDbLine
10
6.0000000000004539
20
62
30
0
11
2.0000000000004543
21
62
31
0
0
LINE
5
243
100
AcDbEntity
8
0
100
AcDbLine
10
10.000000000000451
20
98
30
0
11
2.0000000000004543
21
98
31
0
0
LINE
5
244
100
AcDbEntity
8
0
100
AcDbLine
10
2.0000000000004543
20
53.999999999997279
30
0
11
6.0000000000004539
21
53.999999999997279
31
0
0
LINE
5
245
100
AcDbEntity
8
0
100
AcDbLine
10
10.000000000000451
20
78
30
0
11
2.0000000000004543
21
78
31
0
0
LINE
5
246
100
AcDbEntity
8
0
100
AcDbLine
10
2.0000000000004543
20
93.999999999997272
30
0
11
6.0000000000004539
21
93.999999999997272
31
0
0
LINE
5
247
100
AcDbEntity
8
0
100
AcDbLine
10
6.0000000000004539
20
22
30
0
11
2.0000000000004547
21
22
31
0
0
LINE
5
248
100
AcDbEntity
8
0
100
AcDbLine
10
6.0000000000004539
20
106.00000000000001
30
0
11
6.0000000000004539
21
102.00000000000001
31
0
0
LINE
5
249
100
AcDbEntity
8
0
100
AcDbLine
10
120.00000000000041
20
168
30
0
11
112.0000000000004
21
168
31
0
0
LINE
5
250
100
AcDbEntity
8
0
100
AcDbLine
10
112.0000000000004
20
160
30
0
11
128.0000000000004
21
160
31
0
0
LINE
5
251
100
AcDbEntity
8
0
100
AcDbLine
10
112.0000000000004
20
140
30
0
11
128.0000000000004
21
140
31
0
0
LINE
5
252
100
AcDbEntity
8
0
100
AcDbLine
10
120.00000000000041
20
112.00000000000001
30
0
11
120.00000000000041
21
128
31
0
0
LINE
5
253
100
AcDbEntity
8
0
100
AcDbLine
10
124
20
136.00000000000091
30
0
11
128
21
136.00000000000091
31
0
0
LINE
5
254
100
AcDbEntity
8
0
100
AcDbLine
10
116.00000000000179
20
132
30
0
11
112.0000000000018
21
132
31
0
0
LINE
5
255
100
AcDbEntity
8
0
100
AcDbLine
10
120.00000000000041
20
152
30
0
11
120.00000000000041
21
168
31
0
0
LINE
5
256
100
AcDbEntity
8
0
100
AcDbLine
10
124
20
148
30
0
11
124
21
144
31
0
0
LINE
5
257
100
AcDbEntity
8
0
100
AcDbLine
10
112.0000000000018
20
152
30
0
11
112.0000000000004
21
160
31
0
0
LINE
5
258
100
AcDbEntity
8
0
100
AcDbLine
10
124
20
176.00000000000091
30
0
11
128
21
176.00000000000091
31
0
0
LINE
5
259
100
AcDbEntity
8
0
100
AcDbLine
10
128
20
128
30
0
11
124
21
128
31
0
0
LINE
5
260
100
AcDbEntity
8
0
100
AcDbLine
10
120.00000000000041
20
128
30
0
11
112.0000000000004
21
128
31
0
0
LINE
5
261
100
AcDbEntity
8
0
100
AcDbLine
10
128.0000000000004
20
120
30
0
11
128
21
128
31
0
0
LINE
5
262
100
AcDbEntity
8
0
100
AcDbLine
10
116.00000000000179
20
172
30
0
11
112.0000000000018
21
172
31
0
0
LINE
5
263
100
AcDbEntity
8
0
100
AcDbLine
10
124
20
128
30
0
11
124
21
124
31
0
0
LINE
5
264
100
AcDbEntity
8
0
100
AcDbLine
10
124
20
156.00000000000091
30
0
11
128
21
156.00000000000091
31
0
0
LINE
5
265
100
AcDbEntity
8
0
100
AcDbLine
10
128.0000000000004
20
140
30
0
11
128
21
148
31
0
0
LINE
5
266
100
AcDbEntity
8
0
100
AcDbLine
10
128
20
108
30
0
11
124
21
108
31
0
0
LINE
5
267
100
AcDbEntity
8
0
100
AcDbLine
10
13.999999999998634
20
97.999999999999105
30
0
11
14.000000000000448
21
94
31
0
0
LINE
5
268
100
AcDbEntity
8
0
100
AcDbLine
10
128.0000000000004
20
112.00000000000001
30
0
11
120.00000000000041
21
112.00000000000001
31
0
0
LINE
5
269
100
AcDbEntity
8
0
100
AcDbLine
10
128.0000000000004
20
172
30
0
11
120.00000000000041
21
172
31
0
0
LINE
5
270
100
AcDbEntity
8
0
100
AcDbLine
10
2.0000000000004547
20
22
30
0
11
2.0000000000004543
21
30
31
0
0
LINE
5
271
100
AcDbEntity
8
0
100
AcDbLine
10
128
20
168
30
0
11
124
21
168
31
0
0
LINE
5
272
100
AcDbEntity
8
0
100
AcDbLine
10
10.000000000000451
20
22
30
0
11
10.000000000000451
21
38
31
0
0
LINE
5
273
100
AcDbEntity
8
0
100
AcDbLine
10
2.0000000000004547
20
38
30
0
11
2.0000000000004543
21
33.999999999997272
31
0
0
LINE
5
274
100
AcDbEntity
8
0
100
AcDbLine
10
128.0000000000004
20
132
30
0
11
120.00000000000041
21
132
31
0
0
LINE
5
275
100
AcDbEntity
8
0
100
AcDbLine
10
18
20
2
30
0
11
10.000000000000451
21
2
31
0
0
LINE
5
276
100
AcDbEntity
8
0
100
AcDbLine
10
128
20
148
30
0
11
124
21
148
31
0
0
LINE
5
277
100
AcDbEntity
8
0
100
AcDbLine
10
128.0000000000004
20
160
30
0
11
128
21
168
31
0
0
LINE
5
278
100
AcDbEntity
8
0
100
AcDbLine
10
116.0000000000004
20
136
30
0
11
116.00000000000179
21
132
31
0
0
LINE
5
279
100
AcDbEntity
8
0
100
AcDbLine
10
116.0000000000004
20
156
30
0
11
116.00000000000179
21
152
31
0
0
LINE
5
280
100
AcDbEntity
8
0
100
AcDbLine
10
18
20
38
30
0
11
13.999999999998634
21
37.999999999999091
31
0
0
LINE
5
281
100
AcDbEntity
8
0
100
AcDbLine
10
6.0000000000004539
20
66
30
0
11
6.0000000000004539
21
62
31
0
0
LINE
5
282
100
AcDbEntity
8
0
100
AcDbLine
10
2.0000000000004543
20
82.000000000000014
30
0
11
2.0000000000004543
21
90
31
0
0
LINE
5
283
100
AcDbEntity
8
0
100
AcDbLine
10
128
20
176.00000000000091
30
0
11
128.0000000000004
21
172
31
0
0
LINE
5
284
100
AcDbEntity
8
0
100
AcDbLine
10
128.0000000000004
20
100
30
0
11
128
21
108
31
0
0
LINE
5
285
100
AcDbEntity
8
0
100
AcDbLine
10
128
20
156.00000000000091
30
0
11
128.0000000000004
21
152
31
0
0
LINE
5
286
100
AcDbEntity
8
0
100
AcDbLine
10
120.00000000000041
20
92.000000000000014
30
0
11
120.00000000000041
21
108
31
0
0
LINE
5
287
100
AcDbEntity
8
0
100
AcDbLine
10
124
20
116.00000000000092
30
0
11
128
21
116.00000000000092
31
0
0
LINE
5
288
100
AcDbEntity
8
0
100
AcDbLine
10
120.00000000000041
20
132
30
0
11
120.00000000000041
21
148
31
0
0
LINE
5
289
100
AcDbEntity
8
0
100
AcDbLine
10
112.0000000000004
20
120
30
0
11
128.0000000000004
21
120
31
0
0
LINE
5
290
100
AcDbEntity
8
0
100
AcDbLine
10
112.0000000000004
20
100
30
0
11
128.0000000000004
21
100
31
0
0
LINE
5
291
100
AcDbEntity
8
0
100
AcDbLine
10
112.0000000000004
20
163.99999999999733
30
0
11
116.0000000000004
21
163.99999999999733
31
0
0
LINE
5
292
100
AcDbEntity
8
0
100
AcDbLine
10
112.0000000000004
20
148
30
0
11
112.0000000000004
21
143.99999999999719
31
0
0
LINE
5
293
100
AcDbEntity
8
0
100
AcDbLine
10
128
20
96.000000000000924
30
0
11
128.0000000000004
21
92.000000000000014
31
0
0
LINE
5
294
100
AcDbEntity
8
0
100
AcDbLine
10
128.0000000000004
20
152
30
0
11
120.00000000000041
21
152
31
0
0
LINE
5
295
100
AcDbEntity
8
0
100
AcDbLine
10
128.0000000000004
20
92.000000000000014
30
0
11
120.00000000000041
21
92.000000000000014
31
0
0
LINE
5
296
100
AcDbEntity
8
0
100
AcDbLine
10
128
20
116.00000000000092
30
0
11
128.0000000000004
21
112.00000000000001
31
0
0
LINE
5
297
100
AcDbEntity
8
0
100
AcDbLine
10
124
20
168
30
0
11
124
21
164.00000000000003
31
0
0
LINE
5
298
100
AcDbEntity
8
0
100
AcDbLine
10
6.0000000000004539
20
82.000000000000014
30
0
11
2.0000000000004543
21
82.000000000000014
31
0
0
LINE
5
299
100
AcDbEntity
8
0
100
AcDbLine
10
128
20
136.00000000000091
30
0
11
128.0000000000004
21
132
31
0
0
LINE
5
300
100
AcDbEntity
8
0
100
AcDbLine
10
74
20
86.000000000000924
30
0
11
78.000000000000455
21
86
31
0
0
LINE
5
301
100
AcDbEntity
8
0
100
AcDbLine
10
66.000000000000455
20
102.00000000000001
30
0
11
62.000000000000455
21
102.00000000000001
31
0
0
LINE
5
302
100
AcDbEntity
8
0
100
AcDbLine
10
62.000000000000455
20
98
30
0
11
62.000000000000455
21
93.999999999997272
31
0
0
LINE
5
303
100
AcDbEntity
8
0
100
AcDbLine
10
78
20
118
30
0
11
73.999999999998622
21
117.9999999999991
31
0
0
LINE
5
304
100
AcDbEntity
8
0
100
AcDbLine
10
62.000000000000455
20
82.000000000000014
30
0
11
62.000000000000455
21
90
31
0
0
LINE
5
305
100
AcDbEntity
8
0
100
AcDbLine
10
62.000000000000455
20
113.99999999999729
30
0
11
66.000000000000455
21
113.99999999999729
31
0
0
LINE
5
306
100
AcDbEntity
8
0
100
AcDbLine
10
66.000000000000455
20
106.00000000000001
30
0
11
66.000000000000455
21
102.00000000000001
31
0
0
LINE
5
307
100
AcDbEntity
8
0
100
AcDbLine
10
62.000000000000455
20
118
30
0
11
62.000000000000455
21
113.99999999999729
31
0
0
LINE
5
308
100
AcDbEntity
8
0
100
AcDbLine
10
78
20
90
30
0
11
78
21
98
31
0
0
LINE
5
309
100
AcDbEntity
8
0
100
AcDbLine
10
73.999999999998622
20
117.9999999999991
30
0
11
74.000000000000455
21
114
31
0
0
LINE
5
310
100
AcDbEntity
8
0
100
AcDbLine
10
74
20
106.00000000000092
30
0
11
78.000000000000455
21
106.00000000000001
31
0
0
LINE
5
311
100
AcDbEntity
8
0
100
AcDbLine
10
62.000000000000455
20
110
30
0
11
78
21
110
31
0
0
LINE
5
312
100
AcDbEntity
8
0
100
AcDbLine
10
78.000000000000455
20
106.00000000000001
30
0
11
78
21
102.00000000000001
31
0
0
LINE
5
313
100
AcDbEntity
8
0
100
AcDbLine
10
62.000000000000455
20
93.999999999997272
30
0
11
66.000000000000455
21
93.999999999997272
31
0
0
LINE
5
314
100
AcDbEntity
8
0
100
AcDbLine
10
50.000000000000462
20
82.000000000000014
30
0
11
50.000000000000462
21
98
31
0
0
LINE
5
315
100
AcDbEntity
8
0
100
AcDbLine
10
50.000000000000462
20
98
30
0
11
42.000000000000455
21
98
31
0
0
LINE
5
316
100
AcDbEntity
8
0
100
AcDbLine
10
78
20
98
30
0
11
73.999999999998622
21
97.999999999999105
31
0
0
LINE
5
317
100
AcDbEntity
8
0
100
AcDbLine
10
42.000000000000455
20
98
30
0
11
42.000000000000455
21
93.999999999997272
31
0
0
LINE
5
318
100
AcDbEntity
8
0
100
AcDbLine
10
42.000000000000455
20
93.999999999997272
30
0
11
46.000000000000455
21
93.999999999997272
31
0
0
LINE
5
319
100
AcDbEntity
8
0
100
AcDbLine
10
78.000000000000455
20
86
30
0
11
78
21
82.000000000000014
31
0
0
LINE
5
320
100
AcDbEntity
8
0
100
AcDbLine
10
70.000000000000455
20
98
30
0
11
62.000000000000455
21
98
31
0
0
LINE
5
321
100
AcDbEntity
8
0
100
AcDbLine
10
70.000000000000455
20
118
30
0
11
62.000000000000455
21
118
31
0
0
LINE
5
322
100
AcDbEntity
8
0
100
AcDbLine
10
62.000000000000455
20
102.00000000000001
30
0
11
62.000000000000455
21
110
31
0
0
LINE
5
323
100
AcDbEntity
8
0
100
AcDbLine
10
78
20
110
30
0
11
78
21
118
31
0
0
LINE
5
324
100
AcDbEntity
8
0
100
AcDbLine
10
78
20
102.00000000000001
30
0
11
70.000000000000455
21
102.00000000000001
31
0
0
LINE
5
325
100
AcDbEntity
8
0
100
AcDbLine
10
70.000000000000455
20
102.00000000000001
30
0
11
70.000000000000455
21
118
31
0
0
LINE
5
326
100
AcDbEntity
8
0
100
AcDbLine
10
73.999999999998622
20
97.999999999999105
30
0
11
74.000000000000455
21
94
31
0
0
LINE
5
327
100
AcDbEntity
8
0
100
AcDbLine
10
78
20
82.000000000000014
30
0
11
70.000000000000455
21
82.000000000000014
31
0
0
LINE
5
328
100
AcDbEntity
8
0
100
AcDbLine
10
70.000000000000455
20
82.000000000000014
30
0
11
70.000000000000455
21
98
31
0
0
LINE
5
329
100
AcDbEntity
8
0
100
AcDbLine
10
62.000000000000455
20
90
30
0
11
78
21
90
31
0
0
LINE
5
330
100
AcDbEntity
8
0
100
AcDbLine
10
58.000000000000007
20
98
30
0
11
53.999999999998636
21
97.999999999999105
31
0
0
LINE
5
331
100
AcDbEntity
8
0
100
AcDbLine
10
53.999999999998636
20
97.999999999999105
30
0
11
54.000000000000455
21
94
31
0
0
LINE
5
332
100
AcDbEntity
8
0
100
AcDbLine
10
58.000000000000007
20
82.000000000000014
30
0
11
50.000000000000462
21
82.000000000000014
31
0
0
LINE
5
333
100
AcDbEntity
8
0
100
AcDbLine
10
58.000000000000007
20
90
30
0
11
58.000000000000007
21
98
31
0
0
LINE
5
334
100
AcDbEntity
8
0
100
AcDbLine
10
46.000000000000455
20
106.00000000000001
30
0
11
46.000000000000455
21
102.00000000000001
31
0
0
LINE
5
335
100
AcDbEntity
8
0
100
AcDbLine
10
54
20
86.000000000000924
30
0
11
58.000000000000462
21
86
31
0
0
LINE
5
336
100
AcDbEntity
8
0
100
AcDbLine
10
58.000000000000462
20
86
30
0
11
58.000000000000007
21
82.000000000000014
31
0
0
LINE
5
337
100
AcDbEntity
8
0
100
AcDbLine
10
58.000000000000007
20
118
30
0
11
53.999999999998636
21
117.9999999999991
31
0
0
LINE
5
338
100
AcDbEntity
8
0
100
AcDbLine
10
46.000000000000455
20
122.00000000000001
30
0
11
42.000000000000455
21
122.00000000000001
31
0
0
LINE
5
339
100
AcDbEntity
8
0
100
AcDbLine
10
54
20
106.00000000000092
30
0
11
58.000000000000462
21
106.00000000000001
31
0
0
LINE
5
340
100
AcDbEntity
8
0
100
AcDbLine
10
42.000000000000455
20
122.00000000000001
30
0
11
42.000000000000455
21
130
31
0
0
LINE
5
341
100
AcDbEntity
8
0
100
AcDbLine
10
58.000000000000007
20
110
30
0
11
58.000000000000007
21
118
31
0
0
LINE
5
342
100
AcDbEntity
8
0
100
AcDbLine
10
42.000000000000455
20
110
30
0
11
58.000000000000007
21
110
31
0
0
LINE
5
343
100
AcDbEntity
8
0
100
AcDbLine
10
42.000000000000455
20
102.00000000000001
30
0
11
42.000000000000455
21
110
31
0
0
LINE
5
344
100
AcDbEntity
8
0
100
AcDbLine
10
46.000000000000455
20
102.00000000000001
30
0
11
42.000000000000455
21
102.00000000000001
31
0
0
LINE
5
345
100
AcDbEntity
8
0
100
AcDbLine
10
53.999999999998636
20
117.9999999999991
30
0
11
54.000000000000455
21
114
31
0
0
LINE
5
346
100
AcDbEntity
8
0
100
AcDbLine
10
58.000000000000007
20
102.00000000000001
30
0
11
50.000000000000462
21
102.00000000000001
31
0
0
LINE
5
347
100
AcDbEntity
8
0
100
AcDbLine
10
50.000000000000462
20
118
30
0
11
42.000000000000455
21
118
31
0
0
LINE
5
348
100
AcDbEntity
8
0
100
AcDbLine
10
42.000000000000455
20
113.99999999999729
30
0
11
46.000000000000455
21
113.99999999999729
31
0
0
LINE
5
349
100
AcDbEntity
8
0
100
AcDbLine
10
58.000000000000462
20
106.00000000000001
30
0
11
58.000000000000007
21
102.00000000000001
31
0
0
LINE
5
350
100
AcDbEntity
8
0
100
AcDbLine
10
50.000000000000462
20
102.00000000000001
30
0
11
50.000000000000462
21
118
31
0
0
LINE
5
351
100
AcDbEntity
8
0
100
AcDbLine
10
42.000000000000455
20
118
30
0
11
42.000000000000455
21
113.99999999999729
31
0
0
LINE
5
352
100
AcDbEntity
8
0
100
AcDbLine
10
54
20
126.00000000000092
30
0
11
58.000000000000462
21
126.00000000000001
31
0
0
LINE
5
353
100
AcDbEntity
8
0
100
AcDbLine
10
58.000000000000007
20
130
30
0
11
58.000000000000007
21
138
31
0
0
LINE
5
354
100
AcDbEntity
8
0
100
AcDbLine
10
50.000000000000462
20
122.00000000000001
30
0
11
50.000000000000462
21
138
31
0
0
LINE
5
355
100
AcDbEntity
8
0
100
AcDbLine
10
42.000000000000455
20
130
30
0
11
58.000000000000007
21
130
31
0
0
LINE
5
356
100
AcDbEntity
8
0
100
AcDbLine
10
53.999999999998636
20
137.99999999999909
30
0
11
54.000000000000455
21
134
31
0
0
LINE
5
357
100
AcDbEntity
8
0
100
AcDbLine
10
46.000000000000455
20
126.00000000000001
30
0
11
46.000000000000455
21
122.00000000000001
31
0
0
LINE
5
358
100
AcDbEntity
8
0
100
AcDbLine
10
42.000000000000455
20
150
30
0
11
58.000000000000007
21
150
31
0
0
LINE
5
359
100
AcDbEntity
8
0
100
AcDbLine
10
58.000000000000007
20
150
30
0
11
58.000000000000007
21
158
31
0
0
LINE
5
360
100
AcDbEntity
8
0
100
AcDbLine
10
58.000000000000007
20
138
30
0
11
53.999999999998636
21
137.99999999999909
31
0
0
LINE
5
361
100
AcDbEntity
8
0
100
AcDbLine
10
58.000000000000007
20
142
30
0
11
50.000000000000462
21
142
31
0
0
LINE
5
362
100
AcDbEntity
8
0
100
AcDbLine
10
53.999999999998636
20
157.99999999999909
30
0
11
54.000000000000455
21
154
31
0
0
LINE
5
363
100
AcDbEntity
8
0
100
AcDbLine
10
58.000000000000007
20
122.00000000000001
30
0
11
50.000000000000462
21
122.00000000000001
31
0
0
LINE
5
364
100
AcDbEntity
8
0
100
AcDbLine
10
42.000000000000455
20
138
30
0
11
42.000000000000455
21
133.99999999999719
31
0
0
LINE
5
365
100
AcDbEntity
8
0
100
AcDbLine
10
42.000000000000455
20
142
30
0
11
42.000000000000455
21
150
31
0
0
LINE
5
366
100
AcDbEntity
8
0
100
AcDbLine
10
58.000000000000462
20
126.00000000000001
30
0
11
58.000000000000007
21
122.00000000000001
31
0
0
LINE
5
367
100
AcDbEntity
8
0
100
AcDbLine
10
50.000000000000462
20
138
30
0
11
42.000000000000455
21
138
31
0
0
LINE
5
368
100
AcDbEntity
8
0
100
AcDbLine
10
46.000000000000455
20
142
30
0
11
42.000000000000455
21
142
31
0
0
LINE
5
369
100
AcDbEntity
8
0
100
AcDbLine
10
46.000000000000455
20
146
30
0
11
46.000000000000455
21
142
31
0
0
LINE
5
370
100
AcDbEntity
8
0
100
AcDbLine
10
62.000000000000455
20
10
30
0
11
78
21
10
31
0
0
LINE
5
371
100
AcDbEntity
8
0
100
AcDbLine
10
78.000000000000455
20
6.0000000000000009
30
0
11
78
21
2
31
0
0
LINE
5
372
100
AcDbEntity
8
0
100
AcDbLine
10
50.000000000000462
20
158
30
0
11
42.000000000000455
21
158
31
0
0
LINE
5
373
100
AcDbEntity
8
0
100
AcDbLine
10
70.000000000000455
20
2
30
0
11
70.000000000000455
21
18
31
0
0
LINE
5
374
100
AcDbEntity
8
0
100
AcDbLine
10
58.000000000000007
20
170
30
0
11
58.000000000000007
21
178
31
0
0
LINE
5
375
100
AcDbEntity
8
0
100
AcDbLine
10
78
20
2
30
0
11
70.000000000000455
21
2
31
0
0
LINE
5
376
100
AcDbEntity
8
0
100
AcDbLine
10
62.000000000000455
20
18
30
0
11
62.000000000000455
21
13.99999999999727
31
0
0
LINE
5
377
100
AcDbEntity
8
0
100
AcDbLine
10
66.000000000000455
20
22
30
0
11
62.000000000000455
21
22
31
0
0
LINE
5
378
100
AcDbEntity
8
0
100
AcDbLine
10
70.000000000000455
20
18
30
0
11
62.000000000000455
21
18
31
0
0
LINE
5
379
100
AcDbEntity
8
0
100
AcDbLine
10
42.000000000000455
20
173.99999999999719
30
0
11
46.000000000000455
21
173.99999999999719
31
0
0
LINE
5
380
100
AcDbEntity
8
0
100
AcDbLine
10
42.000000000000455
20
133.99999999999719
30
0
11
46.000000000000455
21
133.99999999999719
31
0
0
LINE
5
381
100
AcDbEntity
8
0
100
AcDbLine
10
42.000000000000455
20
170
30
0
11
58.000000000000007
21
170
31
0
0
LINE
5
382
100
AcDbEntity
8
0
100
AcDbLine
10
42.000000000000455
20
153.99999999999719
30
0
11
46.000000000000455
21
153.99999999999719
31
0
0
LINE
5
383
100
AcDbEntity
8
0
100
AcDbLine
10
62.000000000000455
20
2
30
0
11
62.000000000000455
21
10
31
0
0
LINE
5
384
100
AcDbEntity
8
0
100
AcDbLine
10
78
20
10
30
0
11
78
21
18
31
0
0
LINE
5
385
100
AcDbEntity
8
0
100
AcDbLine
10
58.000000000000462
20
166
30
0
11
58.000000000000007
21
162
31
0
0
LINE
5
386
100
AcDbEntity
8
0
100
AcDbLine
10
42.000000000000455
20
162
30
0
11
42.000000000000455
21
170
31
0
0
LINE
5
387
100
AcDbEntity
8
0
100
AcDbLine
10
50.000000000000462
20
162
30
0
11
50.000000000000462
21
178
31
0
0
LINE
5
388
100
AcDbEntity
8
0
100
AcDbLine
10
66.000000000000455
20
6.0000000000000009
30
0
11
66.000000000000455
21
2
31
0
0
LINE
5
389
100
AcDbEntity
8
0
100
AcDbLine
10
58.000000000000007
20
178
30
0
11
53.999999999998636
21
177.99999999999909
31
0
0
LINE
5
390
100
AcDbEntity
8
0
100
AcDbLine
10
66.000000000000455
20
2
30
0
11
62.000000000000455
21
2
31
0
0
LINE
5
391
100
AcDbEntity
8
0
100
AcDbLine
10
50.000000000000462
20
142
30
0
11
50.000000000000462
21
158
31
0
0
LINE
5
392
100
AcDbEntity
8
0
100
AcDbLine
10
42.000000000000455
20
158
30
0
11
42.000000000000455
21
153.99999999999719
31
0
0
LINE
5
393
100
AcDbEntity
8
0
100
AcDbLine
10
58.000000000000007
20
158
30
0
11
53.999999999998636
21
157.99999999999909
31
0
0
LINE
5
394
100
AcDbEntity
8
0
100
AcDbLine
10
54
20
146.00000000000091
30
0
11
58.000000000000462
21
146
31
0
0
LINE
5
395
100
AcDbEntity
8
0
100
AcDbLine
10
53.999999999998636
20
177.99999999999909
30
0
11
54.000000000000455
21
174.00000000000003
31
0
0
LINE
5
396
100
AcDbEntity
8
0
100
AcDbLine
10
42.000000000000455
20
178
30
0
11
42.000000000000455
21
173.99999999999719
31
0
0
LINE
5
397
100
AcDbEntity
8
0
100
AcDbLine
10
58.000000000000007
20
162
30
0
11
50.000000000000462
21
162
31
0
0
LINE
5
398
100
AcDbEntity
8
0
100
AcDbLine
10
54
20
166.00000000000091
30
0
11
58.000000000000462
21
166
31
0
0
LINE
5
399
100
AcDbEntity
8
0
100
AcDbLine
10
46.000000000000455
20
166
30
0
11
46.000000000000455
21
162
31
0
0
LINE
5
400
100
AcDbEntity
8
0
100
AcDbLine
10
50.000000000000462
20
178
30
0
11
42.000000000000455
21
178
31
0
0
LINE
5
401
100
AcDbEntity
8
0
100
AcDbLine
10
78
20
18
30
0
11
73.999999999998622
21
17.999999999999091
31
0
0
LINE
5
402
100
AcDbEntity
8
0
100
AcDbLine
10
73.999999999998622
20
17.999999999999091
30
0
11
74.000000000000455
21
14.000000000000002
31
0
0
LINE
5
403
100
AcDbEntity
8
0
100
AcDbLine
10
74
20
6.0000000000009104
30
0
11
78.000000000000455
21
6.0000000000000009
31
0
0
LINE
5
404
100
AcDbEntity
8
0
100
AcDbLine
10
62.000000000000455
20
13.99999999999727
30
0
11
66.000000000000455
21
13.99999999999727
31
0
0
LINE
5
405
100
AcDbEntity
8
0
100
AcDbLine
10
46.000000000000455
20
162
30
0
11
42.000000000000455
21
162
31
0
0
LINE
5
406
100
AcDbEntity
8
0
100
AcDbLine
10
58.000000000000462
20
146
30
0
11
58.000000000000007
21
142
31
0
0
LINE
5
407
100
AcDbEntity
8
0
100
AcDbLine
10
70.000000000000455
20
62
30
0
11
70.000000000000455
21
78
31
0
0
LINE
5
408
100
AcDbEntity
8
0
100
AcDbLine
10
38
20
70
30
0
11
38
21
78
31
0
0
LINE
5
409
100
AcDbEntity
8
0
100
AcDbLine
10
78.000000000000455
20
26
30
0
11
78
21
22
31
0
0
LINE
5
410
100
AcDbEntity
8
0
100
AcDbLine
10
22.000000000000451
20
38
30
0
11
22.000000000000451
21
33.999999999997272
31
0
0
LINE
5
411
100
AcDbEntity
8
0
100
AcDbLine
10
38
20
42
30
0
11
30.000000000000462
21
42
31
0
0
LINE
5
412
100
AcDbEntity
8
0
100
AcDbLine
10
22.000000000000451
20
62
30
0
11
22.000000000000451
21
70
31
0
0
LINE
5
413
100
AcDbEntity
8
0
100
AcDbLine
10
66.000000000000455
20
26
30
0
11
66.000000000000455
21
22
31
0
0
LINE
5
414
100
AcDbEntity
8
0
100
AcDbLine
10
38.000000000000462
20
46.000000000000007
30
0
11
38
21
42
31
0
0
LINE
5
415
100
AcDbEntity
8
0
100
AcDbLine
10
30.000000000000462
20
58.000000000000007
30
0
11
22.000000000000451
21
58.000000000000007
31
0
0
LINE
5
416
100
AcDbEntity
8
0
100
AcDbLine
10
78
20
22
30
0
11
70.000000000000455
21
22
31
0
0
LINE
5
417
100
AcDbEntity
8
0
100
AcDbLine
10
30.000000000000462
20
42
30
0
11
30.000000000000462
21
58.000000000000007
31
0
0
LINE
5
418
100
AcDbEntity
8
0
100
AcDbLine
10
74
20
26.000000000000909
30
0
11
78.000000000000455
21
26
31
0
0
LINE
5
419
100
AcDbEntity
8
0
100
AcDbLine
10
66.000000000000455
20
42
30
0
11
62.000000000000455
21
42
31
0
0
LINE
5
420
100
AcDbEntity
8
0
100
AcDbLine
10
66.000000000000455
20
66
30
0
11
66.000000000000455
21
62
31
0
0
LINE
5
421
100
AcDbEntity
8
0
100
AcDbLine
10
62.000000000000455
20
58.000000000000007
30
0
11
62.000000000000455
21
53.999999999997279
31
0
0
LINE
5
422
100
AcDbEntity
8
0
100
AcDbLine
10
62.000000000000455
20
78
30
0
11
62.000000000000455
21
73.999999999997257
31
0
0
LINE
5
423
100
AcDbEntity
8
0
100
AcDbLine
10
78
20
62
30
0
11
70.000000000000455
21
62
31
0
0
LINE
5
424
100
AcDbEntity
8
0
100
AcDbLine
10
66.000000000000455
20
62
30
0
11
62.000000000000455
21
62
31
0
0
LINE
5
425
100
AcDbEntity
8
0
100
AcDbLine
10
62.000000000000455
20
62
30
0
11
62.000000000000455
21
70
31
0
0
LINE
5
426
100
AcDbEntity
8
0
100
AcDbLine
10
78
20
50
30
0
11
78
21
58.000000000000007
31
0
0
LINE
5
427
100
AcDbEntity
8
0
100
AcDbLine
10
74
20
66.000000000000909
30
0
11
78.000000000000455
21
66
31
0
0
LINE
5
428
100
AcDbEntity
8
0
100
AcDbLine
10
62.000000000000455
20
38
30
0
11
62.000000000000455
21
33.999999999997272
31
0
0
LINE
5
429
100
AcDbEntity
8
0
100
AcDbLine
10
62.000000000000455
20
73.999999999997257
30
0
11
66.000000000000455
21
73.999999999997257
31
0
0
LINE
5
430
100
AcDbEntity
8
0
100
AcDbLine
10
38
20
50
30
0
11
38
21
58.000000000000007
31
0
0
LINE
5
431
100
AcDbEntity
8
0
100
AcDbLine
10
22.000000000000451
20
58.000000000000007
30
0
11
22.000000000000451
21
53.999999999997279
31
0
0
LINE
5
432
100
AcDbEntity
8
0
100
AcDbLine
10
22.000000000000451
20
53.999999999997279
30
0
11
26.000000000000462
21
53.999999999997279
31
0
0
LINE
5
433
100
AcDbEntity
8
0
100
AcDbLine
10
26.000000000000462
20
66
30
0
11
26.000000000000462
21
62
31
0
0
LINE
5
434
100
AcDbEntity
8
0
100
AcDbLine
10
78
20
42
30
0
11
70.000000000000455
21
42
31
0
0
LINE
5
435
100
AcDbEntity
8
0
100
AcDbLine
10
62.000000000000455
20
33.999999999997272
30
0
11
66.000000000000455
21
33.999999999997272
31
0
0
LINE
5
436
100
AcDbEntity
8
0
100
AcDbLine
10
62.000000000000455
20
50
30
0
11
78
21
50
31
0
0
LINE
5
437
100
AcDbEntity
8
0
100
AcDbLine
10
38
20
58.000000000000007
30
0
11
33.999999999998643
21
57.999999999999091
31
0
0
LINE
5
438
100
AcDbEntity
8
0
100
AcDbLine
10
70.000000000000455
20
38
30
0
11
62.000000000000455
21
38
31
0
0
LINE
5
439
100
AcDbEntity
8
0
100
AcDbLine
10
78
20
70
30
0
11
78
21
78
31
0
0
LINE
5
440
100
AcDbEntity
8
0
100
AcDbLine
10
78
20
38
30
0
11
73.999999999998622
21
37.999999999999091
31
0
0
LINE
5
441
100
AcDbEntity
8
0
100
AcDbLine
10
73.999999999998622
20
57.999999999999091
30
0
11
74.000000000000455
21
54
31
0
0
LINE
5
442
100
AcDbEntity
8
0
100
AcDbLine
10
22.000000000000451
20
42
30
0
11
22.000000000000451
21
50
31
0
0
LINE
5
443
100
AcDbEntity
8
0
100
AcDbLine
10
70.000000000000455
20
22
30
0
11
70.000000000000455
21
38
31
0
0
LINE
5
444
100
AcDbEntity
8
0
100
AcDbLine
10
70.000000000000455
20
78
30
0
11
62.000000000000455
21
78
31
0
0
LINE
5
445
100
AcDbEntity
8
0
100
AcDbLine
10
62.000000000000455
20
22
30
0
11
62.000000000000455
21
30
31
0
0
LINE
5
446
100
AcDbEntity
8
0
100
AcDbLine
10
62.000000000000455
20
30
30
0
11
78
21
30
31
0
0
LINE
5
447
100
AcDbEntity
8
0
100
AcDbLine
10
66.000000000000455
20
86
30
0
11
66.000000000000455
21
82.000000000000014
31
0
0
LINE
5
448
100
AcDbEntity
8
0
100
AcDbLine
10
66.000000000000455
20
46.000000000000007
30
0
11
66.000000000000455
21
42
31
0
0
LINE
5
449
100
AcDbEntity
8
0
100
AcDbLine
10
62.000000000000455
20
70
30
0
11
78
21
70
31
0
0
LINE
5
450
100
AcDbEntity
8
0
100
AcDbLine
10
74
20
46.000000000000909
30
0
11
78.000000000000455
21
46.000000000000007
31
0
0
LINE
5
451
100
AcDbEntity
8
0
100
AcDbLine
10
78
20
78
30
0
11
73.999999999998622
21
77.999999999999091
31
0
0
LINE
5
452
100
AcDbEntity
8
0
100
AcDbLine
10
62.000000000000455
20
53.999999999997279
30
0
11
66.000000000000455
21
53.999999999997279
31
0
0
LINE
5
453
100
AcDbEntity
8
0
100
AcDbLine
10
66.000000000000455
20
82.000000000000014
30
0
11
62.000000000000455
21
82.000000000000014
31
0
0
LINE
5
454
100
AcDbEntity
8
0
100
AcDbLine
10
26.000000000000462
20
46.000000000000007
30
0
11
26.000000000000462
21
42
31
0
0
LINE
5
455
100
AcDbEntity
8
0
100
AcDbLine
10
33.999999999998643
20
57.999999999999091
30
0
11
34.000000000000469
21
54
31
0
0
LINE
5
456
100
AcDbEntity
8
0
100
AcDbLine
10
73.999999999998622
20
77.999999999999091
30
0
11
74.000000000000455
21
74
31
0
0
LINE
5
457
100
AcDbEntity
8
0
100
AcDbLine
10
78.000000000000455
20
66
30
0
11
78
21
62
31
0
0
LINE
5
458
100
AcDbEntity
8
0
100
AcDbLine
10
22.000000000000451
20
33.999999999997272
30
0
11
26.000000000000462
21
33.999999999997272
31
0
0
LINE
5
459
100
AcDbEntity
8
0
100
AcDbLine
10
26.000000000000462
20
42
30
0
11
22.000000000000451
21
42
31
0
0
LINE
5
460
100
AcDbEntity
8
0
100
AcDbLine
10
70.000000000000455
20
42
30
0
11
70.000000000000455
21
58.000000000000007
31
0
0
LINE
5
461
100
AcDbEntity
8
0
100
AcDbLine
10
34
20
46.000000000000909
30
0
11
38.000000000000462
21
46.000000000000007
31
0
0
LINE
5
462
100
AcDbEntity
8
0
100
AcDbLine
10
22.000000000000451
20
70
30
0
11
38
21
70
31
0
0
LINE
5
463
100
AcDbEntity
8
0
100
AcDbLine
10
70.000000000000455
20
58.000000000000007
30
0
11
62.000000000000455
21
58.000000000000007
31
0
0
LINE
5
464
100
AcDbEntity
8
0
100
AcDbLine
10
78
20
30
30
0
11
78
21
38
31
0
0
LINE
5
465
100
AcDbEntity
8
0
100
AcDbLine
10
73.999999999998622
20
37.999999999999091
30
0
11
74.000000000000455
21
34
31
0
0
LINE
5
466
100
AcDbEntity
8
0
100
AcDbLine
10
62.000000000000455
20
42
30
0
11
62.000000000000455
21
50
31
0
0
LINE
5
467
100
AcDbEntity
8
0
100
AcDbLine
10
78.000000000000455
20
46.000000000000007
30
0
11
78
21
42
31
0
0
LINE
5
468
100
AcDbEntity
8
0
100
AcDbLine
10
22.000000000000451
20
50
30
0
11
38
21
50
31
0
0
LINE
5
469
100
AcDbEntity
8
0
100
AcDbLine
10
78
20
58.000000000000007
30
0
11
73.999999999998622
21
57.999999999999091
31
0
0
LINE
5
470
100
AcDbEntity
8
0
100
AcDbLine
10
26.000000000000462
20
62
30
0
11
22.000000000000451
21
62
31
0
0
LINE
5
471
100
AcDbEntity
8
0
100
AcDbLine
10
38
20
102.00000000000001
30
0
11
30.000000000000462
21
102.00000000000001
31
0
0
LINE
5
472
100
AcDbEntity
8
0
100
AcDbLine
10
38
20
82.000000000000014
30
0
11
30.000000000000462
21
82.000000000000014
31
0
0
LINE
5
473
100
AcDbEntity
8
0
100
AcDbLine
10
22.000000000000451
20
122.00000000000001
30
0
11
22.000000000000451
21
130
31
0
0
LINE
5
474
100
AcDbEntity
8
0
100
AcDbLine
10
38
20
138
30
0
11
33.999999999998643
21
137.99999999999909
31
0
0
LINE
5
475
100
AcDbEntity
8
0
100
AcDbLine
10
22.000000000000451
20
133.99999999999719
30
0
11
26.000000000000462
21
133.99999999999719
31
0
0
LINE
5
476
100
AcDbEntity
8
0
100
AcDbLine
10
26.000000000000462
20
146
30
0
11
26.000000000000462
21
142
31
0
0
LINE
5
477
100
AcDbEntity
8
0
100
AcDbLine
10
38.000000000000462
20
146
30
0
11
38
21
142
31
0
0
LINE
5
478
100
AcDbEntity
8
0
100
AcDbLine
10
34
20
106.00000000000092
30
0
11
38.000000000000462
21
106.00000000000001
31
0
0
LINE
5
479
100
AcDbEntity
8
0
100
AcDbLine
10
38.000000000000462
20
106.00000000000001
30
0
11
38
21
102.00000000000001
31
0
0
LINE
5
480
100
AcDbEntity
8
0
100
AcDbLine
10
38
20
142
30
0
11
30.000000000000462
21
142
31
0
0
LINE
5
481
100
AcDbEntity
8
0
100
AcDbLine
10
30.000000000000462
20
142
30
0
11
30.000000000000462
21
158
31
0
0
LINE
5
482
100
AcDbEntity
8
0
100
AcDbLine
10
30.000000000000462
20
158
30
0
11
22.000000000000451
21
158
31
0
0
LINE
5
483
100
AcDbEntity
8
0
100
AcDbLine
10
22.000000000000451
20
98
30
0
11
22.000000000000451
21
93.999999999997272
31
0
0
LINE
5
484
100
AcDbEntity
8
0
100
AcDbLine
10
38
20
150
30
0
11
38
21
158
31
0
0
LINE
5
485
100
AcDbEntity
8
0
100
AcDbLine
10
38
20
158
30
0
11
33.999999999998643
21
157.99999999999909
31
0
0
LINE
5
486
100
AcDbEntity
8
0
100
AcDbLine
10
30.000000000000462
20
82.000000000000014
30
0
11
30.000000000000462
21
98
31
0
0
LINE
5
487
100
AcDbEntity
8
0
100
AcDbLine
10
22.000000000000451
20
138
30
0
11
22.000000000000451
21
133.99999999999719
31
0
0
LINE
5
488
100
AcDbEntity
8
0
100
AcDbLine
10
33.999999999998643
20
137.99999999999909
30
0
11
34.000000000000469
21
134
31
0
0
LINE
5
489
100
AcDbEntity
8
0
100
AcDbLine
10
30
20
110
30
0
11
38
21
110
31
0
0
LINE
5
490
100
AcDbEntity
8
0
100
AcDbLine
10
30.000000000000462
20
122.00000000000001
30
0
11
30.000000000000462
21
138
31
0
0
LINE
5
491
100
AcDbEntity
8
0
100
AcDbLine
10
38
20
62
30
0
11
30.000000000000462
21
62
31
0
0
LINE
5
492
100
AcDbEntity
8
0
100
AcDbLine
10
33.999999999998643
20
157.99999999999909
30
0
11
34.000000000000469
21
154
31
0
0
LINE
5
493
100
AcDbEntity
8
0
100
AcDbLine
10
38
20
130
30
0
11
38
21
138
31
0
0
LINE
5
494
100
AcDbEntity
8
0
100
AcDbLine
10
22.000000000000451
20
142
30
0
11
22.000000000000451
21
150
31
0
0
LINE
5
495
100
AcDbEntity
8
0
100
AcDbLine
10
38
20
78
30
0
11
33.999999999998643
21
77.999999999999091
31
0
0
LINE
5
496
100
AcDbEntity
8
0
100
AcDbLine
10
22.000000000000451
20
82.000000000000014
30
0
11
22.000000000000451
21
90
31
0
0
LINE
5
497
100
AcDbEntity
8
0
100
AcDbLine
10
22.000000000000451
20
150
30
0
11
38
21
150
31
0
0
LINE
5
498
100
AcDbEntity
8
0
100
AcDbLine
10
22.000000000000451
20
162
30
0
11
22.000000000000451
21
170
31
0
0
LINE
5
499
100
AcDbEntity
8
0
100
AcDbLine
10
33.999999999998643
20
97.999999999999105
30
0
11
34.000000000000469
21
94
31
0
0
LINE
5
500
100
AcDbEntity
8
0
100
AcDbLine
10
38.000000000000462
20
66
30
0
11
38
21
62
31
0
0
LINE
5
501
100
AcDbEntity
8
0
100
AcDbLine
10
30.000000000000462
20
78
30
0
11
22.000000000000451
21
78
31
0
0
LINE
5
502
100
AcDbEntity
8
0
100
AcDbLine
10
22.000000000000451
20
90
30
0
11
38
21
90
31
0
0
LINE
5
503
100
AcDbEntity
8
0
100
AcDbLine
10
38
20
98
30
0
11
33.999999999998643
21
97.999999999999105
31
0
0
LINE
5
504
100
AcDbEntity
8
0
100
AcDbLine
10
26.000000000000462
20
122.00000000000001
30
0
11
22.000000000000451
21
122.00000000000001
31
0
0
LINE
5
505
100
AcDbEntity
8
0
100
AcDbLine
10
22.000000000000451
20
73.999999999997257
30
0
11
26.000000000000462
21
73.999999999997257
31
0
0
LINE
5
506
100
AcDbEntity
8
0
100
AcDbLine
10
34
20
126.00000000000092
30
0
11
38.000000000000462
21
126.00000000000001
31
0
0
LINE
5
507
100
AcDbEntity
8
0
100
AcDbLine
10
33.999999999998643
20
117.9999999999991
30
0
11
34.000000000000469
21
114
31
0
0
LINE
5
508
100
AcDbEntity
8
0
100
AcDbLine
10
38.000000000000462
20
86
30
0
11
38
21
82.000000000000014
31
0
0
LINE
5
509
100
AcDbEntity
8
0
100
AcDbLine
10
26.000000000000462
20
86
30
0
11
26.000000000000462
21
82.000000000000014
31
0
0
LINE
5
510
100
AcDbEntity
8
0
100
AcDbLine
10
34
20
66.000000000000909
30
0
11
38.000000000000462
21
66
31
0
0
LINE
5
511
100
AcDbEntity
8
0
100
AcDbLine
10
30.000000000000462
20
98
30
0
11
22.000000000000451
21
98
31
0
0
LINE
5
512
100
AcDbEntity
8
0
100
AcDbLine
10
22.000000000000451
20
130
30
0
11
38
21
130
31
0
0
LINE
5
513
100
AcDbEntity
8
0
100
AcDbLine
10
26.000000000000462
20
142
30
0
11
22.000000000000451
21
142
31
0
0
LINE
5
514
100
AcDbEntity
8
0
100
AcDbLine
10
38.000000000000462
20
126.00000000000001
30
0
11
38
21
122.00000000000001
31
0
0
LINE
5
515
100
AcDbEntity
8
0
100
AcDbLine
10
30.000000000000462
20
138
30
0
11
22.000000000000451
21
138
31
0
0
LINE
5
516
100
AcDbEntity
8
0
100
AcDbLine
10
34
20
146.00000000000091
30
0
11
38.000000000000462
21
146
31
0
0
LINE
5
517
100
AcDbEntity
8
0
100
AcDbLine
10
33.999999999998643
20
77.999999999999091
30
0
11
34.000000000000469
21
74
31
0
0
LINE
5
518
100
AcDbEntity
8
0
100
AcDbLine
10
38
20
90
30
0
11
38
21
98
31
0
0
LINE
5
519
100
AcDbEntity
8
0
100
AcDbLine
10
30.000000000000462
20
62
30
0
11
30.000000000000462
21
78
31
0
0
LINE
5
520
100
AcDbEntity
8
0
100
AcDbLine
10
38
20
110
30
0
11
38
21
118
31
0
0
LINE
5
521
100
AcDbEntity
8
0
100
AcDbLine
10
34
20
86.000000000000924
30
0
11
38.000000000000462
21
86
31
0
0
LINE
5
522
100
AcDbEntity
8
0
100
AcDbLine
10
22.000000000000451
20
78
30
0
11
22.000000000000451
21
73.999999999997257
31
0
0
LINE
5
523
100
AcDbEntity
8
0
100
AcDbLine
10
26.000000000000462
20
126.00000000000001
30
0
11
26.000000000000462
21
122.00000000000001
31
0
0
LINE
5
524
100
AcDbEntity
8
0
100
AcDbLine
10
38
20
122.00000000000001
30
0
11
30.000000000000462
21
122.00000000000001
31
0
0
LINE
5
525
100
AcDbEntity
8
0
100
AcDbLine
10
22.000000000000451
20
93.999999999997272
30
0
11
26.000000000000462
21
93.999999999997272
31
0
0
LINE
5
526
100
AcDbEntity
8
0
100
AcDbLine
10
38
20
118
30
0
11
33.999999999998643
21
117.9999999999991
31
0
0
LINE
5
527
100
AcDbEntity
8
0
100
AcDbLine
10
26.000000000000462
20
82.000000000000014
30
0
11
22.000000000000451
21
82.000000000000014
31
0
0
LINE
5
528
100
AcDbEntity
8
0
100
AcDbLine
10
30.000000000000462
20
102.00000000000001
30
0
11
30.000000000000462
21
118
31
0
0
LINE
5
529
100
AcDbEntity
8
0
100
AcDbLine
10
58.000000000000462
20
26
30
0
11
58.000000000000007
21
22
31
0
0
LINE
5
530
100
AcDbEntity
8
0
100
AcDbLine
10
54
20
26.000000000000909
30
0
11
58.000000000000462
21
26
31
0
0
LINE
5
531
100
AcDbEntity
8
0
100
AcDbLine
10
58.000000000000007
20
30
30
0
11
58.000000000000007
21
38
31
0
0
LINE
5
532
100
AcDbEntity
8
0
100
AcDbLine
10
42.000000000000455
20
42
30
0
11
42.000000000000455
21
50
31
0
0
LINE
5
533
100
AcDbEntity
8
0
100
AcDbLine
10
46.000000000000455
20
42
30
0
11
42.000000000000455
21
42
31
0
0
LINE
5
534
100
AcDbEntity
8
0
100
AcDbLine
10
30.000000000000462
20
162
30
0
11
30.000000000000462
21
178
31
0
0
LINE
5
535
100
AcDbEntity
8
0
100
AcDbLine
10
58.000000000000007
20
58.000000000000007
30
0
11
53.999999999998636
21
57.999999999999091
31
0
0
LINE
5
536
100
AcDbEntity
8
0
100
AcDbLine
10
38.000000000000462
20
166
30
0
11
38
21
162
31
0
0
LINE
5
537
100
AcDbEntity
8
0
100
AcDbLine
10
33.999999999998643
20
177.99999999999909
30
0
11
34.000000000000469
21
174.00000000000003
31
0
0
LINE
5
538
100
AcDbEntity
8
0
100
AcDbLine
10
34
20
166.00000000000091
30
0
11
38.000000000000462
21
166
31
0
0
LINE
5
539
100
AcDbEntity
8
0
100
AcDbLine
10
26.000000000000462
20
166
30
0
11
26.000000000000462
21
162
31
0
0
LINE
5
540
100
AcDbEntity
8
0
100
AcDbLine
10
46.000000000000455
20
6.0000000000000009
30
0
11
46.000000000000455
21
2
31
0
0
LINE
5
541
100
AcDbEntity
8
0
100
AcDbLine
10
58.000000000000007
20
2
30
0
11
50.000000000000462
21
2
31
0
0
LINE
5
542
100
AcDbEntity
8
0
100
AcDbLine
10
58.000000000000007
20
38
30
0
11
53.999999999998636
21
37.999999999999091
31
0
0
LINE
5
543
100
AcDbEntity
8
0
100
AcDbLine
10
42.000000000000455
20
18
30
0
11
42.000000000000455
21
13.99999999999727
31
0
0
LINE
5
544
100
AcDbEntity
8
0
100
AcDbLine
10
58.000000000000462
20
6.0000000000000009
30
0
11
58.000000000000007
21
2
31
0
0
LINE
5
545
100
AcDbEntity
8
0
100
AcDbLine
10
54
20
6.0000000000009104
30
0
11
58.000000000000462
21
6.0000000000000009
31
0
0
LINE
5
546
100
AcDbEntity
8
0
100
AcDbLine
10
50.000000000000462
20
42
30
0
11
50.000000000000462
21
58.000000000000007
31
0
0
LINE
5
547
100
AcDbEntity
8
0
100
AcDbLine
10
54
20
46.000000000000909
30
0
11
58.000000000000462
21
46.000000000000007
31
0
0
LINE
5
548
100
AcDbEntity
8
0
100
AcDbLine
10
58.000000000000007
20
50
30
0
11
58.000000000000007
21
58.000000000000007
31
0
0
LINE
5
549
100
AcDbEntity
8
0
100
AcDbLine
10
26.000000000000462
20
162
30
0
11
22.000000000000451
21
162
31
0
0
LINE
5
550
100
AcDbEntity
8
0
100
AcDbLine
10
58.000000000000462
20
46.000000000000007
30
0
11
58.000000000000007
21
42
31
0
0
LINE
5
551
100
AcDbEntity
8
0
100
AcDbLine
10
58.000000000000007
20
42
30
0
11
50.000000000000462
21
42
31
0
0
LINE
5
552
100
AcDbEntity
8
0
100
AcDbLine
10
42.000000000000455
20
10
30
0
11
58.000000000000007
21
10
31
0
0
LINE
5
553
100
AcDbEntity
8
0
100
AcDbLine
10
58.000000000000007
20
10
30
0
11
58.000000000000007
21
18
31
0
0
LINE
5
554
100
AcDbEntity
8
0
100
AcDbLine
10
53.999999999998636
20
17.999999999999091
30
0
11
54.000000000000455
21
14.000000000000002
31
0
0
LINE
5
555
100
AcDbEntity
8
0
100
AcDbLine
10
42.000000000000455
20
58.000000000000007
30
0
11
42.000000000000455
21
53.999999999997279
31
0
0
LINE
5
556
100
AcDbEntity
8
0
100
AcDbLine
10
22.000000000000451
20
178
30
0
11
22.000000000000451
21
173.99999999999719
31
0
0
LINE
5
557
100
AcDbEntity
8
0
100
AcDbLine
10
42.000000000000455
20
13.99999999999727
30
0
11
46.000000000000455
21
13.99999999999727
31
0
0
LINE
5
558
100
AcDbEntity
8
0
100
AcDbLine
10
22.000000000000451
20
153.99999999999719
30
0
11
26.000000000000462
21
153.99999999999719
31
0
0
LINE
5
559
100
AcDbEntity
8
0
100
AcDbLine
10
22.000000000000451
20
158
30
0
11
22.000000000000451
21
153.99999999999719
31
0
0
LINE
5
560
100
AcDbEntity
8
0
100
AcDbLine
10
30.000000000000462
20
178
30
0
11
22.000000000000451
21
178
31
0
0
LINE
5
561
100
AcDbEntity
8
0
100
AcDbLine
10
42.000000000000455
20
2
30
0
11
42.000000000000455
21
10
31
0
0
LINE
5
562
100
AcDbEntity
8
0
100
AcDbLine
10
50.000000000000462
20
2
30
0
11
50.000000000000462
21
18
31
0
0
LINE
5
563
100
AcDbEntity
8
0
100
AcDbLine
10
38
20
162
30
0
11
30.000000000000462
21
162
31
0
0
LINE
5
564
100
AcDbEntity
8
0
100
AcDbLine
10
38
20
178
30
0
11
33.999999999998643
21
177.99999999999909
31
0
0
LINE
5
565
100
AcDbEntity
8
0
100
AcDbLine
10
50.000000000000462
20
18
30
0
11
42.000000000000455
21
18
31
0
0
LINE
5
566
100
AcDbEntity
8
0
100
AcDbLine
10
42.000000000000455
20
22
30
0
11
42.000000000000455
21
30
31
0
0
LINE
5
567
100
AcDbEntity
8
0
100
AcDbLine
10
46.000000000000455
20
26
30
0
11
46.000000000000455
21
22
31
0
0
LINE
5
568
100
AcDbEntity
8
0
100
AcDbLine
10
50.000000000000462
20
22
30
0
11
50.000000000000462
21
38
31
0
0
LINE
5
569
100
AcDbEntity
8
0
100
AcDbLine
10
50.000000000000462
20
38
30
0
11
42.000000000000455
21
38
31
0
0
LINE
5
570
100
AcDbEntity
8
0
100
AcDbLine
10
53.999999999998636
20
37.999999999999091
30
0
11
54.000000000000455
21
34
31
0
0
LINE
5
571
100
AcDbEntity
8
0
100
AcDbLine
10
42.000000000000455
20
50
30
0
11
58.000000000000007
21
50
31
0
0
LINE
5
572
100
AcDbEntity
8
0
100
AcDbLine
10
42.000000000000455
20
33.999999999997272
30
0
11
46.000000000000455
21
33.999999999997272
31
0
0
LINE
5
573
100
AcDbEntity
8
0
100
AcDbLine
10
46.000000000000455
20
62
30
0
11
42.000000000000455
21
62
31
0
0
LINE
5
574
100
AcDbEntity
8
0
100
AcDbLine
10
53.999999999998636
20
57.999999999999091
30
0
11
54.000000000000455
21
54
31
0
0
LINE
5
575
100
AcDbEntity
8
0
100
AcDbLine
10
22.000000000000451
20
170
30
0
11
38
21
170
31
0
0
LINE
5
576
100
AcDbEntity
8
0
100
AcDbLine
10
46.000000000000455
20
22
30
0
11
42.000000000000455
21
22
31
0
0
LINE
5
577
100
AcDbEntity
8
0
100
AcDbLine
10
46.000000000000455
20
46.000000000000007
30
0
11
46.000000000000455
21
42
31
0
0
LINE
5
578
100
AcDbEntity
8
0
100
AcDbLine
10
58.000000000000007
20
22
30
0
11
50.000000000000462
21
22
31
0
0
LINE
5
579
100
AcDbEntity
8
0
100
AcDbLine
10
42.000000000000455
20
30
30
0
11
58.000000000000007
21
30
31
0
0
LINE
5
580
100
AcDbEntity
8
0
100
AcDbLine
10
22.000000000000451
20
173.99999999999719
30
0
11
26.000000000000462
21
173.99999999999719
31
0
0
LINE
5
581
100
AcDbEntity
8
0
100
AcDbLine
10
46.000000000000455
20
2
30
0
11
42.000000000000455
21
2
31
0
0
LINE
5
582
100
AcDbEntity
8
0
100
AcDbLine
10
58.000000000000007
20
18
30
0
11
53.999999999998636
21
17.999999999999091
31
0
0
LINE
5
583
100
AcDbEntity
8
0
100
AcDbLine
10
42.000000000000455
20
38
30
0
11
42.000000000000455
21
33.999999999997272
31
0
0
LINE
5
584
100
AcDbEntity
8
0
100
AcDbLine
10
38
20
170
30
0
11
38
21
178
31
0
0
LINE
5
585
100
AcDbEntity
8
0
100
AcDbLine
10
42.000000000000455
20
62
30
0
11
42.000000000000455
21
70
31
0
0
LINE
5
586
100
AcDbEntity
8
0
100
AcDbLine
10
42.000000000000455
20
70
30
0
11
58.000000000000007
21
70
31
0
0
LINE
5
587
100
AcDbEntity
8
0
100
AcDbLine
10
42.000000000000455
20
53.999999999997279
30
0
11
46.000000000000455
21
53.999999999997279
31
0
0
LINE
5
588
100
AcDbEntity
8
0
100
AcDbLine
10
53.999999999998636
20
77.999999999999091
30
0
11
54.000000000000455
21
74
31
0
0
LINE
5
589
100
AcDbEntity
8
0
100
AcDbLine
10
58.000000000000007
20
78
30
0
11
53.999999999998636
21
77.999999999999091
31
0
0
LINE
5
590
100
AcDbEntity
8
0
100
AcDbLine
10
58.000000000000007
20
70
30
0
11
58.000000000000007
21
78
31
0
0
LINE
5
591
100
AcDbEntity
8
0
100
AcDbLine
10
54
20
66.000000000000909
30
0
11
58.000000000000462
21
66
31
0
0
LINE
5
592
100
AcDbEntity
8
0
100
AcDbLine
10
46.000000000000455
20
66
30
0
11
46.000000000000455
21
62
31
0
0
LINE
5
593
100
AcDbEntity
8
0
100
AcDbLine
10
50.000000000000462
20
58.000000000000007
30
0
11
42.000000000000455
21
58.000000000000007
31
0
0
LINE
5
594
100
AcDbEntity
8
0
100
AcDbLine
10
42.000000000000455
20
82.000000000000014
30
0
11
42.000000000000455
21
90
31
0
0
LINE
5
595
100
AcDbEntity
8
0
100
AcDbLine
10
14.000000000000002
20
126.00000000000092
30
0
11
18.000000000000448
21
126.00000000000001
31
0
0
LINE
5
596
100
AcDbEntity
8
0
100
AcDbLine
10
18
20
138
30
0
11
13.999999999998634
21
137.99999999999909
31
0
0
LINE
5
597
100
AcDbEntity
8
0
100
AcDbLine
10
2.0000000000004543
20
118
30
0
11
2.0000000000004543
21
113.99999999999729
31
0
0
LINE
5
598
100
AcDbEntity
8
0
100
AcDbLine
10
10.000000000000451
20
118
30
0
11
2.0000000000004543
21
118
31
0
0
LINE
5
599
100
AcDbEntity
8
0
100
AcDbLine
10
46.000000000000455
20
82.000000000000014
30
0
11
42.000000000000455
21
82.000000000000014
31
0
0
LINE
5
600
100
AcDbEntity
8
0
100
AcDbLine
10
2.0000000000004543
20
122.00000000000001
30
0
11
2.0000000000004543
21
130
31
0
0
LINE
5
601
100
AcDbEntity
8
0
100
AcDbLine
10
2.0000000000004543
20
130
30
0
11
18
21
130
31
0
0
LINE
5
602
100
AcDbEntity
8
0
100
AcDbLine
10
2.0000000000004543
20
133.99999999999719
30
0
11
6.0000000000004539
21
133.99999999999719
31
0
0
LINE
5
603
100
AcDbEntity
8
0
100
AcDbLine
10
10.000000000000451
20
138
30
0
11
2.0000000000004547
21
138
31
0
0
LINE
5
604
100
AcDbEntity
8
0
100
AcDbLine
10
6.0000000000004539
20
146
30
0
11
6.0000000000004539
21
142
31
0
0
LINE
5
605
100
AcDbEntity
8
0
100
AcDbLine
10
58.000000000000007
20
62
30
0
11
50.000000000000462
21
62
31
0
0
LINE
5
606
100
AcDbEntity
8
0
100
AcDbLine
10
58.000000000000462
20
66
30
0
11
58.000000000000007
21
62
31
0
0
LINE
5
607
100
AcDbEntity
8
0
100
AcDbLine
10
13.999999999998634
20
137.99999999999909
30
0
11
14.000000000000448
21
134
31
0
0
LINE
5
608
100
AcDbEntity
8
0
100
AcDbLine
10
6.0000000000004539
20
126.00000000000001
30
0
11
6.0000000000004539
21
122.00000000000001
31
0
0
LINE
5
609
100
AcDbEntity
8
0
100
AcDbLine
10
42.000000000000455
20
73.999999999997257
30
0
11
46.000000000000455
21
73.999999999997257
31
0
0
LINE
5
610
100
AcDbEntity
8
0
100
AcDbLine
10
50.000000000000462
20
78
30
0
11
42.000000000000455
21
78
31
0
0
LINE
5
611
100
AcDbEntity
8
0
100
AcDbLine
10
6.0000000000004539
20
122.00000000000001
30
0
11
2.0000000000004543
21
122.00000000000001
31
0
0
LINE
5
612
100
AcDbEntity
8
0
100
AcDbLine
10
18
20
130
30
0
11
18
21
138
31
0
0
LINE
5
613
100
AcDbEntity
8
0
100
AcDbLine
10
46.000000000000455
20
86
30
0
11
46.000000000000455
21
82.000000000000014
31
0
0
LINE
5
614
100
AcDbEntity
8
0
100
AcDbLine
10
10.000000000000451
20
102.00000000000001
30
0
11
10.000000000000451
21
118
31
0
0
LINE
5
615
100
AcDbEntity
8
0
100
AcDbLine
10
2.0000000000004543
20
113.99999999999729
30
0
11
6.0000000000004539
21
113.99999999999729
31
0
0
LINE
5
616
100
AcDbEntity
8
0
100
AcDbLine
10
42.000000000000455
20
78
30
0
11
42.000000000000455
21
73.999999999997257
31
0
0
LINE
5
617
100
AcDbEntity
8
0
100
AcDbLine
10
42.000000000000455
20
90
30
0
11
58.000000000000007
21
90
31
0
0
LINE
5
618
100
AcDbEntity
8
0
100
AcDbLine
10
50.000000000000462
20
62
30
0
11
50.000000000000462
21
78
31
0
0
LINE
5
619
100
AcDbEntity
8
0
100
AcDbLine
10
18
20
150
30
0
11
18
21
158
31
0
0
LINE
5
620
100
AcDbEntity
8
0
100
AcDbLine
10
2.0000000000004543
20
142
30
0
11
2.0000000000004543
21
150
31
0
0
LINE
5
621
100
AcDbEntity
8
0
100
AcDbLine
10
18
20
122.00000000000001
30
0
11
10.000000000000451
21
122.00000000000001
31
0
0
LINE
5
622
100
AcDbEntity
8
0
100
AcDbLine
10
2.0000000000004547
20
138
30
0
11
2.0000000000004543
21
133.99999999999719
31
0
0
LINE
5
623
100
AcDbEntity
8
0
100
AcDbLine
10
2.0000000000004543
20
150
30
0
11
18
21
150
31
0
0
LINE
5
624
100
AcDbEntity
8
0
100
AcDbLine
10
18.000000000000448
20
126.00000000000001
30
0
11
18
21
122.00000000000001
31
0
0
LINE
5
625
100
AcDbEntity
8
0
100
AcDbLine
10
18
20
142
30
0
11
10.000000000000451
21
142
31
0
0
LINE
5
626
100
AcDbEntity
8
0
100
AcDbLine
10
6.0000000000004539
20
142
30
0
11
2.0000000000004543
21
142
31
0
0
LINE
5
627
100
AcDbEntity
8
0
100
AcDbLine
10
10.000000000000451
20
122.00000000000001
30
0
11
10.000000000000451
21
138
31
0
0
LINE
5
628
100
AcDbEntity
8
0
100
AcDbLine
10
18
20
158
30
0
11
13.999999999998634
21
157.99999999999909
31
0
0
LINE
5
629
100
AcDbEntity
8
0
100
AcDbLine
10
14.000000000000002
20
146.00000000000091
30
0
11
18.000000000000448
21
146
31
0
0
LINE
5
630
100
AcDbEntity
8
0
100
AcDbLine
10
10.000000000000451
20
158
30
0
11
2.0000000000004547
21
158
31
0
0
LINE
5
631
100
AcDbEntity
8
0
100
AcDbLine
10
2.0000000000004547
20
158
30
0
11
2.0000000000004543
21
153.99999999999719
31
0
0
LINE
5
632
100
AcDbEntity
8
0
100
AcDbLine
10
2.0000000000004543
20
153.99999999999719
30
0
11
6.0000000000004539
21
153.99999999999719
31
0
0
LINE
5
633
100
AcDbEntity
8
0
100
AcDbLine
10
13.999999999998634
20
157.99999999999909
30
0
11
14.000000000000448
21
154
31
0
0
LINE
5
634
100
AcDbEntity
8
0
100
AcDbLine
10
10.000000000000451
20
142
30
0
11
10.000000000000451
21
158
31
0
0
LINE
5
635
100
AcDbEntity
8
0
100
AcDbLine
10
2.0000000000004543
20
170
30
0
11
18
21
170
31
0
0
LINE
5
636
100
AcDbEntity
8
0
100
AcDbLine
10
2.0000000000004543
20
162
30
0
11
2.0000000000004543
21
170
31
0
0
LINE
5
637
100
AcDbEntity
8
0
100
AcDbLine
10
6.0000000000004539
20
162
30
0
11
2.0000000000004543
21
162
31
0
0
LINE
5
638
100
AcDbEntity
8
0
100
AcDbLine
10
18
20
178
30
0
11
13.999999999998634
21
177.99999999999909
31
0
0
LINE
5
639
100
AcDbEntity
8
0
100
AcDbLine
10
6.0000000000004539
20
166
30
0
11
6.0000000000004539
21
162
31
0
0
LINE
5
640
100
AcDbEntity
8
0
100
AcDbLine
10
18.000000000000448
20
166
30
0
11
18
21
162
31
0
0
LINE
5
641
100
AcDbEntity
8
0
100
AcDbLine
10
18
20
162
30
0
11
10.000000000000451
21
162
31
0
0
LINE
5
642
100
AcDbEntity
8
0
100
AcDbLine
10
10.000000000000451
20
162
30
0
11
10.000000000000451
21
178
31
0
0
LINE
5
643
100
AcDbEntity
8
0
100
AcDbLine
10
2.0000000000004543
20
178
30
0
11
2.0000000000004543
21
173.99999999999719
31
0
0
LINE
5
644
100
AcDbEntity
8
0
100
AcDbLine
10
2.0000000000004543
20
173.99999999999719
30
0
11
6.0000000000004539
21
173.99999999999719
31
0
0
LINE
5
645
100
AcDbEntity
8
0
100
AcDbLine
10
18.000000000000448
20
146
30
0
11
18
21
142
31
0
0
LINE
5
646
100
AcDbEntity
8
0
100
AcDbLine
10
14.000000000000002
20
166.00000000000091
30
0
11
18.000000000000448
21
166
31
0
0
LINE
5
647
100
AcDbEntity
8
0
100
AcDbLine
10
18
20
170
30
0
11
18
21
178
31
0
0
LINE
5
648
100
AcDbEntity
8
0
100
AcDbLine
10
10.000000000000451
20
178
30
0
11
2.0000000000004543
21
178
31
0
0
LINE
5
649
100
AcDbEntity
8
0
100
AcDbLine
10
13.999999999998634
20
177.99999999999909
30
0
11
14.000000000000448
21
174.00000000000003
31
0
0
LINE
5
650
100
AcDbEntity
8
0
100
AcDbLine
10
26.000000000000462
20
6.0000000000000009
30
0
11
26.000000000000462
21
2
31
0
0
LINE
5
651
100
AcDbEntity
8
0
100
AcDbLine
10
38
20
18
30
0
11
33.999999999998643
21
17.999999999999091
31
0
0
LINE
5
652
100
AcDbEntity
8
0
100
AcDbLine
10
38
20
30
30
0
11
38
21
38
31
0
0
LINE
5
653
100
AcDbEntity
8
0
100
AcDbLine
10
22.000000000000451
20
10
30
0
11
38
21
10
31
0
0
LINE
5
654
100
AcDbEntity
8
0
100
AcDbLine
10
30.000000000000462
20
2
30
0
11
30.000000000000462
21
18
31
0
0
LINE
5
655
100
AcDbEntity
8
0
100
AcDbLine
10
38
20
38
30
0
11
33.999999999998643
21
37.999999999999091
31
0
0
LINE
5
656
100
AcDbEntity
8
0
100
AcDbLine
10
33.999999999998643
20
37.999999999999091
30
0
11
34.000000000000469
21
34
31
0
0
LINE
5
657
100
AcDbEntity
8
0
100
AcDbLine
10
22.000000000000451
20
30
30
0
11
38
21
30
31
0
0
LINE
5
658
100
AcDbEntity
8
0
100
AcDbLine
10
38
20
10
30
0
11
38
21
18
31
0
0
LINE
5
659
100
AcDbEntity
8
0
100
AcDbLine
10
38
20
2
30
0
11
30.000000000000462
21
2
31
0
0
LINE
5
660
100
AcDbEntity
8
0
100
AcDbLine
10
22.000000000000451
20
2
30
0
11
22.000000000000451
21
10
31
0
0
LINE
5
661
100
AcDbEntity
8
0
100
AcDbLine
10
33.999999999998643
20
17.999999999999091
30
0
11
34.000000000000469
21
14.000000000000002
31
0
0
LINE
5
662
100
AcDbEntity
8
0
100
AcDbLine
10
38.000000000000462
20
6.0000000000000009
30
0
11
38
21
2
31
0
0
LINE
5
663
100
AcDbEntity
8
0
100
AcDbLine
10
26.000000000000462
20
2
30
0
11
22.000000000000451
21
2
31
0
0
LINE
5
664
100
AcDbEntity
8
0
100
AcDbLine
10
34
20
6.0000000000009104
30
0
11
38.000000000000462
21
6.0000000000000009
31
0
0
LINE
5
665
100
AcDbEntity
8
0
100
AcDbLine
10
170.0000000000004
20
102.00000000000001
30
0
11
170.0000000000004
21
118
31
0
0
LINE
5
666
100
AcDbEntity
8
0
100
AcDbLine
10
170.0000000000004
20
82.000000000000014
30
0
11
170.0000000000004
21
98
31
0
0
LINE
5
667
100
AcDbEntity
8
0
100
AcDbLine
10
162.00000000000043
20
133.99999999999719
30
0
11
166.0000000000004
21
133.99999999999719
31
0
0
LINE
5
668
100
AcDbEntity
8
0
100
AcDbLine
10
166.0000000000004
20
142
30
0
11
162.00000000000043
21
142
31
0
0
LINE
5
669
100
AcDbEntity
8
0
100
AcDbLine
10
166.0000000000004
20
26
30
0
11
166.0000000000004
21
22
31
0
0
LINE
5
670
100
AcDbEntity
8
0
100
AcDbLine
10
178
20
50
30
0
11
178
21
58.000000000000007
31
0
0
LINE
5
671
100
AcDbEntity
8
0
100
AcDbLine
10
162.00000000000043
20
38
30
0
11
162.00000000000043
21
33.999999999997272
31
0
0
LINE
5
672
100
AcDbEntity
8
0
100
AcDbLine
10
174.00000000000003
20
6.0000000000009104
30
0
11
178.00000000000043
21
6.0000000000000009
31
0
0
LINE
5
673
100
AcDbEntity
8
0
100
AcDbLine
10
166.0000000000004
20
86
30
0
11
166.0000000000004
21
82.000000000000014
31
0
0
LINE
5
674
100
AcDbEntity
8
0
100
AcDbLine
10
170.0000000000004
20
42
30
0
11
170.0000000000004
21
58.000000000000007
31
0
0
LINE
5
675
100
AcDbEntity
8
0
100
AcDbLine
10
162.00000000000043
20
122.00000000000001
30
0
11
162.00000000000043
21
130
31
0
0
LINE
5
676
100
AcDbEntity
8
0
100
AcDbLine
10
166.0000000000004
20
2
30
0
11
162.00000000000043
21
2
31
0
0
LINE
5
677
100
AcDbEntity
8
0
100
AcDbLine
10
162.00000000000043
20
50
30
0
11
178
21
50
31
0
0
LINE
5
678
100
AcDbEntity
8
0
100
AcDbLine
10
178.00000000000043
20
126.00000000000001
30
0
11
178
21
122.00000000000001
31
0
0
LINE
5
679
100
AcDbEntity
8
0
100
AcDbLine
10
162.00000000000043
20
2
30
0
11
162.00000000000043
21
10
31
0
0
LINE
5
680
100
AcDbEntity
8
0
100
AcDbLine
10
162.00000000000043
20
42
30
0
11
162.00000000000043
21
50
31
0
0
LINE
5
681
100
AcDbEntity
8
0
100
AcDbLine
10
170.0000000000004
20
58.000000000000007
30
0
11
162.00000000000043
21
58.000000000000007
31
0
0
LINE
5
682
100
AcDbEntity
8
0
100
AcDbLine
10
178
20
90
30
0
11
178
21
98
31
0
0
LINE
5
683
100
AcDbEntity
8
0
100
AcDbLine
10
174.00000000000003
20
146.00000000000091
30
0
11
178.00000000000043
21
146
31
0
0
LINE
5
684
100
AcDbEntity
8
0
100
AcDbLine
10
178
20
142
30
0
11
170.0000000000004
21
142
31
0
0
LINE
5
685
100
AcDbEntity
8
0
100
AcDbLine
10
162.00000000000043
20
142
30
0
11
162.00000000000043
21
150
31
0
0
LINE
5
686
100
AcDbEntity
8
0
100
AcDbLine
10
173.99999999999861
20
97.999999999999105
30
0
11
174.00000000000045
21
94
31
0
0
LINE
5
687
100
AcDbEntity
8
0
100
AcDbLine
10
162.00000000000043
20
153.99999999999719
30
0
11
166.0000000000004
21
153.99999999999719
31
0
0
LINE
5
688
100
AcDbEntity
8
0
100
AcDbLine
10
162.00000000000043
20
93.999999999997272
30
0
11
166.0000000000004
21
93.999999999997272
31
0
0
LINE
5
689
100
AcDbEntity
8
0
100
AcDbLine
10
162.00000000000043
20
90
30
0
11
178
21
90
31
0
0
LINE
5
690
100
AcDbEntity
8
0
100
AcDbLine
10
174.00000000000003
20
26.000000000000909
30
0
11
178.00000000000043
21
26
31
0
0
LINE
5
691
100
AcDbEntity
8
0
100
AcDbLine
10
166.0000000000004
20
62
30
0
11
162.00000000000043
21
62
31
0
0
LINE
5
692
100
AcDbEntity
8
0
100
AcDbLine
10
162.00000000000043
20
110
30
0
11
178
21
110
31
0
0
LINE
5
693
100
AcDbEntity
8
0
100
AcDbLine
10
166.0000000000004
20
122.00000000000001
30
0
11
162.00000000000043
21
122.00000000000001
31
0
0
LINE
5
694
100
AcDbEntity
8
0
100
AcDbLine
10
162.00000000000043
20
130
30
0
11
178
21
130
31
0
0
LINE
5
695
100
AcDbEntity
8
0
100
AcDbLine
10
162.00000000000043
20
62
30
0
11
162.00000000000043
21
70
31
0
0
LINE
5
696
100
AcDbEntity
8
0
100
AcDbLine
10
178
20
78
30
0
11
173.99999999999861
21
77.999999999999091
31
0
0
LINE
5
697
100
AcDbEntity
8
0
100
AcDbLine
10
178
20
22
30
0
11
170.0000000000004
21
22
31
0
0
LINE
5
698
100
AcDbEntity
8
0
100
AcDbLine
10
174.00000000000003
20
66.000000000000909
30
0
11
178.00000000000043
21
66
31
0
0
LINE
5
699
100
AcDbEntity
8
0
100
AcDbLine
10
173.99999999999861
20
57.999999999999091
30
0
11
174.00000000000045
21
54
31
0
0
LINE
5
700
100
AcDbEntity
8
0
100
AcDbLine
10
166.0000000000004
20
162
30
0
11
162.00000000000043
21
162
31
0
0
LINE
5
701
100
AcDbEntity
8
0
100
AcDbLine
10
178.00000000000043
20
86
30
0
11
178
21
82.000000000000014
31
0
0
LINE
5
702
100
AcDbEntity
8
0
100
AcDbLine
10
162.00000000000043
20
30
30
0
11
178
21
30
31
0
0
LINE
5
703
100
AcDbEntity
8
0
100
AcDbLine
10
166.0000000000004
20
106.00000000000001
30
0
11
166.0000000000004
21
102.00000000000001
31
0
0
LINE
5
704
100
AcDbEntity
8
0
100
AcDbLine
10
173.99999999999861
20
77.999999999999091
30
0
11
174.00000000000045
21
74
31
0
0
LINE
5
705
100
AcDbEntity
8
0
100
AcDbLine
10
162.00000000000043
20
162
30
0
11
162.00000000000043
21
170
31
0
0
LINE
5
706
100
AcDbEntity
8
0
100
AcDbLine
10
162.00000000000043
20
102.00000000000001
30
0
11
162.00000000000043
21
110
31
0
0
LINE
5
707
100
AcDbEntity
8
0
100
AcDbLine
10
166.0000000000004
20
42
30
0
11
162.00000000000043
21
42
31
0
0
LINE
5
708
100
AcDbEntity
8
0
100
AcDbLine
10
170.0000000000004
20
118
30
0
11
162.00000000000043
21
118
31
0
0
LINE
5
709
100
AcDbEntity
8
0
100
AcDbLine
10
178
20
122.00000000000001
30
0
11
170.0000000000004
21
122.00000000000001
31
0
0
LINE
5
710
100
AcDbEntity
8
0
100
AcDbLine
10
173.99999999999861
20
17.999999999999091
30
0
11
174.00000000000045
21
14.000000000000002
31
0
0
LINE
5
711
100
AcDbEntity
8
0
100
AcDbLine
10
173.99999999999861
20
157.99999999999909
30
0
11
174.00000000000045
21
154
31
0
0
LINE
5
712
100
AcDbEntity
8
0
100
AcDbLine
10
174.00000000000003
20
106.00000000000092
30
0
11
178.00000000000043
21
106.00000000000001
31
0
0
LINE
5
713
100
AcDbEntity
8
0
100
AcDbLine
10
162.00000000000043
20
70
30
0
11
178
21
70
31
0
0
LINE
5
714
100
AcDbEntity
8
0
100
AcDbLine
10
178
20
82.000000000000014
30
0
11
170.0000000000004
21
82.000000000000014
31
0
0
LINE
5
715
100
AcDbEntity
8
0
100
AcDbLine
10
174.00000000000003
20
46.000000000000909
30
0
11
178.00000000000043
21
46.000000000000007
31
0
0
LINE
5
716
100
AcDbEntity
8
0
100
AcDbLine
10
178.00000000000043
20
66
30
0
11
178
21
62
31
0
0
LINE
5
717
100
AcDbEntity
8
0
100
AcDbLine
10
178
20
110
30
0
11
178
21
118
31
0
0
LINE
5
718
100
AcDbEntity
8
0
100
AcDbLine
10
162.00000000000043
20
58.000000000000007
30
0
11
162.00000000000043
21
53.999999999997279
31
0
0
LINE
5
719
100
AcDbEntity
8
0
100
AcDbLine
10
166.0000000000004
20
22
30
0
11
162.00000000000043
21
22
31
0
0
LINE
5
720
100
AcDbEntity
8
0
100
AcDbLine
10
178
20
158
30
0
11
173.99999999999861
21
157.99999999999909
31
0
0
LINE
5
721
100
AcDbEntity
8
0
100
AcDbLine
10
174.00000000000003
20
86.000000000000924
30
0
11
178.00000000000043
21
86
31
0
0
LINE
5
722
100
AcDbEntity
8
0
100
AcDbLine
10
162.00000000000043
20
118
30
0
11
162.00000000000043
21
113.99999999999729
31
0
0
LINE
5
723
100
AcDbEntity
8
0
100
AcDbLine
10
178.00000000000043
20
146
30
0
11
178
21
142
31
0
0
LINE
5
724
100
AcDbEntity
8
0
100
AcDbLine
10
178
20
70
30
0
11
178
21
78
31
0
0
LINE
5
725
100
AcDbEntity
8
0
100
AcDbLine
10
178.00000000000043
20
26
30
0
11
178
21
22
31
0
0
LINE
5
726
100
AcDbEntity
8
0
100
AcDbLine
10
170.0000000000004
20
18
30
0
11
162.00000000000043
21
18
31
0
0
LINE
5
727
100
AcDbEntity
8
0
100
AcDbLine
10
170.0000000000004
20
142
30
0
11
170.0000000000004
21
158
31
0
0
LINE
5
728
100
AcDbEntity
8
0
100
AcDbLine
10
173.99999999999861
20
37.999999999999091
30
0
11
174.00000000000045
21
34
31
0
0
LINE
5
729
100
AcDbEntity
8
0
100
AcDbLine
10
162.00000000000043
20
73.999999999997257
30
0
11
166.0000000000004
21
73.999999999997257
31
0
0
LINE
5
730
100
AcDbEntity
8
0
100
AcDbLine
10
178.00000000000043
20
106.00000000000001
30
0
11
178
21
102.00000000000001
31
0
0
LINE
5
731
100
AcDbEntity
8
0
100
AcDbLine
10
178
20
150
30
0
11
178
21
158
31
0
0
LINE
5
732
100
AcDbEntity
8
0
100
AcDbLine
10
162.00000000000043
20
113.99999999999729
30
0
11
166.0000000000004
21
113.99999999999729
31
0
0
LINE
5
733
100
AcDbEntity
8
0
100
AcDbLine
10
170.0000000000004
20
158
30
0
11
162.00000000000043
21
158
31
0
0
LINE
5
734
100
AcDbEntity
8
0
100
AcDbLine
10
162.00000000000043
20
138
30
0
11
162.00000000000043
21
133.99999999999719
31
0
0
LINE
5
735
100
AcDbEntity
8
0
100
AcDbLine
10
162.00000000000043
20
150
30
0
11
178
21
150
31
0
0
LINE
5
736
100
AcDbEntity
8
0
100
AcDbLine
10
166.0000000000004
20
126.00000000000001
30
0
11
166.0000000000004
21
122.00000000000001
31
0
0
LINE
5
737
100
AcDbEntity
8
0
100
AcDbLine
10
166.0000000000004
20
166
30
0
11
166.0000000000004
21
162
31
0
0
LINE
5
738
100
AcDbEntity
8
0
100
AcDbLine
10
178
20
130
30
0
11
178
21
138
31
0
0
LINE
5
739
100
AcDbEntity
8
0
100
AcDbLine
10
178
20
98
30
0
11
173.99999999999861
21
97.999999999999105
31
0
0
LINE
5
740
100
AcDbEntity
8
0
100
AcDbLine
10
162.00000000000043
20
170
30
0
11
178
21
170
31
0
0
LINE
5
741
100
AcDbEntity
8
0
100
AcDbLine
10
170.0000000000004
20
138
30
0
11
162.00000000000043
21
138
31
0
0
LINE
5
742
100
AcDbEntity
8
0
100
AcDbLine
10
162.00000000000043
20
82.000000000000014
30
0
11
162.00000000000043
21
90
31
0
0
LINE
5
743
100
AcDbEntity
8
0
100
AcDbLine
10
162.00000000000043
20
98
30
0
11
162.00000000000043
21
93.999999999997272
31
0
0
LINE
5
744
100
AcDbEntity
8
0
100
AcDbLine
10
178
20
102.00000000000001
30
0
11
170.0000000000004
21
102.00000000000001
31
0
0
LINE
5
745
100
AcDbEntity
8
0
100
AcDbLine
10
170.0000000000004
20
178
30
0
11
162.00000000000043
21
178
31
0
0
LINE
5
746
100
AcDbEntity
8
0
100
AcDbLine
10
178
20
170
30
0
11
178
21
178
31
0
0
LINE
5
747
100
AcDbEntity
8
0
100
AcDbLine
10
174.00000000000003
20
126.00000000000092
30
0
11
178.00000000000043
21
126.00000000000001
31
0
0
LINE
5
748
100
AcDbEntity
8
0
100
AcDbLine
10
162.00000000000043
20
178
30
0
11
162.00000000000043
21
173.99999999999719
31
0
0
LINE
5
749
100
AcDbEntity
8
0
100
AcDbLine
10
173.99999999999861
20
117.9999999999991
30
0
11
174.00000000000045
21
114
31
0
0
LINE
5
750
100
AcDbEntity
8
0
100
AcDbLine
10
170.0000000000004
20
122.00000000000001
30
0
11
170.0000000000004
21
138
31
0
0
LINE
5
751
100
AcDbEntity
8
0
100
AcDbLine
10
166.0000000000004
20
102.00000000000001
30
0
11
162.00000000000043
21
102.00000000000001
31
0
0
LINE
5
752
100
AcDbEntity
8
0
100
AcDbLine
10
178
20
138
30
0
11
173.99999999999861
21
137.99999999999909
31
0
0
LINE
5
753
100
AcDbEntity
8
0
100
AcDbLine
10
166.0000000000004
20
146
30
0
11
166.0000000000004
21
142
31
0
0
LINE
5
754
100
AcDbEntity
8
0
100
AcDbLine
10
162.00000000000043
20
158
30
0
11
162.00000000000043
21
153.99999999999719
31
0
0
LINE
5
755
100
AcDbEntity
8
0
100
AcDbLine
10
173.99999999999861
20
137.99999999999909
30
0
11
174.00000000000045
21
134
31
0
0
LINE
5
756
100
AcDbEntity
8
0
100
AcDbLine
10
178
20
118
30
0
11
173.99999999999861
21
117.9999999999991
31
0
0
LINE
5
757
100
AcDbEntity
8
0
100
AcDbLine
10
162.00000000000043
20
78
30
0
11
162.00000000000043
21
73.999999999997257
31
0
0
LINE
5
758
100
AcDbEntity
8
0
100
AcDbLine
10
166.0000000000004
20
82.000000000000014
30
0
11
162.00000000000043
21
82.000000000000014
31
0
0
LINE
5
759
100
AcDbEntity
8
0
100
AcDbLine
10
178
20
178
30
0
11
173.99999999999861
21
177.99999999999909
31
0
0
LINE
5
760
100
AcDbEntity
8
0
100
AcDbLine
10
170.0000000000004
20
98
30
0
11
162.00000000000043
21
98
31
0
0
LINE
5
761
100
AcDbEntity
8
0
100
AcDbLine
10
8.0000000000004547
20
20
30
0
11
8
21
28.000000000000004
31
0
0
LINE
5
762
100
AcDbEntity
8
0
100
AcDbLine
10
8
20
28.000000000000004
30
0
11
4
21
28.000000000000004
31
0
0
LINE
5
763
100
AcDbEntity
8
0
100
AcDbLine
10
178.00000000000043
20
166
30
0
11
178
21
162
31
0
0
LINE
5
764
100
AcDbEntity
8
0
100
AcDbLine
10
8
20
48.000000000000007
30
0
11
4
21
48.000000000000007
31
0
0
LINE
5
765
100
AcDbEntity
8
0
100
AcDbLine
10
8
20
56.000000000000909
30
0
11
8.0000000000004547
21
52
31
0
0
LINE
5
766
100
AcDbEntity
8
0
100
AcDbLine
10
4
20
56.000000000000909
30
0
11
8
21
56.000000000000909
31
0
0
LINE
5
767
100
AcDbEntity
8
0
100
AcDbLine
10
8.0000000000004547
20
52
30
0
11
4.5519144009631418e-13
21
52
31
0
0
LINE
5
768
100
AcDbEntity
8
0
100
AcDbLine
10
0
20
20
30
0
11
8.0000000000004547
21
20
31
0
0
LINE
5
769
100
AcDbEntity
8
0
100
AcDbLine
10
8.0000000000004547
20
80
30
0
11
8
21
88
31
0
0
LINE
5
770
100
AcDbEntity
8
0
100
AcDbLine
10
8.0000000000004547
20
40
30
0
11
8
21
48.000000000000007
31
0
0
LINE
5
771
100
AcDbEntity
8
0
100
AcDbLine
10
8.0000000000004547
20
12.000000000000002
30
0
11
4.5519144009631418e-13
21
12.000000000000002
31
0
0
LINE
5
772
100
AcDbEntity
8
0
100
AcDbLine
10
178
20
162
30
0
11
170.0000000000004
21
162
31
0
0
LINE
5
773
100
AcDbEntity
8
0
100
AcDbLine
10
174.00000000000003
20
166.00000000000091
30
0
11
178.00000000000043
21
166
31
0
0
LINE
5
774
100
AcDbEntity
8
0
100
AcDbLine
10
8.0000000000004547
20
0
30
0
11
8
21
8
31
0
0
LINE
5
775
100
AcDbEntity
8
0
100
AcDbLine
10
162.00000000000043
20
173.99999999999719
30
0
11
166.0000000000004
21
173.99999999999719
31
0
0
LINE
5
776
100
AcDbEntity
8
0
100
AcDbLine
10
4
20
48.000000000000007
30
0
11
4
21
44
31
0
0
LINE
5
777
100
AcDbEntity
8
0
100
AcDbLine
10
170.0000000000004
20
162
30
0
11
170.0000000000004
21
178
31
0
0
LINE
5
778
100
AcDbEntity
8
0
100
AcDbLine
10
0
20
60
30
0
11
8.0000000000004547
21
60
31
0
0
LINE
5
779
100
AcDbEntity
8
0
100
AcDbLine
10
173.99999999999861
20
177.99999999999909
30
0
11
174.00000000000045
21
174.00000000000003
31
0
0
LINE
5
780
100
AcDbEntity
8
0
100
AcDbLine
10
20.000000000000462
20
8
30
0
11
12.000000000000448
21
8
31
0
0
LINE
5
781
100
AcDbEntity
8
0
100
AcDbLine
10
4
20
8
30
0
11
4
21
4
31
0
0
LINE
5
782
100
AcDbEntity
8
0
100
AcDbLine
10
8
20
76.000000000000909
30
0
11
8.0000000000004547
21
72
31
0
0
LINE
5
783
100
AcDbEntity
8
0
100
AcDbLine
10
8
20
108
30
0
11
4
21
108
31
0
0
LINE
5
784
100
AcDbEntity
8
0
100
AcDbLine
10
0
20
120
30
0
11
8.0000000000004547
21
120
31
0
0
LINE
5
785
100
AcDbEntity
8
0
100
AcDbLine
10
8
20
8
30
0
11
4
21
8
31
0
0
LINE
5
786
100
AcDbEntity
8
0
100
AcDbLine
10
0
20
40
30
0
11
8.0000000000004547
21
40
31
0
0
LINE
5
787
100
AcDbEntity
8
0
100
AcDbLine
10
4
20
76.000000000000909
30
0
11
8
21
76.000000000000909
31
0
0
LINE
5
788
100
AcDbEntity
8
0
100
AcDbLine
10
8.0000000000004547
20
100
30
0
11
8
21
108
31
0
0
LINE
5
789
100
AcDbEntity
8
0
100
AcDbLine
10
8.0000000000004547
20
60
30
0
11
8
21
68
31
0
0
LINE
5
790
100
AcDbEntity
8
0
100
AcDbLine
10
4
20
88
30
0
11
4
21
84
31
0
0
LINE
5
791
100
AcDbEntity
8
0
100
AcDbLine
10
8
20
36.000000000000909
30
0
11
8.0000000000004547
21
32
31
0
0
LINE
5
792
100
AcDbEntity
8
0
100
AcDbLine
10
4
20
16.000000000000909
30
0
11
8
21
16.000000000000909
31
0
0
LINE
5
793
100
AcDbEntity
8
0
100
AcDbLine
10
8.0000000000004547
20
92.000000000000014
30
0
11
4.5519144009631418e-13
21
92.000000000000014
31
0
0
LINE
5
794
100
AcDbEntity
8
0
100
AcDbLine
10
28.000000000000004
20
8
30
0
11
24.000000000000004
21
8
31
0
0
LINE
5
795
100
AcDbEntity
8
0
100
AcDbLine
10
8.0000000000004547
20
112.00000000000001
30
0
11
4.5519144009631418e-13
21
112.00000000000001
31
0
0
LINE
5
796
100
AcDbEntity
8
0
100
AcDbLine
10
8
20
136.00000000000091
30
0
11
8.0000000000004547
21
132
31
0
0
LINE
5
797
100
AcDbEntity
8
0
100
AcDbLine
10
8
20
68
30
0
11
4
21
68
31
0
0
LINE
5
798
100
AcDbEntity
8
0
100
AcDbLine
10
8.0000000000004547
20
172
30
0
11
4.5470000000000007e-13
21
172
31
0
0
LINE
5
799
100
AcDbEntity
8
0
100
AcDbLine
10
4
20
96.000000000000924
30
0
11
8
21
96.000000000000924
31
0
0
LINE
5
800
100
AcDbEntity
8
0
100
AcDbLine
10
0
20
80
30
0
11
8.0000000000004547
21
80
31
0
0
LINE
5
801
100
AcDbEntity
8
0
100
AcDbLine
10
4
20
28.000000000000004
30
0
11
4
21
24.000000000000004
31
0
0
LINE
5
802
100
AcDbEntity
8
0
100
AcDbLine
10
8
20
16.000000000000909
30
0
11
8.0000000000004547
21
12.000000000000002
31
0
0
LINE
5
803
100
AcDbEntity
8
0
100
AcDbLine
10
8.0000000000004547
20
132
30
0
11
4.5470000000000007e-13
21
132
31
0
0
LINE
5
804
100
AcDbEntity
8
0
100
AcDbLine
10
8
20
88
30
0
11
4
21
88
31
0
0
LINE
5
805
100
AcDbEntity
8
0
100
AcDbLine
10
28.000000000000465
20
0
30
0
11
28.000000000000004
21
8
31
0
0
LINE
5
806
100
AcDbEntity
8
0
100
AcDbLine
10
0
20
100
30
0
11
8.0000000000004547
21
100
31
0
0
LINE
5
807
100
AcDbEntity
8
0
100
AcDbLine
10
8.0000000000004547
20
140
30
0
11
8
21
148
31
0
0
LINE
5
808
100
AcDbEntity
8
0
100
AcDbLine
10
24.000000000000004
20
8
30
0
11
24.000000000000004
21
4
31
0
0
LINE
5
809
100
AcDbEntity
8
0
100
AcDbLine
10
0
20
140
30
0
11
8.0000000000004547
21
140
31
0
0
LINE
5
810
100
AcDbEntity
8
0
100
AcDbLine
10
4
20
128
30
0
11
4
21
124
31
0
0
LINE
5
811
100
AcDbEntity
8
0
100
AcDbLine
10
8.0000000000004547
20
32
30
0
11
4.5470000000000007e-13
21
32
31
0
0
LINE
5
812
100
AcDbEntity
8
0
100
AcDbLine
10
8
20
148
30
0
11
4
21
148
31
0
0
LINE
5
813
100
AcDbEntity
8
0
100
AcDbLine
10
0
20
180
30
0
11
8.0000000000004547
21
180
31
0
0
LINE
5
814
100
AcDbEntity
8
0
100
AcDbLine
10
4
20
68
30
0
11
4
21
64
31
0
0
LINE
5
815
100
AcDbEntity
8
0
100
AcDbLine
10
8
20
156.00000000000091
30
0
11
8.0000000000004547
21
152
31
0
0
LINE
5
816
100
AcDbEntity
8
0
100
AcDbLine
10
4
20
36.000000000000909
30
0
11
8
21
36.000000000000909
31
0
0
LINE
5
817
100
AcDbEntity
8
0
100
AcDbLine
10
4
20
136.00000000000091
30
0
11
8
21
136.00000000000091
31
0
0
LINE
5
818
100
AcDbEntity
8
0
100
AcDbLine
10
8.0000000000004547
20
72
30
0
11
4.5470000000000007e-13
21
72
31
0
0
LINE
5
819
100
AcDbEntity
8
0
100
AcDbLine
10
4
20
156.00000000000091
30
0
11
8
21
156.00000000000091
31
0
0
LINE
5
820
100
AcDbEntity
8
0
100
AcDbLine
10
24.000000000000004
20
88
30
0
11
24.000000000000004
21
84
31
0
0
LINE
5
821
100
AcDbEntity
8
0
100
AcDbLine
10
24.000000000000004
20
68
30
0
11
24.000000000000004
21
64
31
0
0
LINE
5
822
100
AcDbEntity
8
0
100
AcDbLine
10
20.000000000000462
20
92.000000000000014
30
0
11
20.000000000000465
21
100
31
0
0
LINE
5
823
100
AcDbEntity
8
0
100
AcDbLine
10
24.000000000000004
20
56.000000000000909
30
0
11
28.000000000000004
21
56.000000000000909
31
0
0
LINE
5
824
100
AcDbEntity
8
0
100
AcDbLine
10
12.000000000000448
20
100
30
0
11
28.000000000000465
21
100
31
0
0
LINE
5
825
100
AcDbEntity
8
0
100
AcDbLine
10
24.000000000000004
20
96.000000000000924
30
0
11
28.000000000000004
21
96.000000000000924
31
0
0
LINE
5
826
100
AcDbEntity
8
0
100
AcDbLine
10
16.000000000001819
20
32
30
0
11
12.000000000001821
21
32
31
0
0
LINE
5
827
100
AcDbEntity
8
0
100
AcDbLine
10
28.000000000000465
20
60
30
0
11
28.000000000000004
21
68
31
0
0
LINE
5
828
100
AcDbEntity
8
0
100
AcDbLine
10
28.000000000000004
20
48.000000000000007
30
0
11
24.000000000000004
21
48.000000000000007
31
0
0
LINE
5
829
100
AcDbEntity
8
0
100
AcDbLine
10
24.000000000000004
20
128
30
0
11
24.000000000000004
21
124
31
0
0
LINE
5
830
100
AcDbEntity
8
0
100
AcDbLine
10
28.000000000000004
20
96.000000000000924
30
0
11
28.000000000000465
21
92.000000000000014
31
0
0
LINE
5
831
100
AcDbEntity
8
0
100
AcDbLine
10
12.000000000000448
20
63.999999999997279
30
0
11
16.000000000000448
21
63.999999999997279
31
0
0
LINE
5
832
100
AcDbEntity
8
0
100
AcDbLine
10
28.000000000000465
20
32
30
0
11
20.000000000000462
21
32
31
0
0
LINE
5
833
100
AcDbEntity
8
0
100
AcDbLine
10
4
20
108
30
0
11
4
21
104
31
0
0
LINE
5
834
100
AcDbEntity
8
0
100
AcDbLine
10
4
20
116.00000000000092
30
0
11
8
21
116.00000000000092
31
0
0
LINE
5
835
100
AcDbEntity
8
0
100
AcDbLine
10
12.000000000000448
20
8
30
0
11
12.000000000000448
21
3.999999999997272
31
0
0
LINE
5
836
100
AcDbEntity
8
0
100
AcDbLine
10
20.000000000000462
20
52
30
0
11
20.000000000000462
21
68
31
0
0
LINE
5
837
100
AcDbEntity
8
0
100
AcDbLine
10
12.000000000000448
20
40
30
0
11
28.000000000000465
21
40
31
0
0
LINE
5
838
100
AcDbEntity
8
0
100
AcDbLine
10
28.000000000000004
20
88
30
0
11
24.000000000000004
21
88
31
0
0
LINE
5
839
100
AcDbEntity
8
0
100
AcDbLine
10
12.000000000000448
20
60
30
0
11
28.000000000000465
21
60
31
0
0
LINE
5
840
100
AcDbEntity
8
0
100
AcDbLine
10
8
20
96.000000000000924
30
0
11
8.0000000000004547
21
92.000000000000014
31
0
0
LINE
5
841
100
AcDbEntity
8
0
100
AcDbLine
10
4
20
148
30
0
11
4
21
144
31
0
0
LINE
5
842
100
AcDbEntity
8
0
100
AcDbLine
10
4
20
168
30
0
11
4
21
164.00000000000003
31
0
0
LINE
5
843
100
AcDbEntity
8
0
100
AcDbLine
10
28.000000000000465
20
40
30
0
11
28.000000000000004
21
48.000000000000007
31
0
0
LINE
5
844
100
AcDbEntity
8
0
100
AcDbLine
10
12.000000000001821
20
52
30
0
11
12.000000000000448
21
60
31
0
0
LINE
5
845
100
AcDbEntity
8
0
100
AcDbLine
10
16.000000000001819
20
52
30
0
11
12.000000000001821
21
52
31
0
0
LINE
5
846
100
AcDbEntity
8
0
100
AcDbLine
10
8
20
128
30
0
11
4
21
128
31
0
0
LINE
5
847
100
AcDbEntity
8
0
100
AcDbLine
10
12.000000000001821
20
32
30
0
11
12.000000000000448
21
40
31
0
0
LINE
5
848
100
AcDbEntity
8
0
100
AcDbLine
10
28.000000000000465
20
80
30
0
11
28.000000000000004
21
88
31
0
0
LINE
5
849
100
AcDbEntity
8
0
100
AcDbLine
10
8.0000000000004547
20
152
30
0
11
4.5470000000000007e-13
21
152
31
0
0
LINE
5
850
100
AcDbEntity
8
0
100
AcDbLine
10
4
20
176.00000000000091
30
0
11
8
21
176.00000000000091
31
0
0
LINE
5
851
100
AcDbEntity
8
0
100
AcDbLine
10
12.000000000000448
20
68
30
0
11
12.000000000000448
21
63.999999999997279
31
0
0
LINE
5
852
100
AcDbEntity
8
0
100
AcDbLine
10
28.000000000000004
20
76.000000000000909
30
0
11
28.000000000000465
21
72
31
0
0
LINE
5
853
100
AcDbEntity
8
0
100
AcDbLine
10
16.000000000000448
20
56.000000000000007
30
0
11
16.000000000001819
21
52
31
0
0
LINE
5
854
100
AcDbEntity
8
0
100
AcDbLine
10
8
20
116.00000000000092
30
0
11
8.0000000000004547
21
112.00000000000001
31
0
0
LINE
5
855
100
AcDbEntity
8
0
100
AcDbLine
10
20.000000000000462
20
48.000000000000007
30
0
11
12.000000000000448
21
48.000000000000007
31
0
0
LINE
5
856
100
AcDbEntity
8
0
100
AcDbLine
10
12.000000000000448
20
120
30
0
11
28.000000000000465
21
120
31
0
0
LINE
5
857
100
AcDbEntity
8
0
100
AcDbLine
10
8.0000000000004547
20
120
30
0
11
8
21
128
31
0
0
LINE
5
858
100
AcDbEntity
8
0
100
AcDbLine
10
8
20
176.00000000000091
30
0
11
8.0000000000004547
21
172
31
0
0
LINE
5
859
100
AcDbEntity
8
0
100
AcDbLine
10
8
20
168
30
0
11
4
21
168
31
0
0
LINE
5
860
100
AcDbEntity
8
0
100
AcDbLine
10
12.000000000000448
20
3.999999999997272
30
0
11
16.000000000000448
21
3.999999999997272
31
0
0
LINE
5
861
100
AcDbEntity
8
0
100
AcDbLine
10
28.000000000000004
20
128
30
0
11
24.000000000000004
21
128
31
0
0
LINE
5
862
100
AcDbEntity
8
0
100
AcDbLine
10
12.000000000001821
20
92.000000000000014
30
0
11
12.000000000000448
21
100
31
0
0
LINE
5
863
100
AcDbEntity
8
0
100
AcDbLine
10
28.000000000000465
20
120
30
0
11
28.000000000000004
21
128
31
0
0
LINE
5
864
100
AcDbEntity
8
0
100
AcDbLine
10
8.0000000000004547
20
160
30
0
11
8
21
168
31
0
0
LINE
5
865
100
AcDbEntity
8
0
100
AcDbLine
10
0
20
160
30
0
11
8.0000000000004547
21
160
31
0
0
LINE
5
866
100
AcDbEntity
8
0
100
AcDbLine
10
20.000000000000462
20
0
30
0
11
20.000000000000462
21
8
31
0
0
LINE
5
867
100
AcDbEntity
8
0
100
AcDbLine
10
28.000000000000004
20
36.000000000000909
30
0
11
28.000000000000465
21
32
31
0
0
LINE
5
868
100
AcDbEntity
8
0
100
AcDbLine
10
32.000000000000448
20
8
30
0
11
32.000000000000448
21
3.999999999997272
31
0
0
LINE
5
869
100
AcDbEntity
8
0
100
AcDbLine
10
20.000000000000462
20
148
30
0
11
12.000000000000448
21
148
31
0
0
LINE
5
870
100
AcDbEntity
8
0
100
AcDbLine
10
28.000000000000465
20
52
30
0
11
20.000000000000462
21
52
31
0
0
LINE
5
871
100
AcDbEntity
8
0
100
AcDbLine
10
28.000000000000465
20
132
30
0
11
20.000000000000462
21
132
31
0
0
LINE
5
872
100
AcDbEntity
8
0
100
AcDbLine
10
12.000000000001821
20
72
30
0
11
12.000000000000448
21
80
31
0
0
LINE
5
873
100
AcDbEntity
8
0
100
AcDbLine
10
28.000000000000465
20
92.000000000000014
30
0
11
20.000000000000462
21
92.000000000000014
31
0
0
LINE
5
874
100
AcDbEntity
8
0
100
AcDbLine
10
16.000000000001819
20
152
30
0
11
12.000000000001821
21
152
31
0
0
LINE
5
875
100
AcDbEntity
8
0
100
AcDbLine
10
20.000000000000462
20
172
30
0
11
20.000000000000462
21
179.99999988079071
31
0
0
LINE
5
876
100
AcDbEntity
8
0
100
AcDbLine
10
36.000000000000462
20
16
30
0
11
36.000000000001819
21
12.000000000000002
31
0
0
LINE
5
877
100
AcDbEntity
8
0
100
AcDbLine
10
28.000000000000004
20
56.000000000000909
30
0
11
28.000000000000465
21
52
31
0
0
LINE
5
878
100
AcDbEntity
8
0
100
AcDbLine
10
20.000000000000462
20
32
30
0
11
20.000000000000462
21
48.000000000000007
31
0
0
LINE
5
879
100
AcDbEntity
8
0
100
AcDbLine
10
16.000000000000448
20
36
30
0
11
16.000000000001819
21
32
31
0
0
LINE
5
880
100
AcDbEntity
8
0
100
AcDbLine
10
20.000000000000462
20
72
30
0
11
20.000000000000462
21
88
31
0
0
LINE
5
881
100
AcDbEntity
8
0
100
AcDbLine
10
24.000000000000004
20
76.000000000000909
30
0
11
28.000000000000004
21
76.000000000000909
31
0
0
LINE
5
882
100
AcDbEntity
8
0
100
AcDbLine
10
12.000000000000448
20
128
30
0
11
12.000000000000448
21
123.99999999999721
31
0
0
LINE
5
883
100
AcDbEntity
8
0
100
AcDbLine
10
28.000000000000465
20
160
30
0
11
28.000000000000004
21
168
31
0
0
LINE
5
884
100
AcDbEntity
8
0
100
AcDbLine
10
28.000000000000465
20
152
30
0
11
20.000000000000462
21
152
31
0
0
LINE
5
885
100
AcDbEntity
8
0
100
AcDbLine
10
36.000000000001819
20
12.000000000000002
30
0
11
32.000000000001819
21
12.000000000000002
31
0
0
LINE
5
886
100
AcDbEntity
8
0
100
AcDbLine
10
32.000000000000448
20
20
30
0
11
48.000000000000462
21
20
31
0
0
LINE
5
887
100
AcDbEntity
8
0
100
AcDbLine
10
12.000000000000448
20
148
30
0
11
12.000000000000448
21
143.99999999999719
31
0
0
LINE
5
888
100
AcDbEntity
8
0
100
AcDbLine
10
12.000000000000448
20
140
30
0
11
28.000000000000465
21
140
31
0
0
LINE
5
889
100
AcDbEntity
8
0
100
AcDbLine
10
48.000000000000007
20
28.000000000000004
30
0
11
44
21
28.000000000000004
31
0
0
LINE
5
890
100
AcDbEntity
8
0
100
AcDbLine
10
20.000000000000462
20
88
30
0
11
12.000000000000448
21
88
31
0
0
LINE
5
891
100
AcDbEntity
8
0
100
AcDbLine
10
12.000000000000448
20
168
30
0
11
12.000000000000448
21
163.99999999999733
31
0
0
LINE
5
892
100
AcDbEntity
8
0
100
AcDbLine
10
12.000000000001821
20
172
30
0
11
12.000000000000448
21
180
31
0
0
LINE
5
893
100
AcDbEntity
8
0
100
AcDbLine
10
28.000000000000004
20
168
30
0
11
24.000000000000004
21
168
31
0
0
LINE
5
894
100
AcDbEntity
8
0
100
AcDbLine
10
44
20
8
30
0
11
44
21
4
31
0
0
LINE
5
895
100
AcDbEntity
8
0
100
AcDbLine
10
16.000000000001819
20
72
30
0
11
12.000000000001821
21
72
31
0
0
LINE
5
896
100
AcDbEntity
8
0
100
AcDbLine
10
12.000000000000448
20
83.999999999997272
30
0
11
16.000000000000448
21
83.999999999997272
31
0
0
LINE
5
897
100
AcDbEntity
8
0
100
AcDbLine
10
20.000000000000462
20
68
30
0
11
12.000000000000448
21
68
31
0
0
LINE
5
898
100
AcDbEntity
8
0
100
AcDbLine
10
16.000000000000448
20
96.000000000000014
30
0
11
16.000000000001819
21
92.000000000000014
31
0
0
LINE
5
899
100
AcDbEntity
8
0
100
AcDbLine
10
16.000000000000448
20
176
30
0
11
16.000000000001819
21
172
31
0
0
LINE
5
900
100
AcDbEntity
8
0
100
AcDbLine
10
20.000000000000462
20
128
30
0
11
12.000000000000448
21
128
31
0
0
LINE
5
901
100
AcDbEntity
8
0
100
AcDbLine
10
32.000000000001819
20
12.000000000000002
30
0
11
32.000000000000448
21
20
31
0
0
LINE
5
902
100
AcDbEntity
8
0
100
AcDbLine
10
16.000000000001819
20
92.000000000000014
30
0
11
12.000000000001821
21
92.000000000000014
31
0
0
LINE
5
903
100
AcDbEntity
8
0
100
AcDbLine
10
24.000000000000004
20
136.00000000000091
30
0
11
28.000000000000004
21
136.00000000000091
31
0
0
LINE
5
904
100
AcDbEntity
8
0
100
AcDbLine
10
20.000000000000462
20
152
30
0
11
20.000000000000462
21
168
31
0
0
LINE
5
905
100
AcDbEntity
8
0
100
AcDbLine
10
12.000000000000448
20
80
30
0
11
28.000000000000465
21
80
31
0
0
LINE
5
906
100
AcDbEntity
8
0
100
AcDbLine
10
28.000000000000465
20
72
30
0
11
20.000000000000462
21
72
31
0
0
LINE
5
907
100
AcDbEntity
8
0
100
AcDbLine
10
24.000000000000004
20
36.000000000000909
30
0
11
28.000000000000004
21
36.000000000000909
31
0
0
LINE
5
908
100
AcDbEntity
8
0
100
AcDbLine
10
20.000000000000462
20
168
30
0
11
12.000000000000448
21
168
31
0
0
LINE
5
909
100
AcDbEntity
8
0
100
AcDbLine
10
40.000000000000455
20
0
30
0
11
40.000000000000455
21
8
31
0
0
LINE
5
910
100
AcDbEntity
8
0
100
AcDbLine
10
24.000000000000004
20
48.000000000000007
30
0
11
24.000000000000004
21
44
31
0
0
LINE
5
911
100
AcDbEntity
8
0
100
AcDbLine
10
28.000000000000004
20
148
30
0
11
24.000000000000004
21
148
31
0
0
LINE
5
912
100
AcDbEntity
8
0
100
AcDbLine
10
12.000000000000448
20
88
30
0
11
12.000000000000448
21
83.999999999997272
31
0
0
LINE
5
913
100
AcDbEntity
8
0
100
AcDbLine
10
28.000000000000004
20
68
30
0
11
24.000000000000004
21
68
31
0
0
LINE
5
914
100
AcDbEntity
8
0
100
AcDbLine
10
12.000000000000448
20
160
30
0
11
28.000000000000465
21
160
31
0
0
LINE
5
915
100
AcDbEntity
8
0
100
AcDbLine
10
12.000000000000448
20
180
30
0
11
28.000000000000465
21
180
31
0
0
LINE
5
916
100
AcDbEntity
8
0
100
AcDbLine
10
12.000000000001821
20
152
30
0
11
12.000000000000448
21
160
31
0
0
LINE
5
917
100
AcDbEntity
8
0
100
AcDbLine
10
12.000000000000448
20
43.999999999997279
30
0
11
16.000000000000448
21
43.999999999997279
31
0
0
LINE
5
918
100
AcDbEntity
8
0
100
AcDbLine
10
12.000000000000448
20
48.000000000000007
30
0
11
12.000000000000448
21
43.999999999997279
31
0
0
LINE
5
919
100
AcDbEntity
8
0
100
AcDbLine
10
16.000000000000448
20
76
30
0
11
16.000000000001819
21
72
31
0
0
LINE
5
920
100
AcDbEntity
8
0
100
AcDbLine
10
48.000000000000007
20
16.000000000000909
30
0
11
48.000000000000462
21
12.000000000000002
31
0
0
LINE
5
921
100
AcDbEntity
8
0
100
AcDbLine
10
32.000000000000448
20
100
30
0
11
48.000000000000462
21
100
31
0
0
LINE
5
922
100
AcDbEntity
8
0
100
AcDbLine
10
40.000000000000455
20
28.000000000000004
30
0
11
32.000000000000448
21
28.000000000000004
31
0
0
LINE
5
923
100
AcDbEntity
8
0
100
AcDbLine
10
48.000000000000462
20
72
30
0
11
40.000000000000455
21
72
31
0
0
LINE
5
924
100
AcDbEntity
8
0
100
AcDbLine
10
24.000000000000004
20
148
30
0
11
24.000000000000004
21
144
31
0
0
LINE
5
925
100
AcDbEntity
8
0
100
AcDbLine
10
12.000000000000448
20
123.99999999999721
30
0
11
16.000000000000448
21
123.99999999999721
31
0
0
LINE
5
926
100
AcDbEntity
8
0
100
AcDbLine
10
28.000000000000004
20
176.00000000000091
30
0
11
28.000000000000465
21
172
31
0
0
LINE
5
927
100
AcDbEntity
8
0
100
AcDbLine
10
44
20
68
30
0
11
44
21
64
31
0
0
LINE
5
928
100
AcDbEntity
8
0
100
AcDbLine
10
48.000000000000462
20
80
30
0
11
48.000000000000007
21
88
31
0
0
LINE
5
929
100
AcDbEntity
8
0
100
AcDbLine
10
28.000000000000004
20
136.00000000000091
30
0
11
28.000000000000465
21
132
31
0
0
LINE
5
930
100
AcDbEntity
8
0
100
AcDbLine
10
32.000000000000448
20
63.999999999997279
30
0
11
36.000000000000462
21
63.999999999997279
31
0
0
LINE
5
931
100
AcDbEntity
8
0
100
AcDbLine
10
44
20
16.000000000000909
30
0
11
48.000000000000007
21
16.000000000000909
31
0
0
LINE
5
932
100
AcDbEntity
8
0
100
AcDbLine
10
24.000000000000004
20
156.00000000000091
30
0
11
28.000000000000004
21
156.00000000000091
31
0
0
LINE
5
933
100
AcDbEntity
8
0
100
AcDbLine
10
48.000000000000007
20
108
30
0
11
44
21
108
31
0
0
LINE
5
934
100
AcDbEntity
8
0
100
AcDbLine
10
48.000000000000462
20
92.000000000000014
30
0
11
40.000000000000455
21
92.000000000000014
31
0
0
LINE
5
935
100
AcDbEntity
8
0
100
AcDbLine
10
20.000000000000462
20
132
30
0
11
20.000000000000462
21
148
31
0
0
LINE
5
936
100
AcDbEntity
8
0
100
AcDbLine
10
48.000000000000007
20
96.000000000000924
30
0
11
48.000000000000462
21
92.000000000000014
31
0
0
LINE
5
937
100
AcDbEntity
8
0
100
AcDbLine
10
40.000000000000455
20
32
30
0
11
40.000000000000455
21
48.000000000000007
31
0
0
LINE
5
938
100
AcDbEntity
8
0
100
AcDbLine
10
48.000000000000462
20
32
30
0
11
40.000000000000455
21
32
31
0
0
LINE
5
939
100
AcDbEntity
8
0
100
AcDbLine
10
40.000000000000455
20
92.000000000000014
30
0
11
40.000000000000455
21
108
31
0
0
LINE
5
940
100
AcDbEntity
8
0
100
AcDbLine
10
36.000000000001819
20
32
30
0
11
32.000000000001819
21
32
31
0
0
LINE
5
941
100
AcDbEntity
8
0
100
AcDbLine
10
20.000000000000462
20
120
30
0
11
20.000000000000462
21
128
31
0
0
LINE
5
942
100
AcDbEntity
8
0
100
AcDbLine
10
36.000000000000462
20
76
30
0
11
36.000000000001819
21
72
31
0
0
LINE
5
943
100
AcDbEntity
8
0
100
AcDbLine
10
32.000000000000448
20
43.999999999997279
30
0
11
36.000000000000462
21
43.999999999997279
31
0
0
LINE
5
944
100
AcDbEntity
8
0
100
AcDbLine
10
16.000000000001819
20
172
30
0
11
12.000000000001821
21
172
31
0
0
LINE
5
945
100
AcDbEntity
8
0
100
AcDbLine
10
12.000000000001821
20
132
30
0
11
12.000000000000448
21
140
31
0
0
LINE
5
946
100
AcDbEntity
8
0
100
AcDbLine
10
48.000000000000007
20
68
30
0
11
44
21
68
31
0
0
LINE
5
947
100
AcDbEntity
8
0
100
AcDbLine
10
44
20
48.000000000000007
30
0
11
44
21
44
31
0
0
LINE
5
948
100
AcDbEntity
8
0
100
AcDbLine
10
32.000000000000448
20
80
30
0
11
48.000000000000462
21
80
31
0
0
LINE
5
949
100
AcDbEntity
8
0
100
AcDbLine
10
28.000000000000004
20
156.00000000000091
30
0
11
28.000000000000465
21
152
31
0
0
LINE
5
950
100
AcDbEntity
8
0
100
AcDbLine
10
16.000000000001819
20
132
30
0
11
12.000000000001821
21
132
31
0
0
LINE
5
951
100
AcDbEntity
8
0
100
AcDbLine
10
12.000000000000448
20
163.99999999999733
30
0
11
16.000000000000448
21
163.99999999999733
31
0
0
LINE
5
952
100
AcDbEntity
8
0
100
AcDbLine
10
48.000000000000462
20
20
30
0
11
48.000000000000007
21
28.000000000000004
31
0
0
LINE
5
953
100
AcDbEntity
8
0
100
AcDbLine
10
48.000000000000007
20
8
30
0
11
44
21
8
31
0
0
LINE
5
954
100
AcDbEntity
8
0
100
AcDbLine
10
48.000000000000462
20
100
30
0
11
48.000000000000007
21
108
31
0
0
LINE
5
955
100
AcDbEntity
8
0
100
AcDbLine
10
48.000000000000462
20
52
30
0
11
40.000000000000455
21
52
31
0
0
LINE
5
956
100
AcDbEntity
8
0
100
AcDbLine
10
40.000000000000455
20
52
30
0
11
40.000000000000455
21
68
31
0
0
LINE
5
957
100
AcDbEntity
8
0
100
AcDbLine
10
12.000000000000448
20
143.99999999999719
30
0
11
16.000000000000448
21
143.99999999999719
31
0
0
LINE
5
958
100
AcDbEntity
8
0
100
AcDbLine
10
40.000000000000455
20
48.000000000000007
30
0
11
32.000000000000448
21
48.000000000000007
31
0
0
LINE
5
959
100
AcDbEntity
8
0
100
AcDbLine
10
24.000000000000004
20
176.00000000000091
30
0
11
28.000000000000004
21
176.00000000000091
31
0
0
LINE
5
960
100
AcDbEntity
8
0
100
AcDbLine
10
32.000000000000448
20
83.999999999997272
30
0
11
36.000000000000462
21
83.999999999997272
31
0
0
LINE
5
961
100
AcDbEntity
8
0
100
AcDbLine
10
32.000000000000448
20
68
30
0
11
32.000000000000448
21
63.999999999997279
31
0
0
LINE
5
962
100
AcDbEntity
8
0
100
AcDbLine
10
28.000000000000465
20
140
30
0
11
28.000000000000004
21
148
31
0
0
LINE
5
963
100
AcDbEntity
8
0
100
AcDbLine
10
40.000000000000455
20
68
30
0
11
32.000000000000448
21
68
31
0
0
LINE
5
964
100
AcDbEntity
8
0
100
AcDbLine
10
48.000000000000007
20
76.000000000000909
30
0
11
48.000000000000462
21
72
31
0
0
LINE
5
965
100
AcDbEntity
8
0
100
AcDbLine
10
32.000000000000448
20
28.000000000000004
30
0
11
32.000000000000448
21
23.999999999997268
31
0
0
LINE
5
966
100
AcDbEntity
8
0
100
AcDbLine
10
32.000000000000448
20
3.999999999997272
30
0
11
36.000000000000462
21
3.999999999997272
31
0
0
LINE
5
967
100
AcDbEntity
8
0
100
AcDbLine
10
28.000000000000465
20
172
30
0
11
20.000000000000462
21
172
31
0
0
LINE
5
968
100
AcDbEntity
8
0
100
AcDbLine
10
16.000000000000448
20
136
30
0
11
16.000000000001819
21
132
31
0
0
LINE
5
969
100
AcDbEntity
8
0
100
AcDbLine
10
44
20
28.000000000000004
30
0
11
44
21
24.000000000000004
31
0
0
LINE
5
970
100
AcDbEntity
8
0
100
AcDbLine
10
40.000000000000455
20
8
30
0
11
32.000000000000448
21
8
31
0
0
LINE
5
971
100
AcDbEntity
8
0
100
AcDbLine
10
48.000000000000007
20
88
30
0
11
44
21
88
31
0
0
LINE
5
972
100
AcDbEntity
8
0
100
AcDbLine
10
48.000000000000462
20
12.000000000000002
30
0
11
40.000000000000455
21
12.000000000000002
31
0
0
LINE
5
973
100
AcDbEntity
8
0
100
AcDbLine
10
36.000000000001819
20
52
30
0
11
32.000000000001819
21
52
31
0
0
LINE
5
974
100
AcDbEntity
8
0
100
AcDbLine
10
44
20
96.000000000000924
30
0
11
48.000000000000007
21
96.000000000000924
31
0
0
LINE
5
975
100
AcDbEntity
8
0
100
AcDbLine
10
48.000000000000462
20
0
30
0
11
48.000000000000007
21
8
31
0
0
LINE
5
976
100
AcDbEntity
8
0
100
AcDbLine
10
24.000000000000004
20
168
30
0
11
24.000000000000004
21
164.00000000000003
31
0
0
LINE
5
977
100
AcDbEntity
8
0
100
AcDbLine
10
16.000000000000448
20
156
30
0
11
16.000000000001819
21
152
31
0
0
LINE
5
978
100
AcDbEntity
8
0
100
AcDbLine
10
44
20
108
30
0
11
44
21
104
31
0
0
LINE
5
979
100
AcDbEntity
8
0
100
AcDbLine
10
32.000000000000448
20
88
30
0
11
32.000000000000448
21
83.999999999997272
31
0
0
LINE
5
980
100
AcDbEntity
8
0
100
AcDbLine
10
36.000000000000462
20
136
30
0
11
36.000000000001819
21
132
31
0
0
LINE
5
981
100
AcDbEntity
8
0
100
AcDbLine
10
32.000000000000448
20
40
30
0
11
48.000000000000462
21
40
31
0
0
LINE
5
982
100
AcDbEntity
8
0
100
AcDbLine
10
44
20
156.00000000000091
30
0
11
48.000000000000007
21
156.00000000000091
31
0
0
LINE
5
983
100
AcDbEntity
8
0
100
AcDbLine
10
32.000000000001819
20
112.00000000000001
30
0
11
32.000000000000448
21
120
31
0
0
LINE
5
984
100
AcDbEntity
8
0
100
AcDbLine
10
48.000000000000007
20
136.00000000000091
30
0
11
48.000000000000462
21
132
31
0
0
LINE
5
985
100
AcDbEntity
8
0
100
AcDbLine
10
32.000000000000448
20
120
30
0
11
48.000000000000462
21
120
31
0
0
LINE
5
986
100
AcDbEntity
8
0
100
AcDbLine
10
56.000000000000455
20
16
30
0
11
56.000000000001826
21
12.000000000000002
31
0
0
LINE
5
987
100
AcDbEntity
8
0
100
AcDbLine
10
44
20
56.000000000000909
30
0
11
48.000000000000007
21
56.000000000000909
31
0
0
LINE
5
988
100
AcDbEntity
8
0
100
AcDbLine
10
32.000000000000448
20
128
30
0
11
32.000000000000448
21
123.99999999999721
31
0
0
LINE
5
989
100
AcDbEntity
8
0
100
AcDbLine
10
44
20
76.000000000000909
30
0
11
48.000000000000007
21
76.000000000000909
31
0
0
LINE
5
990
100
AcDbEntity
8
0
100
AcDbLine
10
40.000000000000455
20
128
30
0
11
32.000000000000448
21
128
31
0
0
LINE
5
991
100
AcDbEntity
8
0
100
AcDbLine
10
40.000000000000455
20
172
30
0
11
40.000000000000483
21
180.00000000000006
31
0
0
LINE
5
992
100
AcDbEntity
8
0
100
AcDbLine
10
32.000000000000448
20
108
30
0
11
32.000000000000448
21
103.99999999999721
31
0
0
LINE
5
993
100
AcDbEntity
8
0
100
AcDbLine
10
52.000000000000455
20
3.999999999997272
30
0
11
56.000000000000455
21
3.999999999997272
31
0
0
LINE
5
994
100
AcDbEntity
8
0
100
AcDbLine
10
36.000000000000462
20
36
30
0
11
36.000000000001819
21
32
31
0
0
LINE
5
995
100
AcDbEntity
8
0
100
AcDbLine
10
32.000000000001819
20
52
30
0
11
32.000000000000448
21
60
31
0
0
LINE
5
996
100
AcDbEntity
8
0
100
AcDbLine
10
32.000000000000448
20
60
30
0
11
48.000000000000462
21
60
31
0
0
LINE
5
997
100
AcDbEntity
8
0
100
AcDbLine
10
48.000000000000007
20
56.000000000000909
30
0
11
48.000000000000462
21
52
31
0
0
LINE
5
998
100
AcDbEntity
8
0
100
AcDbLine
10
36.000000000001819
20
72
30
0
11
32.000000000001819
21
72
31
0
0
LINE
5
999
100
AcDbEntity
8
0
100
AcDbLine
10
48.000000000000007
20
48.000000000000007
30
0
11
44
21
48.000000000000007
31
0
0
LINE
5
1000
100
AcDbEntity
8
0
100
AcDbLine
10
60.000000000000462
20
0
30
0
11
60.000000000000462
21
8
31
0
0
LINE
5
1001
100
AcDbEntity
8
0
100
AcDbLine
10
48.000000000000007
20
148
30
0
11
44
21
148
31
0
0
LINE
5
1002
100
AcDbEntity
8
0
100
AcDbLine
10
44
20
176.00000000000091
30
0
11
48.000000000000007
21
176.00000000000091
31
0
0
LINE
5
1003
100
AcDbEntity
8
0
100
AcDbLine
10
44
20
128
30
0
11
44
21
124
31
0
0
LINE
5
1004
100
AcDbEntity
8
0
100
AcDbLine
10
68.000000000000455
20
0
30
0
11
68
21
8
31
0
0
LINE
5
1005
100
AcDbEntity
8
0
100
AcDbLine
10
32.000000000000448
20
140
30
0
11
48.000000000000462
21
140
31
0
0
LINE
5
1006
100
AcDbEntity
8
0
100
AcDbLine
10
48.000000000000462
20
132
30
0
11
40.000000000000455
21
132
31
0
0
LINE
5
1007
100
AcDbEntity
8
0
100
AcDbLine
10
32.000000000000448
20
103.99999999999721
30
0
11
36.000000000000462
21
103.99999999999721
31
0
0
LINE
5
1008
100
AcDbEntity
8
0
100
AcDbLine
10
36.000000000000462
20
96.000000000000014
30
0
11
36.000000000001819
21
92.000000000000014
31
0
0
LINE
5
1009
100
AcDbEntity
8
0
100
AcDbLine
10
44
20
116.00000000000092
30
0
11
48.000000000000007
21
116.00000000000092
31
0
0
LINE
5
1010
100
AcDbEntity
8
0
100
AcDbLine
10
32.000000000000448
20
143.99999999999719
30
0
11
36.000000000000462
21
143.99999999999719
31
0
0
LINE
5
1011
100
AcDbEntity
8
0
100
AcDbLine
10
48.000000000000007
20
116.00000000000092
30
0
11
48.000000000000462
21
112.00000000000001
31
0
0
LINE
5
1012
100
AcDbEntity
8
0
100
AcDbLine
10
48.000000000000007
20
36.000000000000909
30
0
11
48.000000000000462
21
32
31
0
0
LINE
5
1013
100
AcDbEntity
8
0
100
AcDbLine
10
48.000000000000462
20
40
30
0
11
48.000000000000007
21
48.000000000000007
31
0
0
LINE
5
1014
100
AcDbEntity
8
0
100
AcDbLine
10
32.000000000000448
20
23.999999999997268
30
0
11
36.000000000000462
21
23.999999999997268
31
0
0
LINE
5
1015
100
AcDbEntity
8
0
100
AcDbLine
10
36.000000000001819
20
92.000000000000014
30
0
11
32.000000000001819
21
92.000000000000014
31
0
0
LINE
5
1016
100
AcDbEntity
8
0
100
AcDbLine
10
40.000000000000455
20
132
30
0
11
40.000000000000455
21
148
31
0
0
LINE
5
1017
100
AcDbEntity
8
0
100
AcDbLine
10
40.000000000000455
20
108
30
0
11
32.000000000000448
21
108
31
0
0
LINE
5
1018
100
AcDbEntity
8
0
100
AcDbLine
10
40.000000000000455
20
112.00000000000001
30
0
11
40.000000000000455
21
128
31
0
0
LINE
5
1019
100
AcDbEntity
8
0
100
AcDbLine
10
36.000000000000462
20
176
30
0
11
36.000000000001819
21
172
31
0
0
LINE
5
1020
100
AcDbEntity
8
0
100
AcDbLine
10
32.000000000001819
20
92.000000000000014
30
0
11
32.000000000000448
21
100
31
0
0
LINE
5
1021
100
AcDbEntity
8
0
100
AcDbLine
10
32.000000000001819
20
32
30
0
11
32.000000000000448
21
40
31
0
0
LINE
5
1022
100
AcDbEntity
8
0
100
AcDbLine
10
32.000000000000448
20
160
30
0
11
48.000000000000462
21
160
31
0
0
LINE
5
1023
100
AcDbEntity
8
0
100
AcDbLine
10
40.000000000000455
20
88
30
0
11
32.000000000000448
21
88
31
0
0
LINE
5
1024
100
AcDbEntity
8
0
100
AcDbLine
10
36.000000000000462
20
116.00000000000001
30
0
11
36.000000000001819
21
112.00000000000001
31
0
0
LINE
5
1025
100
AcDbEntity
8
0
100
AcDbLine
10
48.000000000000462
20
60
30
0
11
48.000000000000007
21
68
31
0
0
LINE
5
1026
100
AcDbEntity
8
0
100
AcDbLine
10
40.000000000000455
20
72
30
0
11
40.000000000000455
21
88
31
0
0
LINE
5
1027
100
AcDbEntity
8
0
100
AcDbLine
10
36.000000000001819
20
112.00000000000001
30
0
11
32.000000000001819
21
112.00000000000001
31
0
0
LINE
5
1028
100
AcDbEntity
8
0
100
AcDbLine
10
64
20
8
30
0
11
64
21
4
31
0
0
LINE
5
1029
100
AcDbEntity
8
0
100
AcDbLine
10
32.000000000001819
20
132
30
0
11
32.000000000000448
21
140
31
0
0
LINE
5
1030
100
AcDbEntity
8
0
100
AcDbLine
10
36.000000000000462
20
56.000000000000007
30
0
11
36.000000000001819
21
52
31
0
0
LINE
5
1031
100
AcDbEntity
8
0
100
AcDbLine
10
52.000000000000455
20
8
30
0
11
52.000000000000455
21
3.999999999997272
31
0
0
LINE
5
1032
100
AcDbEntity
8
0
100
AcDbLine
10
44
20
88
30
0
11
44
21
84
31
0
0
LINE
5
1033
100
AcDbEntity
8
0
100
AcDbLine
10
44
20
36.000000000000909
30
0
11
48.000000000000007
21
36.000000000000909
31
0
0
LINE
5
1034
100
AcDbEntity
8
0
100
AcDbLine
10
40.000000000000455
20
12.000000000000002
30
0
11
40.000000000000455
21
28.000000000000004
31
0
0
LINE
5
1035
100
AcDbEntity
8
0
100
AcDbLine
10
60.000000000000462
20
8
30
0
11
52.000000000000455
21
8
31
0
0
LINE
5
1036
100
AcDbEntity
8
0
100
AcDbLine
10
56.000000000001826
20
12.000000000000002
30
0
11
52.000000000001819
21
12.000000000000002
31
0
0
LINE
5
1037
100
AcDbEntity
8
0
100
AcDbLine
10
48.000000000000007
20
128
30
0
11
44
21
128
31
0
0
LINE
5
1038
100
AcDbEntity
8
0
100
AcDbLine
10
32.000000000000448
20
48.000000000000007
30
0
11
32.000000000000448
21
43.999999999997279
31
0
0
LINE
5
1039
100
AcDbEntity
8
0
100
AcDbLine
10
40.000000000000455
20
148
30
0
11
32.000000000000448
21
148
31
0
0
LINE
5
1040
100
AcDbEntity
8
0
100
AcDbLine
10
32.000000000001819
20
72
30
0
11
32.000000000000448
21
80
31
0
0
LINE
5
1041
100
AcDbEntity
8
0
100
AcDbLine
10
64
20
88
30
0
11
64
21
84
31
0
0
LINE
5
1042
100
AcDbEntity
8
0
100
AcDbLine
10
64
20
28.000000000000004
30
0
11
64
21
24.000000000000004
31
0
0
LINE
5
1043
100
AcDbEntity
8
0
100
AcDbLine
10
44
20
168
30
0
11
44
21
164.00000000000003
31
0
0
LINE
5
1044
100
AcDbEntity
8
0
100
AcDbLine
10
60.000000000000462
20
32
30
0
11
60.000000000000462
21
48.000000000000007
31
0
0
LINE
5
1045
100
AcDbEntity
8
0
100
AcDbLine
10
68
20
48.000000000000007
30
0
11
64
21
48.000000000000007
31
0
0
LINE
5
1046
100
AcDbEntity
8
0
100
AcDbLine
10
60.000000000000462
20
48.000000000000007
30
0
11
52.000000000000455
21
48.000000000000007
31
0
0
LINE
5
1047
100
AcDbEntity
8
0
100
AcDbLine
10
36.000000000001819
20
172
30
0
11
32.000000000001819
21
172
31
0
0
LINE
5
1048
100
AcDbEntity
8
0
100
AcDbLine
10
68
20
68
30
0
11
64
21
68
31
0
0
LINE
5
1049
100
AcDbEntity
8
0
100
AcDbLine
10
48.000000000000007
20
156.00000000000091
30
0
11
48.000000000000462
21
152
31
0
0
LINE
5
1050
100
AcDbEntity
8
0
100
AcDbLine
10
32.000000000001819
20
152
30
0
11
32.000000000000448
21
160
31
0
0
LINE
5
1051
100
AcDbEntity
8
0
100
AcDbLine
10
40.000000000000455
20
168
30
0
11
32.000000000000448
21
168
31
0
0
LINE
5
1052
100
AcDbEntity
8
0
100
AcDbLine
10
32.000000000000448
20
163.99999999999733
30
0
11
36.000000000000462
21
163.99999999999733
31
0
0
LINE
5
1053
100
AcDbEntity
8
0
100
AcDbLine
10
48.000000000000462
20
112.00000000000001
30
0
11
40.000000000000455
21
112.00000000000001
31
0
0
LINE
5
1054
100
AcDbEntity
8
0
100
AcDbLine
10
32.000000000000448
20
168
30
0
11
32.000000000000448
21
163.99999999999733
31
0
0
LINE
5
1055
100
AcDbEntity
8
0
100
AcDbLine
10
60.000000000000462
20
88
30
0
11
52.000000000000455
21
88
31
0
0
LINE
5
1056
100
AcDbEntity
8
0
100
AcDbLine
10
52.000000000000455
20
88
30
0
11
52.000000000000455
21
83.999999999997272
31
0
0
LINE
5
1057
100
AcDbEntity
8
0
100
AcDbLine
10
52.000000000000455
20
43.999999999997279
30
0
11
56.000000000000455
21
43.999999999997279
31
0
0
LINE
5
1058
100
AcDbEntity
8
0
100
AcDbLine
10
36.000000000001819
20
132
30
0
11
32.000000000001819
21
132
31
0
0
LINE
5
1059
100
AcDbEntity
8
0
100
AcDbLine
10
68
20
8
30
0
11
64
21
8
31
0
0
LINE
5
1060
100
AcDbEntity
8
0
100
AcDbLine
10
48.000000000000462
20
160
30
0
11
48.000000000000007
21
168
31
0
0
LINE
5
1061
100
AcDbEntity
8
0
100
AcDbLine
10
68.000000000000455
20
40
30
0
11
68
21
48.000000000000007
31
0
0
LINE
5
1062
100
AcDbEntity
8
0
100
AcDbLine
10
48.000000000000462
20
152
30
0
11
40.000000000000455
21
152
31
0
0
LINE
5
1063
100
AcDbEntity
8
0
100
AcDbLine
10
68.000000000000455
20
100
30
0
11
68
21
108
31
0
0
LINE
5
1064
100
AcDbEntity
8
0
100
AcDbLine
10
68
20
108
30
0
11
64
21
108
31
0
0
LINE
5
1065
100
AcDbEntity
8
0
100
AcDbLine
10
44
20
148
30
0
11
44
21
144
31
0
0
LINE
5
1066
100
AcDbEntity
8
0
100
AcDbLine
10
52.000000000000455
20
48.000000000000007
30
0
11
52.000000000000455
21
43.999999999997279
31
0
0
LINE
5
1067
100
AcDbEntity
8
0
100
AcDbLine
10
52.000000000001819
20
72
30
0
11
52.000000000000455
21
80
31
0
0
LINE
5
1068
100
AcDbEntity
8
0
100
AcDbLine
10
48.000000000000462
20
172
30
0
11
40.000000000000455
21
172
31
0
0
LINE
5
1069
100
AcDbEntity
8
0
100
AcDbLine
10
32.000000000000448
20
148
30
0
11
32.000000000000448
21
143.99999999999719
31
0
0
LINE
5
1070
100
AcDbEntity
8
0
100
AcDbLine
10
48.000000000000462
20
120
30
0
11
48.000000000000007
21
128
31
0
0
LINE
5
1071
100
AcDbEntity
8
0
100
AcDbLine
10
44
20
136.00000000000091
30
0
11
48.000000000000007
21
136.00000000000091
31
0
0
LINE
5
1072
100
AcDbEntity
8
0
100
AcDbLine
10
68
20
96.000000000000924
30
0
11
68.000000000000455
21
92.000000000000014
31
0
0
LINE
5
1073
100
AcDbEntity
8
0
100
AcDbLine
10
32.000000000001819
20
172
30
0
11
32.000000000000448
21
180
31
0
0
LINE
5
1074
100
AcDbEntity
8
0
100
AcDbLine
10
32.000000000000448
20
123.99999999999721
30
0
11
36.000000000000462
21
123.99999999999721
31
0
0
LINE
5
1075
100
AcDbEntity
8
0
100
AcDbLine
10
64
20
96.000000000000924
30
0
11
68
21
96.000000000000924
31
0
0
LINE
5
1076
100
AcDbEntity
8
0
100
AcDbLine
10
56.000000000001826
20
92.000000000000014
30
0
11
52.000000000001819
21
92.000000000000014
31
0
0
LINE
5
1077
100
AcDbEntity
8
0
100
AcDbLine
10
48.000000000000462
20
140
30
0
11
48.000000000000007
21
148
31
0
0
LINE
5
1078
100
AcDbEntity
8
0
100
AcDbLine
10
36.000000000000462
20
156
30
0
11
36.000000000001819
21
152
31
0
0
LINE
5
1079
100
AcDbEntity
8
0
100
AcDbLine
10
60.000000000000462
20
72
30
0
11
60.000000000000462
21
88
31
0
0
LINE
5
1080
100
AcDbEntity
8
0
100
AcDbLine
10
48.000000000000007
20
176.00000000000091
30
0
11
48.000000000000462
21
172
31
0
0
LINE
5
1081
100
AcDbEntity
8
0
100
AcDbLine
10
52.000000000000455
20
100
30
0
11
68.000000000000455
21
100
31
0
0
LINE
5
1082
100
AcDbEntity
8
0
100
AcDbLine
10
52.000000000001819
20
92.000000000000014
30
0
11
52.000000000000455
21
100
31
0
0
LINE
5
1083
100
AcDbEntity
8
0
100
AcDbLine
10
56.000000000000455
20
56.000000000000007
30
0
11
56.000000000001826
21
52
31
0
0
LINE
5
1084
100
AcDbEntity
8
0
100
AcDbLine
10
68.000000000000455
20
92.000000000000014
30
0
11
60.000000000000462
21
92.000000000000014
31
0
0
LINE
5
1085
100
AcDbEntity
8
0
100
AcDbLine
10
52.000000000000455
20
23.999999999997268
30
0
11
56.000000000000455
21
23.999999999997268
31
0
0
LINE
5
1086
100
AcDbEntity
8
0
100
AcDbLine
10
56.000000000000455
20
36
30
0
11
56.000000000001826
21
32
31
0
0
LINE
5
1087
100
AcDbEntity
8
0
100
AcDbLine
10
68
20
56.000000000000909
30
0
11
68.000000000000455
21
52
31
0
0
LINE
5
1088
100
AcDbEntity
8
0
100
AcDbLine
10
52.000000000000455
20
83.999999999997272
30
0
11
56.000000000000455
21
83.999999999997272
31
0
0
LINE
5
1089
100
AcDbEntity
8
0
100
AcDbLine
10
64
20
108
30
0
11
64
21
104
31
0
0
LINE
5
1090
100
AcDbEntity
8
0
100
AcDbLine
10
68.000000000000455
20
52
30
0
11
60.000000000000462
21
52
31
0
0
LINE
5
1091
100
AcDbEntity
8
0
100
AcDbLine
10
56.000000000000455
20
76
30
0
11
56.000000000001826
21
72
31
0
0
LINE
5
1092
100
AcDbEntity
8
0
100
AcDbLine
10
68
20
16.000000000000909
30
0
11
68.000000000000455
21
12.000000000000002
31
0
0
LINE
5
1093
100
AcDbEntity
8
0
100
AcDbLine
10
56.000000000000455
20
96.000000000000014
30
0
11
56.000000000001826
21
92.000000000000014
31
0
0
LINE
5
1094
100
AcDbEntity
8
0
100
AcDbLine
10
40.000000000000455
20
152
30
0
11
40.000000000000455
21
168
31
0
0
LINE
5
1095
100
AcDbEntity
8
0
100
AcDbLine
10
36.000000000001819
20
152
30
0
11
32.000000000001819
21
152
31
0
0
LINE
5
1096
100
AcDbEntity
8
0
100
AcDbLine
10
52.000000000001819
20
32
30
0
11
52.000000000000455
21
40
31
0
0
LINE
5
1097
100
AcDbEntity
8
0
100
AcDbLine
10
52.000000000001819
20
12.000000000000002
30
0
11
52.000000000000455
21
20
31
0
0
LINE
5
1098
100
AcDbEntity
8
0
100
AcDbLine
10
48.000000000000007
20
168
30
0
11
44
21
168
31
0
0
LINE
5
1099
100
AcDbEntity
8
0
100
AcDbLine
10
64
20
16.000000000000909
30
0
11
68
21
16.000000000000909
31
0
0
LINE
5
1100
100
AcDbEntity
8
0
100
AcDbLine
10
64
20
68
30
0
11
64
21
64
31
0
0
LINE
5
1101
100
AcDbEntity
8
0
100
AcDbLine
10
60.000000000000462
20
52
30
0
11
60.000000000000462
21
68
31
0
0
LINE
5
1102
100
AcDbEntity
8
0
100
AcDbLine
10
56.000000000001826
20
32
30
0
11
52.000000000001819
21
32
31
0
0
LINE
5
1103
100
AcDbEntity
8
0
100
AcDbLine
10
68
20
116.00000000000092
30
0
11
68.000000000000455
21
112.00000000000001
31
0
0
LINE
5
1104
100
AcDbEntity
8
0
100
AcDbLine
10
88
20
8
30
0
11
84
21
8
31
0
0
LINE
5
1105
100
AcDbEntity
8
0
100
AcDbLine
10
52.000000000000455
20
148
30
0
11
52.000000000000455
21
143.99999999999719
31
0
0
LINE
5
1106
100
AcDbEntity
8
0
100
AcDbLine
10
68
20
136.00000000000091
30
0
11
68.000000000000455
21
132
31
0
0
LINE
5
1107
100
AcDbEntity
8
0
100
AcDbLine
10
68
20
128
30
0
11
64
21
128
31
0
0
LINE
5
1108
100
AcDbEntity
8
0
100
AcDbLine
10
68.000000000000455
20
60
30
0
11
68
21
68
31
0
0
LINE
5
1109
100
AcDbEntity
8
0
100
AcDbLine
10
52.000000000000455
20
60
30
0
11
68.000000000000455
21
60
31
0
0
LINE
5
1110
100
AcDbEntity
8
0
100
AcDbLine
10
52.000000000000455
20
68
30
0
11
52.000000000000455
21
63.999999999997279
31
0
0
LINE
5
1111
100
AcDbEntity
8
0
100
AcDbLine
10
60.000000000000462
20
68
30
0
11
52.000000000000455
21
68
31
0
0
LINE
5
1112
100
AcDbEntity
8
0
100
AcDbLine
10
68
20
76.000000000000909
30
0
11
68.000000000000455
21
72
31
0
0
LINE
5
1113
100
AcDbEntity
8
0
100
AcDbLine
10
56.000000000000455
20
156
30
0
11
56.000000000001826
21
152
31
0
0
LINE
5
1114
100
AcDbEntity
8
0
100
AcDbLine
10
68.000000000000455
20
132
30
0
11
60.000000000000462
21
132
31
0
0
LINE
5
1115
100
AcDbEntity
8
0
100
AcDbLine
10
68.000000000000455
20
172
30
0
11
60.000000000000462
21
172
31
0
0
LINE
5
1116
100
AcDbEntity
8
0
100
AcDbLine
10
68.000000000000455
20
120
30
0
11
68
21
128
31
0
0
LINE
5
1117
100
AcDbEntity
8
0
100
AcDbLine
10
56.000000000000455
20
116.00000000000001
30
0
11
56.000000000001826
21
112.00000000000001
31
0
0
LINE
5
1118
100
AcDbEntity
8
0
100
AcDbLine
10
64
20
136.00000000000091
30
0
11
68
21
136.00000000000091
31
0
0
LINE
5
1119
100
AcDbEntity
8
0
100
AcDbLine
10
68
20
156.00000000000091
30
0
11
68.000000000000455
21
152
31
0
0
LINE
5
1120
100
AcDbEntity
8
0
100
AcDbLine
10
60.000000000000462
20
92.000000000000014
30
0
11
60.000000000000462
21
108
31
0
0
LINE
5
1121
100
AcDbEntity
8
0
100
AcDbLine
10
52.000000000000455
20
120
30
0
11
68.000000000000455
21
120
31
0
0
LINE
5
1122
100
AcDbEntity
8
0
100
AcDbLine
10
52.000000000001819
20
152
30
0
11
52.000000000000455
21
160
31
0
0
LINE
5
1123
100
AcDbEntity
8
0
100
AcDbLine
10
64
20
148
30
0
11
64
21
144
31
0
0
LINE
5
1124
100
AcDbEntity
8
0
100
AcDbLine
10
56.000000000001826
20
172
30
0
11
52.000000000001819
21
172
31
0
0
LINE
5
1125
100
AcDbEntity
8
0
100
AcDbLine
10
64
20
168
30
0
11
64
21
164.00000000000003
31
0
0
LINE
5
1126
100
AcDbEntity
8
0
100
AcDbLine
10
64
20
156.00000000000091
30
0
11
68
21
156.00000000000091
31
0
0
LINE
5
1127
100
AcDbEntity
8
0
100
AcDbLine
10
84
20
8
30
0
11
84
21
4
31
0
0
LINE
5
1128
100
AcDbEntity
8
0
100
AcDbLine
10
64
20
36.000000000000909
30
0
11
68
21
36.000000000000909
31
0
0
LINE
5
1129
100
AcDbEntity
8
0
100
AcDbLine
10
52.000000000000455
20
63.999999999997279
30
0
11
56.000000000000455
21
63.999999999997279
31
0
0
LINE
5
1130
100
AcDbEntity
8
0
100
AcDbLine
10
56.000000000001826
20
72
30
0
11
52.000000000001819
21
72
31
0
0
LINE
5
1131
100
AcDbEntity
8
0
100
AcDbLine
10
64
20
56.000000000000909
30
0
11
68
21
56.000000000000909
31
0
0
LINE
5
1132
100
AcDbEntity
8
0
100
AcDbLine
10
68
20
88
30
0
11
64
21
88
31
0
0
LINE
5
1133
100
AcDbEntity
8
0
100
AcDbLine
10
68.000000000000455
20
32
30
0
11
60.000000000000462
21
32
31
0
0
LINE
5
1134
100
AcDbEntity
8
0
100
AcDbLine
10
52.000000000000455
20
20
30
0
11
68.000000000000455
21
20
31
0
0
LINE
5
1135
100
AcDbEntity
8
0
100
AcDbLine
10
64
20
176.00000000000091
30
0
11
68
21
176.00000000000091
31
0
0
LINE
5
1136
100
AcDbEntity
8
0
100
AcDbLine
10
52.000000000001819
20
132
30
0
11
52.000000000000455
21
140
31
0
0
LINE
5
1137
100
AcDbEntity
8
0
100
AcDbLine
10
64
20
128
30
0
11
64
21
124
31
0
0
LINE
5
1138
100
AcDbEntity
8
0
100
AcDbLine
10
68.000000000000455
20
12.000000000000002
30
0
11
60.000000000000462
21
12.000000000000002
31
0
0
LINE
5
1139
100
AcDbEntity
8
0
100
AcDbLine
10
64
20
116.00000000000092
30
0
11
68
21
116.00000000000092
31
0
0
LINE
5
1140
100
AcDbEntity
8
0
100
AcDbLine
10
56.000000000000455
20
176
30
0
11
56.000000000001826
21
172
31
0
0
LINE
5
1141
100
AcDbEntity
8
0
100
AcDbLine
10
68
20
36.000000000000909
30
0
11
68.000000000000455
21
32
31
0
0
LINE
5
1142
100
AcDbEntity
8
0
100
AcDbLine
10
52.000000000000455
20
28.000000000000004
30
0
11
52.000000000000455
21
23.999999999997268
31
0
0
LINE
5
1143
100
AcDbEntity
8
0
100
AcDbLine
10
68
20
148
30
0
11
64
21
148
31
0
0
LINE
5
1144
100
AcDbEntity
8
0
100
AcDbLine
10
60.000000000000462
20
148
30
0
11
52.000000000000455
21
148
31
0
0
LINE
5
1145
100
AcDbEntity
8
0
100
AcDbLine
10
60.000000000000462
20
132
30
0
11
60.000000000000462
21
148
31
0
0
LINE
5
1146
100
AcDbEntity
8
0
100
AcDbLine
10
52.000000000000455
20
163.99999999999733
30
0
11
56.000000000000455
21
163.99999999999733
31
0
0
LINE
5
1147
100
AcDbEntity
8
0
100
AcDbLine
10
64
20
48.000000000000007
30
0
11
64
21
44
31
0
0
LINE
5
1148
100
AcDbEntity
8
0
100
AcDbLine
10
68.000000000000455
20
80
30
0
11
68
21
88
31
0
0
LINE
5
1149
100
AcDbEntity
8
0
100
AcDbLine
10
68.000000000000455
20
20
30
0
11
68
21
28.000000000000004
31
0
0
LINE
5
1150
100
AcDbEntity
8
0
100
AcDbLine
10
60.000000000000462
20
12.000000000000002
30
0
11
60.000000000000462
21
28.000000000000004
31
0
0
LINE
5
1151
100
AcDbEntity
8
0
100
AcDbLine
10
52.000000000001819
20
52
30
0
11
52.000000000000455
21
60
31
0
0
LINE
5
1152
100
AcDbEntity
8
0
100
AcDbLine
10
56.000000000001826
20
52
30
0
11
52.000000000001819
21
52
31
0
0
LINE
5
1153
100
AcDbEntity
8
0
100
AcDbLine
10
52.000000000000455
20
80
30
0
11
68.000000000000455
21
80
31
0
0
LINE
5
1154
100
AcDbEntity
8
0
100
AcDbLine
10
64
20
76.000000000000909
30
0
11
68
21
76.000000000000909
31
0
0
LINE
5
1155
100
AcDbEntity
8
0
100
AcDbLine
10
68.000000000000455
20
72
30
0
11
60.000000000000462
21
72
31
0
0
LINE
5
1156
100
AcDbEntity
8
0
100
AcDbLine
10
52.000000000000455
20
40
30
0
11
68.000000000000455
21
40
31
0
0
LINE
5
1157
100
AcDbEntity
8
0
100
AcDbLine
10
60.000000000000462
20
128
30
0
11
52.000000000000455
21
128
31
0
0
LINE
5
1158
100
AcDbEntity
8
0
100
AcDbLine
10
60.000000000000462
20
28.000000000000004
30
0
11
52.000000000000455
21
28.000000000000004
31
0
0
LINE
5
1159
100
AcDbEntity
8
0
100
AcDbLine
10
68
20
28.000000000000004
30
0
11
64
21
28.000000000000004
31
0
0
LINE
5
1160
100
AcDbEntity
8
0
100
AcDbLine
10
72.000000000000455
20
63.999999999997279
30
0
11
76.000000000000455
21
63.999999999997279
31
0
0
LINE
5
1161
100
AcDbEntity
8
0
100
AcDbLine
10
84
20
28.000000000000004
30
0
11
84
21
24.000000000000004
31
0
0
LINE
5
1162
100
AcDbEntity
8
0
100
AcDbLine
10
88
20
16.000000000000909
30
0
11
88.000000000000455
21
12.000000000000002
31
0
0
LINE
5
1163
100
AcDbEntity
8
0
100
AcDbLine
10
84
20
88
30
0
11
84
21
84
31
0
0
LINE
5
1164
100
AcDbEntity
8
0
100
AcDbLine
10
52.000000000000455
20
143.99999999999719
30
0
11
56.000000000000455
21
143.99999999999719
31
0
0
LINE
5
1165
100
AcDbEntity
8
0
100
AcDbLine
10
72.000000000001819
20
92.000000000000014
30
0
11
72.000000000000455
21
100
31
0
0
LINE
5
1166
100
AcDbEntity
8
0
100
AcDbLine
10
88
20
76.000000000000909
30
0
11
88.000000000000455
21
72
31
0
0
LINE
5
1167
100
AcDbEntity
8
0
100
AcDbLine
10
84
20
76.000000000000909
30
0
11
88
21
76.000000000000909
31
0
0
LINE
5
1168
100
AcDbEntity
8
0
100
AcDbLine
10
72.000000000000455
20
88
30
0
11
72.000000000000455
21
83.999999999997272
31
0
0
LINE
5
1169
100
AcDbEntity
8
0
100
AcDbLine
10
72.000000000001819
20
32
30
0
11
72.000000000000455
21
40
31
0
0
LINE
5
1170
100
AcDbEntity
8
0
100
AcDbLine
10
76.000000000001819
20
72
30
0
11
72.000000000001819
21
72
31
0
0
LINE
5
1171
100
AcDbEntity
8
0
100
AcDbLine
10
88.000000000000455
20
52
30
0
11
80.000000000000455
21
52
31
0
0
LINE
5
1172
100
AcDbEntity
8
0
100
AcDbLine
10
52.000000000000455
20
168
30
0
11
52.000000000000455
21
163.99999999999733
31
0
0
LINE
5
1173
100
AcDbEntity
8
0
100
AcDbLine
10
76.000000000000455
20
56.000000000000007
30
0
11
76.000000000001819
21
52
31
0
0
LINE
5
1174
100
AcDbEntity
8
0
100
AcDbLine
10
52.000000000000455
20
128
30
0
11
52.000000000000455
21
123.99999999999721
31
0
0
LINE
5
1175
100
AcDbEntity
8
0
100
AcDbLine
10
52.000000000001819
20
172
30
0
11
52.000000000000455
21
180
31
0
0
LINE
5
1176
100
AcDbEntity
8
0
100
AcDbLine
10
72.000000000001819
20
72
30
0
11
72.000000000000455
21
80
31
0
0
LINE
5
1177
100
AcDbEntity
8
0
100
AcDbLine
10
88.000000000000455
20
0
30
0
11
88
21
8
31
0
0
LINE
5
1178
100
AcDbEntity
8
0
100
AcDbLine
10
72.000000000000455
20
100
30
0
11
88.000000000000455
21
100
31
0
0
LINE
5
1179
100
AcDbEntity
8
0
100
AcDbLine
10
76.000000000001819
20
12.000000000000002
30
0
11
72.000000000001819
21
12.000000000000002
31
0
0
LINE
5
1180
100
AcDbEntity
8
0
100
AcDbLine
10
72.000000000000455
20
83.999999999997272
30
0
11
76.000000000000455
21
83.999999999997272
31
0
0
LINE
5
1181
100
AcDbEntity
8
0
100
AcDbLine
10
76.000000000000455
20
16
30
0
11
76.000000000001819
21
12.000000000000002
31
0
0
LINE
5
1182
100
AcDbEntity
8
0
100
AcDbLine
10
72.000000000000455
20
68
30
0
11
72.000000000000455
21
63.999999999997279
31
0
0
LINE
5
1183
100
AcDbEntity
8
0
100
AcDbLine
10
88
20
28.000000000000004
30
0
11
84
21
28.000000000000004
31
0
0
LINE
5
1184
100
AcDbEntity
8
0
100
AcDbLine
10
76.000000000001819
20
52
30
0
11
72.000000000001819
21
52
31
0
0
LINE
5
1185
100
AcDbEntity
8
0
100
AcDbLine
10
56.000000000001826
20
132
30
0
11
52.000000000001819
21
132
31
0
0
LINE
5
1186
100
AcDbEntity
8
0
100
AcDbLine
10
80.000000000000455
20
8
30
0
11
72.000000000000455
21
8
31
0
0
LINE
5
1187
100
AcDbEntity
8
0
100
AcDbLine
10
84
20
36.000000000000909
30
0
11
88
21
36.000000000000909
31
0
0
LINE
5
1188
100
AcDbEntity
8
0
100
AcDbLine
10
52.000000000000455
20
103.99999999999721
30
0
11
56.000000000000455
21
103.99999999999721
31
0
0
LINE
5
1189
100
AcDbEntity
8
0
100
AcDbLine
10
88.000000000000455
20
60
30
0
11
88
21
68
31
0
0
LINE
5
1190
100
AcDbEntity
8
0
100
AcDbLine
10
72.000000000001819
20
12.000000000000002
30
0
11
72.000000000000455
21
20
31
0
0
LINE
5
1191
100
AcDbEntity
8
0
100
AcDbLine
10
56.000000000000455
20
136
30
0
11
56.000000000001826
21
132
31
0
0
LINE
5
1192
100
AcDbEntity
8
0
100
AcDbLine
10
56.000000000001826
20
112.00000000000001
30
0
11
52.000000000001819
21
112.00000000000001
31
0
0
LINE
5
1193
100
AcDbEntity
8
0
100
AcDbLine
10
52.000000000000455
20
123.99999999999721
30
0
11
56.000000000000455
21
123.99999999999721
31
0
0
LINE
5
1194
100
AcDbEntity
8
0
100
AcDbLine
10
60.000000000000462
20
112.00000000000001
30
0
11
60.000000000000462
21
128
31
0
0
LINE
5
1195
100
AcDbEntity
8
0
100
AcDbLine
10
52.000000000000455
20
140
30
0
11
68.000000000000455
21
140
31
0
0
LINE
5
1196
100
AcDbEntity
8
0
100
AcDbLine
10
80.000000000000455
20
72
30
0
11
80.000000000000455
21
88
31
0
0
LINE
5
1197
100
AcDbEntity
8
0
100
AcDbLine
10
60.000000000000462
20
172
30
0
11
60.000000000000462
21
180.00000268220901
31
0
0
LINE
5
1198
100
AcDbEntity
8
0
100
AcDbLine
10
76.000000000000455
20
96.000000000000014
30
0
11
76.000000000001819
21
92.000000000000014
31
0
0
LINE
5
1199
100
AcDbEntity
8
0
100
AcDbLine
10
52.000000000001819
20
112.00000000000001
30
0
11
52.000000000000455
21
120
31
0
0
LINE
5
1200
100
AcDbEntity
8
0
100
AcDbLine
10
76.000000000001819
20
92.000000000000014
30
0
11
72.000000000001819
21
92.000000000000014
31
0
0
LINE
5
1201
100
AcDbEntity
8
0
100
AcDbLine
10
68.000000000000455
20
112.00000000000001
30
0
11
60.000000000000462
21
112.00000000000001
31
0
0
LINE
5
1202
100
AcDbEntity
8
0
100
AcDbLine
10
68.000000000000455
20
140
30
0
11
68
21
148
31
0
0
LINE
5
1203
100
AcDbEntity
8
0
100
AcDbLine
10
56.000000000001826
20
152
30
0
11
52.000000000001819
21
152
31
0
0
LINE
5
1204
100
AcDbEntity
8
0
100
AcDbLine
10
60.000000000000462
20
152
30
0
11
60.000000000000462
21
168
31
0
0
LINE
5
1205
100
AcDbEntity
8
0
100
AcDbLine
10
80.000000000000455
20
88
30
0
11
72.000000000000455
21
88
31
0
0
LINE
5
1206
100
AcDbEntity
8
0
100
AcDbLine
10
52.000000000000455
20
160
30
0
11
68.000000000000455
21
160
31
0
0
LINE
5
1207
100
AcDbEntity
8
0
100
AcDbLine
10
88.000000000000455
20
40
30
0
11
88
21
48.000000000000007
31
0
0
LINE
5
1208
100
AcDbEntity
8
0
100
AcDbLine
10
68.000000000000455
20
152
30
0
11
60.000000000000462
21
152
31
0
0
LINE
5
1209
100
AcDbEntity
8
0
100
AcDbLine
10
72.000000000001819
20
52
30
0
11
72.000000000000455
21
60
31
0
0
LINE
5
1210
100
AcDbEntity
8
0
100
AcDbLine
10
60.000000000000462
20
168
30
0
11
52.000000000000455
21
168
31
0
0
LINE
5
1211
100
AcDbEntity
8
0
100
AcDbLine
10
52.000000000000455
20
108
30
0
11
52.000000000000455
21
103.99999999999721
31
0
0
LINE
5
1212
100
AcDbEntity
8
0
100
AcDbLine
10
88.000000000000455
20
72
30
0
11
80.000000000000455
21
72
31
0
0
LINE
5
1213
100
AcDbEntity
8
0
100
AcDbLine
10
68.000000000000455
20
160
30
0
11
68
21
168
31
0
0
LINE
5
1214
100
AcDbEntity
8
0
100
AcDbLine
10
84
20
48.000000000000007
30
0
11
84
21
44
31
0
0
LINE
5
1215
100
AcDbEntity
8
0
100
AcDbLine
10
72.000000000000455
20
40
30
0
11
88.000000000000455
21
40
31
0
0
LINE
5
1216
100
AcDbEntity
8
0
100
AcDbLine
10
68
20
176.00000000000091
30
0
11
68.000000000000455
21
172
31
0
0
LINE
5
1217
100
AcDbEntity
8
0
100
AcDbLine
10
68
20
168
30
0
11
64
21
168
31
0
0
LINE
5
1218
100
AcDbEntity
8
0
100
AcDbLine
10
60.000000000000462
20
108
30
0
11
52.000000000000455
21
108
31
0
0
LINE
5
1219
100
AcDbEntity
8
0
100
AcDbLine
10
80.000000000000455
20
28.000000000000004
30
0
11
72.000000000000455
21
28.000000000000004
31
0
0
LINE
5
1220
100
AcDbEntity
8
0
100
AcDbLine
10
72.000000000000455
20
143.99999999999719
30
0
11
76.000000000000455
21
143.99999999999719
31
0
0
LINE
5
1221
100
AcDbEntity
8
0
100
AcDbLine
10
80.000000000000455
20
0
30
0
11
80.000000000000455
21
8
31
0
0
LINE
5
1222
100
AcDbEntity
8
0
100
AcDbLine
10
72.000000000000455
20
103.99999999999721
30
0
11
76.000000000000455
21
103.99999999999721
31
0
0
LINE
5
1223
100
AcDbEntity
8
0
100
AcDbLine
10
76.000000000001819
20
32
30
0
11
72.000000000001819
21
32
31
0
0
LINE
5
1224
100
AcDbEntity
8
0
100
AcDbLine
10
88
20
36.000000000000909
30
0
11
88.000000000000455
21
32
31
0
0
LINE
5
1225
100
AcDbEntity
8
0
100
AcDbLine
10
84
20
16.000000000000909
30
0
11
88
21
16.000000000000909
31
0
0
LINE
5
1226
100
AcDbEntity
8
0
100
AcDbLine
10
80.000000000000455
20
128
30
0
11
72.000000000000455
21
128
31
0
0
LINE
5
1227
100
AcDbEntity
8
0
100
AcDbLine
10
80.000000000000455
20
132
30
0
11
80.000000000000455
21
148
31
0
0
LINE
5
1228
100
AcDbEntity
8
0
100
AcDbLine
10
76.000000000000455
20
36
30
0
11
76.000000000001819
21
32
31
0
0
LINE
5
1229
100
AcDbEntity
8
0
100
AcDbLine
10
88.000000000000455
20
20
30
0
11
88
21
28.000000000000004
31
0
0
LINE
5
1230
100
AcDbEntity
8
0
100
AcDbLine
10
88
20
68
30
0
11
84
21
68
31
0
0
LINE
5
1231
100
AcDbEntity
8
0
100
AcDbLine
10
80.000000000000455
20
68
30
0
11
72.000000000000455
21
68
31
0
0
LINE
5
1232
100
AcDbEntity
8
0
100
AcDbLine
10
88
20
116.00000000000092
30
0
11
88.000000000000455
21
112.00000000000001
31
0
0
LINE
5
1233
100
AcDbEntity
8
0
100
AcDbLine
10
80.000000000000455
20
32
30
0
11
80.000000000000455
21
48.000000000000007
31
0
0
LINE
5
1234
100
AcDbEntity
8
0
100
AcDbLine
10
84
20
56.000000000000909
30
0
11
88
21
56.000000000000909
31
0
0
LINE
5
1235
100
AcDbEntity
8
0
100
AcDbLine
10
80.000000000000455
20
48.000000000000007
30
0
11
72.000000000000455
21
48.000000000000007
31
0
0
LINE
5
1236
100
AcDbEntity
8
0
100
AcDbLine
10
88.000000000000455
20
112.00000000000001
30
0
11
80.000000000000455
21
112.00000000000001
31
0
0
LINE
5
1237
100
AcDbEntity
8
0
100
AcDbLine
10
72.000000000000455
20
123.99999999999721
30
0
11
76.000000000000455
21
123.99999999999721
31
0
0
LINE
5
1238
100
AcDbEntity
8
0
100
AcDbLine
10
80.000000000000455
20
168
30
0
11
72.000000000000455
21
168
31
0
0
LINE
5
1239
100
AcDbEntity
8
0
100
AcDbLine
10
88.000000000000455
20
92.000000000000014
30
0
11
80.000000000000455
21
92.000000000000014
31
0
0
LINE
5
1240
100
AcDbEntity
8
0
100
AcDbLine
10
72.000000000000455
20
148
30
0
11
72.000000000000455
21
143.99999999999719
31
0
0
LINE
5
1241
100
AcDbEntity
8
0
100
AcDbLine
10
88
20
88
30
0
11
84
21
88
31
0
0
LINE
5
1242
100
AcDbEntity
8
0
100
AcDbLine
10
76.000000000000455
20
136
30
0
11
76.000000000001819
21
132
31
0
0
LINE
5
1243
100
AcDbEntity
8
0
100
AcDbLine
10
88.000000000000455
20
120
30
0
11
88
21
128
31
0
0
LINE
5
1244
100
AcDbEntity
8
0
100
AcDbLine
10
80.000000000000455
20
52
30
0
11
80.000000000000455
21
68
31
0
0
LINE
5
1245
100
AcDbEntity
8
0
100
AcDbLine
10
72.000000000000455
20
128
30
0
11
72.000000000000455
21
123.99999999999721
31
0
0
LINE
5
1246
100
AcDbEntity
8
0
100
AcDbLine
10
88
20
168
30
0
11
84
21
168
31
0
0
LINE
5
1247
100
AcDbEntity
8
0
100
AcDbLine
10
72.000000000000455
20
48.000000000000007
30
0
11
72.000000000000455
21
43.999999999997279
31
0
0
LINE
5
1248
100
AcDbEntity
8
0
100
AcDbLine
10
80.000000000000455
20
152
30
0
11
80.000000000000455
21
168
31
0
0
LINE
5
1249
100
AcDbEntity
8
0
100
AcDbLine
10
88
20
136.00000000000091
30
0
11
88.000000000000455
21
132
31
0
0
LINE
5
1250
100
AcDbEntity
8
0
100
AcDbLine
10
72.000000000000455
20
8
30
0
11
72.000000000000455
21
3.999999999997272
31
0
0
LINE
5
1251
100
AcDbEntity
8
0
100
AcDbLine
10
88
20
48.000000000000007
30
0
11
84
21
48.000000000000007
31
0
0
LINE
5
1252
100
AcDbEntity
8
0
100
AcDbLine
10
88
20
108
30
0
11
84
21
108
31
0
0
LINE
5
1253
100
AcDbEntity
8
0
100
AcDbLine
10
72.000000000000455
20
80
30
0
11
88.000000000000455
21
80
31
0
0
LINE
5
1254
100
AcDbEntity
8
0
100
AcDbLine
10
80.000000000000455
20
112.00000000000001
30
0
11
80.000000000000455
21
128
31
0
0
LINE
5
1255
100
AcDbEntity
8
0
100
AcDbLine
10
72.000000000000455
20
163.99999999999733
30
0
11
76.000000000000455
21
163.99999999999733
31
0
0
LINE
5
1256
100
AcDbEntity
8
0
100
AcDbLine
10
76.000000000000455
20
116.00000000000001
30
0
11
76.000000000001819
21
112.00000000000001
31
0
0
LINE
5
1257
100
AcDbEntity
8
0
100
AcDbLine
10
84
20
168
30
0
11
84
21
164.00000000000003
31
0
0
LINE
5
1258
100
AcDbEntity
8
0
100
AcDbLine
10
88.000000000000455
20
80
30
0
11
88
21
88
31
0
0
LINE
5
1259
100
AcDbEntity
8
0
100
AcDbLine
10
88.000000000000455
20
32
30
0
11
80.000000000000455
21
32
31
0
0
LINE
5
1260
100
AcDbEntity
8
0
100
AcDbLine
10
88
20
56.000000000000909
30
0
11
88.000000000000455
21
52
31
0
0
LINE
5
1261
100
AcDbEntity
8
0
100
AcDbLine
10
80.000000000000455
20
148
30
0
11
72.000000000000455
21
148
31
0
0
LINE
5
1262
100
AcDbEntity
8
0
100
AcDbLine
10
84
20
156.00000000000091
30
0
11
88
21
156.00000000000091
31
0
0
LINE
5
1263
100
AcDbEntity
8
0
100
AcDbLine
10
88
20
156.00000000000091
30
0
11
88.000000000000455
21
152
31
0
0
LINE
5
1264
100
AcDbEntity
8
0
100
AcDbLine
10
72.000000000000455
20
43.999999999997279
30
0
11
76.000000000000455
21
43.999999999997279
31
0
0
LINE
5
1265
100
AcDbEntity
8
0
100
AcDbLine
10
88.000000000000455
20
12.000000000000002
30
0
11
80.000000000000455
21
12.000000000000002
31
0
0
LINE
5
1266
100
AcDbEntity
8
0
100
AcDbLine
10
88.000000000000455
20
160
30
0
11
88
21
168
31
0
0
LINE
5
1267
100
AcDbEntity
8
0
100
AcDbLine
10
88.000000000000455
20
132
30
0
11
80.000000000000455
21
132
31
0
0
LINE
5
1268
100
AcDbEntity
8
0
100
AcDbLine
10
76.000000000001819
20
112.00000000000001
30
0
11
72.000000000001819
21
112.00000000000001
31
0
0
LINE
5
1269
100
AcDbEntity
8
0
100
AcDbLine
10
72.000000000000455
20
23.999999999997268
30
0
11
76.000000000000455
21
23.999999999997268
31
0
0
LINE
5
1270
100
AcDbEntity
8
0
100
AcDbLine
10
72.000000000000455
20
3.999999999997272
30
0
11
76.000000000000455
21
3.999999999997272
31
0
0
LINE
5
1271
100
AcDbEntity
8
0
100
AcDbLine
10
72.000000000000455
20
160
30
0
11
88.000000000000455
21
160
31
0
0
LINE
5
1272
100
AcDbEntity
8
0
100
AcDbLine
10
72.000000000000455
20
60
30
0
11
88.000000000000455
21
60
31
0
0
LINE
5
1273
100
AcDbEntity
8
0
100
AcDbLine
10
72.000000000000455
20
28.000000000000004
30
0
11
72.000000000000455
21
23.999999999997268
31
0
0
LINE
5
1274
100
AcDbEntity
8
0
100
AcDbLine
10
76.000000000000455
20
76
30
0
11
76.000000000001819
21
72
31
0
0
LINE
5
1275
100
AcDbEntity
8
0
100
AcDbLine
10
88.000000000000455
20
100
30
0
11
88
21
108
31
0
0
LINE
5
1276
100
AcDbEntity
8
0
100
AcDbLine
10
88
20
148
30
0
11
84
21
148
31
0
0
LINE
5
1277
100
AcDbEntity
8
0
100
AcDbLine
10
76.000000000001819
20
172
30
0
11
72.000000000001819
21
172
31
0
0
LINE
5
1278
100
AcDbEntity
8
0
100
AcDbLine
10
84
20
68
30
0
11
84
21
64
31
0
0
LINE
5
1279
100
AcDbEntity
8
0
100
AcDbLine
10
84
20
148
30
0
11
84
21
144
31
0
0
LINE
5
1280
100
AcDbEntity
8
0
100
AcDbLine
10
72.000000000000455
20
20
30
0
11
88.000000000000455
21
20
31
0
0
LINE
5
1281
100
AcDbEntity
8
0
100
AcDbLine
10
80.000000000000455
20
12.000000000000002
30
0
11
80.000000000000455
21
28.000000000000004
31
0
0
LINE
5
1282
100
AcDbEntity
8
0
100
AcDbLine
10
84
20
116.00000000000092
30
0
11
88
21
116.00000000000092
31
0
0
LINE
5
1283
100
AcDbEntity
8
0
100
AcDbLine
10
88.000000000000455
20
172
30
0
11
80.000000000000455
21
172
31
0
0
LINE
5
1284
100
AcDbEntity
8
0
100
AcDbLine
10
108.0000000000004
20
52
30
0
11
100.00000000000041
21
52
31
0
0
LINE
5
1285
100
AcDbEntity
8
0
100
AcDbLine
10
72.000000000000455
20
168
30
0
11
72.000000000000455
21
163.99999999999733
31
0
0
LINE
5
1286
100
AcDbEntity
8
0
100
AcDbLine
10
72.000000000000455
20
120
30
0
11
88.000000000000455
21
120
31
0
0
LINE
5
1287
100
AcDbEntity
8
0
100
AcDbLine
10
108.0000000000004
20
32
30
0
11
100.00000000000041
21
32
31
0
0
LINE
5
1288
100
AcDbEntity
8
0
100
AcDbLine
10
88.000000000000455
20
152
30
0
11
80.000000000000455
21
152
31
0
0
LINE
5
1289
100
AcDbEntity
8
0
100
AcDbLine
10
72.000000000001819
20
112.00000000000001
30
0
11
72.000000000000455
21
120
31
0
0
LINE
5
1290
100
AcDbEntity
8
0
100
AcDbLine
10
88
20
176.00000000000091
30
0
11
88.000000000000455
21
172
31
0
0
LINE
5
1291
100
AcDbEntity
8
0
100
AcDbLine
10
88.000000000000455
20
140
30
0
11
88
21
148
31
0
0
LINE
5
1292
100
AcDbEntity
8
0
100
AcDbLine
10
88
20
128
30
0
11
84
21
128
31
0
0
LINE
5
1293
100
AcDbEntity
8
0
100
AcDbLine
10
72.000000000001819
20
152
30
0
11
72.000000000000455
21
160
31
0
0
LINE
5
1294
100
AcDbEntity
8
0
100
AcDbLine
10
76.000000000001819
20
152
30
0
11
72.000000000001819
21
152
31
0
0
LINE
5
1295
100
AcDbEntity
8
0
100
AcDbLine
10
72.000000000001819
20
132
30
0
11
72.000000000000455
21
140
31
0
0
LINE
5
1296
100
AcDbEntity
8
0
100
AcDbLine
10
80.000000000000455
20
92.000000000000014
30
0
11
80.000000000000455
21
108
31
0
0
LINE
5
1297
100
AcDbEntity
8
0
100
AcDbLine
10
100.00000000000041
20
68
30
0
11
92.000000000000441
21
68
31
0
0
LINE
5
1298
100
AcDbEntity
8
0
100
AcDbLine
10
92.000000000000441
20
48.000000000000007
30
0
11
92.000000000000441
21
43.999999999997279
31
0
0
LINE
5
1299
100
AcDbEntity
8
0
100
AcDbLine
10
100.00000000000041
20
48.000000000000007
30
0
11
92.000000000000441
21
48.000000000000007
31
0
0
LINE
5
1300
100
AcDbEntity
8
0
100
AcDbLine
10
88
20
96.000000000000924
30
0
11
88.000000000000455
21
92.000000000000014
31
0
0
LINE
5
1301
100
AcDbEntity
8
0
100
AcDbLine
10
100.00000000000041
20
8
30
0
11
92.000000000000441
21
8
31
0
0
LINE
5
1302
100
AcDbEntity
8
0
100
AcDbLine
10
104
20
56.000000000000909
30
0
11
108
21
56.000000000000909
31
0
0
LINE
5
1303
100
AcDbEntity
8
0
100
AcDbLine
10
84
20
108
30
0
11
84
21
104
31
0
0
LINE
5
1304
100
AcDbEntity
8
0
100
AcDbLine
10
92.000000000000441
20
68
30
0
11
92.000000000000441
21
63.999999999997279
31
0
0
LINE
5
1305
100
AcDbEntity
8
0
100
AcDbLine
10
92.000000000000441
20
8
30
0
11
92.000000000000441
21
3.999999999997272
31
0
0
LINE
5
1306
100
AcDbEntity
8
0
100
AcDbLine
10
96.000000000000441
20
36
30
0
11
96.000000000001819
21
32
31
0
0
LINE
5
1307
100
AcDbEntity
8
0
100
AcDbLine
10
104
20
36.000000000000909
30
0
11
108
21
36.000000000000909
31
0
0
LINE
5
1308
100
AcDbEntity
8
0
100
AcDbLine
10
108
20
48.000000000000007
30
0
11
104
21
48.000000000000007
31
0
0
LINE
5
1309
100
AcDbEntity
8
0
100
AcDbLine
10
96.000000000001819
20
32
30
0
11
92.000000000001819
21
32
31
0
0
LINE
5
1310
100
AcDbEntity
8
0
100
AcDbLine
10
84
20
176.00000000000091
30
0
11
88
21
176.00000000000091
31
0
0
LINE
5
1311
100
AcDbEntity
8
0
100
AcDbLine
10
92.000000000000441
20
80
30
0
11
108.0000000000004
21
80
31
0
0
LINE
5
1312
100
AcDbEntity
8
0
100
AcDbLine
10
80.000000000000455
20
108
30
0
11
72.000000000000455
21
108
31
0
0
LINE
5
1313
100
AcDbEntity
8
0
100
AcDbLine
10
76.000000000001819
20
132
30
0
11
72.000000000001819
21
132
31
0
0
LINE
5
1314
100
AcDbEntity
8
0
100
AcDbLine
10
84
20
128
30
0
11
84
21
124
31
0
0
LINE
5
1315
100
AcDbEntity
8
0
100
AcDbLine
10
84
20
96.000000000000924
30
0
11
88
21
96.000000000000924
31
0
0
LINE
5
1316
100
AcDbEntity
8
0
100
AcDbLine
10
108.0000000000004
20
80
30
0
11
108
21
88
31
0
0
LINE
5
1317
100
AcDbEntity
8
0
100
AcDbLine
10
72.000000000000455
20
108
30
0
11
72.000000000000455
21
103.99999999999721
31
0
0
LINE
5
1318
100
AcDbEntity
8
0
100
AcDbLine
10
76.000000000000455
20
156
30
0
11
76.000000000001819
21
152
31
0
0
LINE
5
1319
100
AcDbEntity
8
0
100
AcDbLine
10
72.000000000000455
20
140
30
0
11
88.000000000000455
21
140
31
0
0
LINE
5
1320
100
AcDbEntity
8
0
100
AcDbLine
10
100.00000000000041
20
32
30
0
11
100.00000000000041
21
48.000000000000007
31
0
0
LINE
5
1321
100
AcDbEntity
8
0
100
AcDbLine
10
108.0000000000004
20
0
30
0
11
108
21
8
31
0
0
LINE
5
1322
100
AcDbEntity
8
0
100
AcDbLine
10
92.000000000000441
20
43.999999999997279
30
0
11
96.000000000000441
21
43.999999999997279
31
0
0
LINE
5
1323
100
AcDbEntity
8
0
100
AcDbLine
10
76.000000000000455
20
176
30
0
11
76.000000000001819
21
172
31
0
0
LINE
5
1324
100
AcDbEntity
8
0
100
AcDbLine
10
108.0000000000004
20
60
30
0
11
108
21
68
31
0
0
LINE
5
1325
100
AcDbEntity
8
0
100
AcDbLine
10
100.00000000000041
20
0
30
0
11
100.00000000000041
21
8
31
0
0
LINE
5
1326
100
AcDbEntity
8
0
100
AcDbLine
10
92.000000000001819
20
72
30
0
11
92.000000000000441
21
80
31
0
0
LINE
5
1327
100
AcDbEntity
8
0
100
AcDbLine
10
104
20
88
30
0
11
104
21
84
31
0
0
LINE
5
1328
100
AcDbEntity
8
0
100
AcDbLine
10
84
20
136.00000000000091
30
0
11
88
21
136.00000000000091
31
0
0
LINE
5
1329
100
AcDbEntity
8
0
100
AcDbLine
10
96.000000000000441
20
16
30
0
11
96.000000000001819
21
12.000000000000002
31
0
0
LINE
5
1330
100
AcDbEntity
8
0
100
AcDbLine
10
96.000000000000441
20
56.000000000000007
30
0
11
96.000000000001819
21
52
31
0
0
LINE
5
1331
100
AcDbEntity
8
0
100
AcDbLine
10
96.000000000001819
20
72
30
0
11
92.000000000001819
21
72
31
0
0
LINE
5
1332
100
AcDbEntity
8
0
100
AcDbLine
10
92.000000000000441
20
63.999999999997279
30
0
11
96.000000000000441
21
63.999999999997279
31
0
0
LINE
5
1333
100
AcDbEntity
8
0
100
AcDbLine
10
80.000000000000455
20
172
30
0
11
80.000000000000497
21
180.00000268220907
31
0
0
LINE
5
1334
100
AcDbEntity
8
0
100
AcDbLine
10
104
20
8
30
0
11
104
21
4
31
0
0
LINE
5
1335
100
AcDbEntity
8
0
100
AcDbLine
10
92.000000000000441
20
40
30
0
11
108.0000000000004
21
40
31
0
0
LINE
5
1336
100
AcDbEntity
8
0
100
AcDbLine
10
96.000000000000441
20
76
30
0
11
96.000000000001819
21
72
31
0
0
LINE
5
1337
100
AcDbEntity
8
0
100
AcDbLine
10
100.00000000000041
20
12.000000000000002
30
0
11
100.00000000000041
21
28.000000000000004
31
0
0
LINE
5
1338
100
AcDbEntity
8
0
100
AcDbLine
10
92.000000000001819
20
52
30
0
11
92.000000000000441
21
60
31
0
0
LINE
5
1339
100
AcDbEntity
8
0
100
AcDbLine
10
72.000000000001819
20
172
30
0
11
72.000000000000455
21
180
31
0
0
LINE
5
1340
100
AcDbEntity
8
0
100
AcDbLine
10
108
20
68
30
0
11
104
21
68
31
0
0
LINE
5
1341
100
AcDbEntity
8
0
100
AcDbLine
10
108.0000000000004
20
120
30
0
11
108
21
128
31
0
0
LINE
5
1342
100
AcDbEntity
8
0
100
AcDbLine
10
108
20
56.000000000000909
30
0
11
108.0000000000004
21
52
31
0
0
LINE
5
1343
100
AcDbEntity
8
0
100
AcDbLine
10
108
20
148
30
0
11
104
21
148
31
0
0
LINE
5
1344
100
AcDbEntity
8
0
100
AcDbLine
10
92.000000000000441
20
163.99999999999733
30
0
11
96.000000000000441
21
163.99999999999733
31
0
0
LINE
5
1345
100
AcDbEntity
8
0
100
AcDbLine
10
108
20
8
30
0
11
104
21
8
31
0
0
LINE
5
1346
100
AcDbEntity
8
0
100
AcDbLine
10
100.00000000000041
20
132
30
0
11
100.00000000000041
21
148
31
0
0
LINE
5
1347
100
AcDbEntity
8
0
100
AcDbLine
10
92.000000000000441
20
60
30
0
11
108.0000000000004
21
60
31
0
0
LINE
5
1348
100
AcDbEntity
8
0
100
AcDbLine
10
96.000000000001819
20
172
30
0
11
92.000000000001819
21
172
31
0
0
LINE
5
1349
100
AcDbEntity
8
0
100
AcDbLine
10
92.000000000001819
20
12.000000000000002
30
0
11
92.000000000000441
21
20
31
0
0
LINE
5
1350
100
AcDbEntity
8
0
100
AcDbLine
10
100.00000000000041
20
28.000000000000004
30
0
11
92.000000000000441
21
28.000000000000004
31
0
0
LINE
5
1351
100
AcDbEntity
8
0
100
AcDbLine
10
92.000000000000441
20
88
30
0
11
92.000000000000441
21
83.999999999997272
31
0
0
LINE
5
1352
100
AcDbEntity
8
0
100
AcDbLine
10
108
20
96.000000000000924
30
0
11
108.0000000000004
21
92.000000000000014
31
0
0
LINE
5
1353
100
AcDbEntity
8
0
100
AcDbLine
10
92.000000000000441
20
3.999999999997272
30
0
11
96.000000000000441
21
3.999999999997272
31
0
0
LINE
5
1354
100
AcDbEntity
8
0
100
AcDbLine
10
108.0000000000004
20
92.000000000000014
30
0
11
100.00000000000041
21
92.000000000000014
31
0
0
LINE
5
1355
100
AcDbEntity
8
0
100
AcDbLine
10
96.000000000000441
20
136
30
0
11
96.000000000001819
21
132
31
0
0
LINE
5
1356
100
AcDbEntity
8
0
100
AcDbLine
10
108
20
156.00000000000091
30
0
11
108.0000000000004
21
152
31
0
0
LINE
5
1357
100
AcDbEntity
8
0
100
AcDbLine
10
104
20
148
30
0
11
104
21
144
31
0
0
LINE
5
1358
100
AcDbEntity
8
0
100
AcDbLine
10
104
20
76.000000000000909
30
0
11
108
21
76.000000000000909
31
0
0
LINE
5
1359
100
AcDbEntity
8
0
100
AcDbLine
10
100.00000000000041
20
128
30
0
11
92.000000000000441
21
128
31
0
0
LINE
5
1360
100
AcDbEntity
8
0
100
AcDbLine
10
104
20
168
30
0
11
104
21
164.00000000000003
31
0
0
LINE
5
1361
100
AcDbEntity
8
0
100
AcDbLine
10
108.0000000000004
20
160
30
0
11
108
21
168
31
0
0
LINE
5
1362
100
AcDbEntity
8
0
100
AcDbLine
10
96.000000000000441
20
156
30
0
11
96.000000000001819
21
152
31
0
0
LINE
5
1363
100
AcDbEntity
8
0
100
AcDbLine
10
108
20
76.000000000000909
30
0
11
108.0000000000004
21
72
31
0
0
LINE
5
1364
100
AcDbEntity
8
0
100
AcDbLine
10
92.000000000000441
20
120
30
0
11
108.0000000000004
21
120
31
0
0
LINE
5
1365
100
AcDbEntity
8
0
100
AcDbLine
10
92.000000000000441
20
23.999999999997268
30
0
11
96.000000000000441
21
23.999999999997268
31
0
0
LINE
5
1366
100
AcDbEntity
8
0
100
AcDbLine
10
92.000000000001819
20
172
30
0
11
92.000000000000441
21
180
31
0
0
LINE
5
1367
100
AcDbEntity
8
0
100
AcDbLine
10
108.0000000000004
20
72
30
0
11
100.00000000000041
21
72
31
0
0
LINE
5
1368
100
AcDbEntity
8
0
100
AcDbLine
10
92.000000000001819
20
112.00000000000001
30
0
11
92.000000000000441
21
120
31
0
0
LINE
5
1369
100
AcDbEntity
8
0
100
AcDbLine
10
104
20
136.00000000000091
30
0
11
108
21
136.00000000000091
31
0
0
LINE
5
1370
100
AcDbEntity
8
0
100
AcDbLine
10
96.000000000001819
20
152
30
0
11
92.000000000001819
21
152
31
0
0
LINE
5
1371
100
AcDbEntity
8
0
100
AcDbLine
10
104
20
96.000000000000924
30
0
11
108
21
96.000000000000924
31
0
0
LINE
5
1372
100
AcDbEntity
8
0
100
AcDbLine
10
100.00000000000041
20
52
30
0
11
100.00000000000041
21
68
31
0
0
LINE
5
1373
100
AcDbEntity
8
0
100
AcDbLine
10
108.0000000000004
20
152
30
0
11
100.00000000000041
21
152
31
0
0
LINE
5
1374
100
AcDbEntity
8
0
100
AcDbLine
10
108
20
36.000000000000909
30
0
11
108.0000000000004
21
32
31
0
0
LINE
5
1375
100
AcDbEntity
8
0
100
AcDbLine
10
92.000000000000441
20
128
30
0
11
92.000000000000441
21
123.99999999999721
31
0
0
LINE
5
1376
100
AcDbEntity
8
0
100
AcDbLine
10
96.000000000001819
20
52
30
0
11
92.000000000001819
21
52
31
0
0
LINE
5
1377
100
AcDbEntity
8
0
100
AcDbLine
10
108.0000000000004
20
140
30
0
11
108
21
148
31
0
0
LINE
5
1378
100
AcDbEntity
8
0
100
AcDbLine
10
96.000000000000441
20
176
30
0
11
96.000000000001819
21
172
31
0
0
LINE
5
1379
100
AcDbEntity
8
0
100
AcDbLine
10
100.00000000000041
20
112.00000000000001
30
0
11
100.00000000000041
21
128
31
0
0
LINE
5
1380
100
AcDbEntity
8
0
100
AcDbLine
10
108
20
88
30
0
11
104
21
88
31
0
0
LINE
5
1381
100
AcDbEntity
8
0
100
AcDbLine
10
96.000000000001819
20
92.000000000000014
30
0
11
92.000000000001819
21
92.000000000000014
31
0
0
LINE
5
1382
100
AcDbEntity
8
0
100
AcDbLine
10
100.00000000000041
20
72
30
0
11
100.00000000000041
21
88
31
0
0
LINE
5
1383
100
AcDbEntity
8
0
100
AcDbLine
10
92.000000000000441
20
20
30
0
11
100.00000000000041
21
19.999999999999996
31
0
0
LINE
5
1384
100
AcDbEntity
8
0
100
AcDbLine
10
96.000000000001819
20
12.000000000000002
30
0
11
92.000000000001819
21
12.000000000000002
31
0
0
LINE
5
1385
100
AcDbEntity
8
0
100
AcDbLine
10
108.0000000000004
20
40
30
0
11
108
21
48.000000000000007
31
0
0
LINE
5
1386
100
AcDbEntity
8
0
100
AcDbLine
10
104
20
68
30
0
11
104
21
64
31
0
0
LINE
5
1387
100
AcDbEntity
8
0
100
AcDbLine
10
92.000000000001819
20
32
30
0
11
92.000000000000441
21
40
31
0
0
LINE
5
1388
100
AcDbEntity
8
0
100
AcDbLine
10
100.00000000000041
20
88
30
0
11
92.000000000000441
21
88
31
0
0
LINE
5
1389
100
AcDbEntity
8
0
100
AcDbLine
10
104
20
48.000000000000007
30
0
11
104
21
44
31
0
0
LINE
5
1390
100
AcDbEntity
8
0
100
AcDbLine
10
108
20
168
30
0
11
104
21
168
31
0
0
LINE
5
1391
100
AcDbEntity
8
0
100
AcDbLine
10
92.000000000000441
20
28.000000000000004
30
0
11
92.000000000000441
21
23.999999999997268
31
0
0
LINE
5
1392
100
AcDbEntity
8
0
100
AcDbLine
10
128.0000000000004
20
20
30
0
11
128
21
28.000000000000004
31
0
0
LINE
5
1393
100
AcDbEntity
8
0
100
AcDbLine
10
112.0000000000018
20
52
30
0
11
112.0000000000004
21
60
31
0
0
LINE
5
1394
100
AcDbEntity
8
0
100
AcDbLine
10
116.00000000000179
20
72
30
0
11
112.0000000000018
21
72
31
0
0
LINE
5
1395
100
AcDbEntity
8
0
100
AcDbLine
10
96.000000000001819
20
132
30
0
11
92.000000000001819
21
132
31
0
0
LINE
5
1396
100
AcDbEntity
8
0
100
AcDbLine
10
108.0000000000004
20
172
30
0
11
100.00000000000041
21
172
31
0
0
LINE
5
1397
100
AcDbEntity
8
0
100
AcDbLine
10
104
20
176.00000000000091
30
0
11
108
21
176.00000000000091
31
0
0
LINE
5
1398
100
AcDbEntity
8
0
100
AcDbLine
10
92.000000000000441
20
160
30
0
11
108.0000000000004
21
160
31
0
0
LINE
5
1399
100
AcDbEntity
8
0
100
AcDbLine
10
112.0000000000004
20
8
30
0
11
112.0000000000004
21
3.999999999997272
31
0
0
LINE
5
1400
100
AcDbEntity
8
0
100
AcDbLine
10
120.00000000000041
20
48.000000000000007
30
0
11
112.0000000000004
21
48.000000000000007
31
0
0
LINE
5
1401
100
AcDbEntity
8
0
100
AcDbLine
10
120.00000000000041
20
8
30
0
11
112.0000000000004
21
8
31
0
0
LINE
5
1402
100
AcDbEntity
8
0
100
AcDbLine
10
128.0000000000004
20
52
30
0
11
120.00000000000041
21
52
31
0
0
LINE
5
1403
100
AcDbEntity
8
0
100
AcDbLine
10
92.000000000000441
20
148
30
0
11
92.000000000000441
21
143.99999999999719
31
0
0
LINE
5
1404
100
AcDbEntity
8
0
100
AcDbLine
10
112.0000000000004
20
80
30
0
11
128.0000000000004
21
80
31
0
0
LINE
5
1405
100
AcDbEntity
8
0
100
AcDbLine
10
100.00000000000041
20
92.000000000000014
30
0
11
100.00000000000041
21
108
31
0
0
LINE
5
1406
100
AcDbEntity
8
0
100
AcDbLine
10
92.000000000000441
20
140
30
0
11
108.0000000000004
21
140
31
0
0
LINE
5
1407
100
AcDbEntity
8
0
100
AcDbLine
10
96.000000000000441
20
116.00000000000001
30
0
11
96.000000000001819
21
112.00000000000001
31
0
0
LINE
5
1408
100
AcDbEntity
8
0
100
AcDbLine
10
100.00000000000041
20
152
30
0
11
100.00000000000041
21
168
31
0
0
LINE
5
1409
100
AcDbEntity
8
0
100
AcDbLine
10
108
20
128
30
0
11
104
21
128
31
0
0
LINE
5
1410
100
AcDbEntity
8
0
100
AcDbLine
10
120.00000000000041
20
68
30
0
11
112.0000000000004
21
68
31
0
0
LINE
5
1411
100
AcDbEntity
8
0
100
AcDbLine
10
120.00000000000041
20
32
30
0
11
120.00000000000041
21
48.000000000000007
31
0
0
LINE
5
1412
100
AcDbEntity
8
0
100
AcDbLine
10
124
20
36.000000000000909
30
0
11
128
21
36.000000000000909
31
0
0
LINE
5
1413
100
AcDbEntity
8
0
100
AcDbLine
10
124
20
28.000000000000004
30
0
11
124
21
24.000000000000004
31
0
0
LINE
5
1414
100
AcDbEntity
8
0
100
AcDbLine
10
120.00000000000041
20
20
30
0
11
128.0000000000004
21
20
31
0
0
LINE
5
1415
100
AcDbEntity
8
0
100
AcDbLine
10
124
20
16.000000000000909
30
0
11
128
21
16.000000000000909
31
0
0
LINE
5
1416
100
AcDbEntity
8
0
100
AcDbLine
10
96.000000000000441
20
96.000000000000014
30
0
11
96.000000000001819
21
92.000000000000014
31
0
0
LINE
5
1417
100
AcDbEntity
8
0
100
AcDbLine
10
112.0000000000004
20
3.999999999997272
30
0
11
116.0000000000004
21
3.999999999997272
31
0
0
LINE
5
1418
100
AcDbEntity
8
0
100
AcDbLine
10
92.000000000000441
20
143.99999999999719
30
0
11
96.000000000000441
21
143.99999999999719
31
0
0
LINE
5
1419
100
AcDbEntity
8
0
100
AcDbLine
10
124
20
48.000000000000007
30
0
11
124
21
44
31
0
0
LINE
5
1420
100
AcDbEntity
8
0
100
AcDbLine
10
112.0000000000018
20
72
30
0
11
112.0000000000004
21
80
31
0
0
LINE
5
1421
100
AcDbEntity
8
0
100
AcDbLine
10
100.00000000000041
20
108
30
0
11
92.000000000000441
21
108
31
0
0
LINE
5
1422
100
AcDbEntity
8
0
100
AcDbLine
10
92.000000000001819
20
152
30
0
11
92.000000000000441
21
160
31
0
0
LINE
5
1423
100
AcDbEntity
8
0
100
AcDbLine
10
108
20
136.00000000000091
30
0
11
108.0000000000004
21
132
31
0
0
LINE
5
1424
100
AcDbEntity
8
0
100
AcDbLine
10
92.000000000000441
20
83.999999999997272
30
0
11
96.000000000000441
21
83.999999999997272
31
0
0
LINE
5
1425
100
AcDbEntity
8
0
100
AcDbLine
10
116.0000000000004
20
76
30
0
11
116.00000000000179
21
72
31
0
0
LINE
5
1426
100
AcDbEntity
8
0
100
AcDbLine
10
100.00000000000041
20
148
30
0
11
92.000000000000441
21
148
31
0
0
LINE
5
1427
100
AcDbEntity
8
0
100
AcDbLine
10
128
20
48.000000000000007
30
0
11
124
21
48.000000000000007
31
0
0
LINE
5
1428
100
AcDbEntity
8
0
100
AcDbLine
10
112.0000000000004
20
63.999999999997279
30
0
11
116.0000000000004
21
63.999999999997279
31
0
0
LINE
5
1429
100
AcDbEntity
8
0
100
AcDbLine
10
116.0000000000004
20
36
30
0
11
116.00000000000179
21
32
31
0
0
LINE
5
1430
100
AcDbEntity
8
0
100
AcDbLine
10
92.000000000000441
20
108
30
0
11
92.000000000000441
21
103.99999999999721
31
0
0
LINE
5
1431
100
AcDbEntity
8
0
100
AcDbLine
10
112.0000000000004
20
40
30
0
11
128.0000000000004
21
40
31
0
0
LINE
5
1432
100
AcDbEntity
8
0
100
AcDbLine
10
108.0000000000004
20
132
30
0
11
100.00000000000041
21
132
31
0
0
LINE
5
1433
100
AcDbEntity
8
0
100
AcDbLine
10
96.000000000001819
20
112.00000000000001
30
0
11
92.000000000001819
21
112.00000000000001
31
0
0
LINE
5
1434
100
AcDbEntity
8
0
100
AcDbLine
10
92.000000000000441
20
123.99999999999721
30
0
11
96.000000000000441
21
123.99999999999721
31
0
0
LINE
5
1435
100
AcDbEntity
8
0
100
AcDbLine
10
108
20
176.00000000000091
30
0
11
108.0000000000004
21
172
31
0
0
LINE
5
1436
100
AcDbEntity
8
0
100
AcDbLine
10
92.000000000001819
20
132
30
0
11
92.000000000000441
21
140
31
0
0
LINE
5
1437
100
AcDbEntity
8
0
100
AcDbLine
10
92.000000000000441
20
100
30
0
11
108.0000000000004
21
100
31
0
0
LINE
5
1438
100
AcDbEntity
8
0
100
AcDbLine
10
128
20
56.000000000000909
30
0
11
128.0000000000004
21
52
31
0
0
LINE
5
1439
100
AcDbEntity
8
0
100
AcDbLine
10
92.000000000000441
20
103.99999999999721
30
0
11
96.000000000000441
21
103.99999999999721
31
0
0
LINE
5
1440
100
AcDbEntity
8
0
100
AcDbLine
10
92.000000000000441
20
168
30
0
11
92.000000000000441
21
163.99999999999733
31
0
0
LINE
5
1441
100
AcDbEntity
8
0
100
AcDbLine
10
92.000000000001819
20
92.000000000000014
30
0
11
92.000000000000441
21
100
31
0
0
LINE
5
1442
100
AcDbEntity
8
0
100
AcDbLine
10
112.0000000000018
20
32
30
0
11
112.0000000000004
21
40
31
0
0
LINE
5
1443
100
AcDbEntity
8
0
100
AcDbLine
10
120.00000000000041
20
12.000000000000002
30
0
11
120.00000000000041
21
28.000000000000004
31
0
0
LINE
5
1444
100
AcDbEntity
8
0
100
AcDbLine
10
112.0000000000004
20
48.000000000000007
30
0
11
112.0000000000004
21
43.999999999997279
31
0
0
LINE
5
1445
100
AcDbEntity
8
0
100
AcDbLine
10
104
20
128
30
0
11
104
21
124
31
0
0
LINE
5
1446
100
AcDbEntity
8
0
100
AcDbLine
10
104
20
156.00000000000091
30
0
11
108
21
156.00000000000091
31
0
0
LINE
5
1447
100
AcDbEntity
8
0
100
AcDbLine
10
100.00000000000041
20
168
30
0
11
92.000000000000441
21
168
31
0
0
LINE
5
1448
100
AcDbEntity
8
0
100
AcDbLine
10
176.00000000000045
20
176
30
0
11
176.00000000000182
21
172
31
0
0
LINE
5
1449
100
AcDbEntity
8
0
100
AcDbLine
10
112.0000000000018
20
92.000000000000014
30
0
11
112.0000000000004
21
100
31
0
0
LINE
5
1450
100
AcDbEntity
8
0
100
AcDbLine
10
116.0000000000004
20
96.000000000000014
30
0
11
116.00000000000179
21
92.000000000000014
31
0
0
LINE
5
1451
100
AcDbEntity
8
0
100
AcDbLine
10
128
20
8
30
0
11
124
21
8
31
0
0
LINE
5
1452
100
AcDbEntity
8
0
100
AcDbLine
10
116.0000000000004
20
56.000000000000007
30
0
11
116.00000000000179
21
52
31
0
0
LINE
5
1453
100
AcDbEntity
8
0
100
AcDbLine
10
112.0000000000004
20
43.999999999997279
30
0
11
116.0000000000004
21
43.999999999997279
31
0
0
LINE
5
1454
100
AcDbEntity
8
0
100
AcDbLine
10
124
20
88
30
0
11
124
21
84
31
0
0
LINE
5
1455
100
AcDbEntity
8
0
100
AcDbLine
10
124
20
8
30
0
11
124
21
4
31
0
0
LINE
5
1456
100
AcDbEntity
8
0
100
AcDbLine
10
112.0000000000004
20
88
30
0
11
112.0000000000004
21
83.999999999997272
31
0
0
LINE
5
1457
100
AcDbEntity
8
0
100
AcDbLine
10
172.00000000000185
20
172
30
0
11
172.00000000000043
21
180
31
0
0
LINE
5
1458
100
AcDbEntity
8
0
100
AcDbLine
10
0
20
180
30
0
11
0
21
0
31
0
0
LINE
5
1459
100
AcDbEntity
8
0
100
AcDbLine
10
128
20
88
30
0
11
124
21
88
31
0
0
LINE
5
1460
100
AcDbEntity
8
0
100
AcDbLine
10
124
20
56.000000000000909
30
0
11
128
21
56.000000000000909
31
0
0
LINE
5
1461
100
AcDbEntity
8
0
100
AcDbLine
10
172.00000000000043
20
180
30
0
11
180.00000268220901
21
180
31
0
0
LINE
5
1462
100
AcDbEntity
8
0
100
AcDbLine
10
180.00000000000043
20
168
30
0
11
172.00000000000043
21
168
31
0
0
LINE
5
1463
100
AcDbEntity
8
0
100
AcDbLine
10
116.00000000000179
20
52
30
0
11
112.0000000000018
21
52
31
0
0
LINE
5
1464
100
AcDbEntity
8
0
100
AcDbLine
10
128
20
36.000000000000909
30
0
11
128.0000000000004
21
32
31
0
0
LINE
5
1465
100
AcDbEntity
8
0
100
AcDbLine
10
112.0000000000004
20
60
30
0
11
128.0000000000004
21
60
31
0
0
LINE
5
1466
100
AcDbEntity
8
0
100
AcDbLine
10
128
20
16.000000000000909
30
0
11
128.0000000000004
21
12.000000000000002
31
0
0
LINE
5
1467
100
AcDbEntity
8
0
100
AcDbLine
10
120.00000000000041
20
88
30
0
11
112.0000000000004
21
88
31
0
0
LINE
5
1468
100
AcDbEntity
8
0
100
AcDbLine
10
112.0000000000004
20
68
30
0
11
112.0000000000004
21
63.999999999997279
31
0
0
LINE
5
1469
100
AcDbEntity
8
0
100
AcDbLine
10
120.00000000000041
20
0
30
0
11
120.00000000000041
21
8
31
0
0
LINE
5
1470
100
AcDbEntity
8
0
100
AcDbLine
10
128.0000000000004
20
40
30
0
11
128
21
48.000000000000007
31
0
0
LINE
5
1471
100
AcDbEntity
8
0
100
AcDbLine
10
128.0000000000004
20
60
30
0
11
128
21
68
31
0
0
LINE
5
1472
100
AcDbEntity
8
0
100
AcDbLine
10
100.00000000000041
20
172
30
0
11
100.00000000000041
21
180.00000268220901
31
0
0
LINE
5
1473
100
AcDbEntity
8
0
100
AcDbLine
10
172.00000000000043
20
168
30
0
11
172.00000000000043
21
163.99999999999733
31
0
0
LINE
5
1474
100
AcDbEntity
8
0
100
AcDbLine
10
120.00000000000041
20
52
30
0
11
120.00000000000041
21
68
31
0
0
LINE
5
1475
100
AcDbEntity
8
0
100
AcDbLine
10
128
20
28.000000000000004
30
0
11
124
21
28.000000000000004
31
0
0
LINE
5
1476
100
AcDbEntity
8
0
100
AcDbLine
10
124
20
76.000000000000909
30
0
11
128
21
76.000000000000909
31
0
0
LINE
5
1477
100
AcDbEntity
8
0
100
AcDbLine
10
128
20
76.000000000000909
30
0
11
128.0000000000004
21
72
31
0
0
LINE
5
1478
100
AcDbEntity
8
0
100
AcDbLine
10
128.0000000000004
20
0
30
0
11
128
21
8
31
0
0
LINE
5
1479
100
AcDbEntity
8
0
100
AcDbLine
10
116.00000000000179
20
32
30
0
11
112.0000000000018
21
32
31
0
0
LINE
5
1480
100
AcDbEntity
8
0
100
AcDbLine
10
116.00000000000179
20
92.000000000000014
30
0
11
112.0000000000018
21
92.000000000000014
31
0
0
LINE
5
1481
100
AcDbEntity
8
0
100
AcDbLine
10
172.00000000000043
20
163.99999999999733
30
0
11
176.00000000000045
21
163.99999999999733
31
0
0
LINE
5
1482
100
AcDbEntity
8
0
100
AcDbLine
10
128.0000000000004
20
80
30
0
11
128
21
88
31
0
0
LINE
5
1483
100
AcDbEntity
8
0
100
AcDbLine
10
128.0000000000004
20
32
30
0
11
120.00000000000041
21
32
31
0
0
LINE
5
1484
100
AcDbEntity
8
0
100
AcDbLine
10
128.0000000000004
20
72
30
0
11
120.00000000000041
21
72
31
0
0
LINE
5
1485
100
AcDbEntity
8
0
100
AcDbLine
10
180.00000000000043
20
172
30
0
11
180
21
179.92779914983558
31
0
0
LINE
5
1486
100
AcDbEntity
8
0
100
AcDbLine
10
120.00000000000041
20
72
30
0
11
120.00000000000041
21
88
31
0
0
LINE
5
1487
100
AcDbEntity
8
0
100
AcDbLine
10
176.00000000000182
20
172
30
0
11
172.00000000000185
21
172
31
0
0
LINE
5
1488
100
AcDbEntity
8
0
100
AcDbLine
10
112.0000000000004
20
83.999999999997272
30
0
11
116.0000000000004
21
83.999999999997272
31
0
0
LINE
5
1489
100
AcDbEntity
8
0
100
AcDbLine
10
128
20
68
30
0
11
124
21
68
31
0
0
LINE
5
1490
100
AcDbEntity
8
0
100
AcDbLine
10
128.0000000000004
20
12.000000000000002
30
0
11
120.00000000000041
21
12.000000000000002
31
0
0
LINE
5
1491
100
AcDbEntity
8
0
100
AcDbLine
10
124
20
68
30
0
11
124
21
64
31
0
0
LINE
5
1492
100
AcDbEntity
8
0
100
AcDbLine
10
180.00000000000043
20
152
30
0
11
180.00000000000043
21
168
31
0
0
LINE
5
1493
100
AcDbEntity
8
0
100
AcDbLine
10
90.000000000000455
20
42
30
0
11
90.000000000000455
21
58.000000000000007
31
0
0
LINE
5
1494
100
AcDbEntity
8
0
100
AcDbLine
10
82.000000000000455
20
110
30
0
11
98
21
110
31
0
0
LINE
5
1495
100
AcDbEntity
8
0
100
AcDbLine
10
82.000000000000455
20
30
30
0
11
98
21
30
31
0
0
LINE
5
1496
100
AcDbEntity
8
0
100
AcDbLine
10
90.000000000000455
20
58.000000000000007
30
0
11
82.000000000000455
21
58.000000000000007
31
0
0
LINE
5
1497
100
AcDbEntity
8
0
100
AcDbLine
10
98
20
90
30
0
11
98
21
98
31
0
0
LINE
5
1498
100
AcDbEntity
8
0
100
AcDbLine
10
93.99999999999865
20
117.9999999999991
30
0
11
94.000000000000469
21
114
31
0
0
LINE
5
1499
100
AcDbEntity
8
0
100
AcDbLine
10
94
20
106.00000000000092
30
0
11
98.000000000000469
21
106.00000000000001
31
0
0
LINE
5
1500
100
AcDbEntity
8
0
100
AcDbLine
10
98
20
118
30
0
11
93.99999999999865
21
117.9999999999991
31
0
0
LINE
5
1501
100
AcDbEntity
8
0
100
AcDbLine
10
93.99999999999865
20
37.999999999999091
30
0
11
94.000000000000469
21
34
31
0
0
LINE
5
1502
100
AcDbEntity
8
0
100
AcDbLine
10
90.000000000000455
20
78
30
0
11
82.000000000000455
21
78
31
0
0
LINE
5
1503
100
AcDbEntity
8
0
100
AcDbLine
10
94
20
26.000000000000909
30
0
11
98.000000000000469
21
26
31
0
0
LINE
5
1504
100
AcDbEntity
8
0
100
AcDbLine
10
82.000000000000455
20
62
30
0
11
82.000000000000455
21
70
31
0
0
LINE
5
1505
100
AcDbEntity
8
0
100
AcDbLine
10
86.000000000000455
20
106.00000000000001
30
0
11
86.000000000000455
21
102.00000000000001
31
0
0
LINE
5
1506
100
AcDbEntity
8
0
100
AcDbLine
10
82.000000000000455
20
42
30
0
11
82.000000000000455
21
50
31
0
0
LINE
5
1507
100
AcDbEntity
8
0
100
AcDbLine
10
94
20
66.000000000000909
30
0
11
98.000000000000469
21
66
31
0
0
LINE
5
1508
100
AcDbEntity
8
0
100
AcDbLine
10
86.000000000000455
20
42
30
0
11
82.000000000000455
21
42
31
0
0
LINE
5
1509
100
AcDbEntity
8
0
100
AcDbLine
10
98
20
98
30
0
11
93.99999999999865
21
97.999999999999105
31
0
0
LINE
5
1510
100
AcDbEntity
8
0
100
AcDbLine
10
98
20
110
30
0
11
98
21
118
31
0
0
LINE
5
1511
100
AcDbEntity
8
0
100
AcDbLine
10
82.000000000000455
20
50
30
0
11
98
21
50
31
0
0
LINE
5
1512
100
AcDbEntity
8
0
100
AcDbLine
10
82.000000000000455
20
38
30
0
11
82.000000000000455
21
33.999999999997272
31
0
0
LINE
5
1513
100
AcDbEntity
8
0
100
AcDbLine
10
98
20
70
30
0
11
98
21
78
31
0
0
LINE
5
1514
100
AcDbEntity
8
0
100
AcDbLine
10
98.000000000000469
20
66
30
0
11
98
21
62
31
0
0
LINE
5
1515
100
AcDbEntity
8
0
100
AcDbLine
10
86.000000000000455
20
146
30
0
11
86.000000000000455
21
142
31
0
0
LINE
5
1516
100
AcDbEntity
8
0
100
AcDbLine
10
98
20
82.000000000000014
30
0
11
90.000000000000455
21
82.000000000000014
31
0
0
LINE
5
1517
100
AcDbEntity
8
0
100
AcDbLine
10
90.000000000000455
20
62
30
0
11
90.000000000000455
21
78
31
0
0
LINE
5
1518
100
AcDbEntity
8
0
100
AcDbLine
10
98.000000000000469
20
26
30
0
11
98
21
22
31
0
0
LINE
5
1519
100
AcDbEntity
8
0
100
AcDbLine
10
98.000000000000469
20
146
30
0
11
98
21
142
31
0
0
LINE
5
1520
100
AcDbEntity
8
0
100
AcDbLine
10
98
20
142
30
0
11
90.000000000000455
21
142
31
0
0
LINE
5
1521
100
AcDbEntity
8
0
100
AcDbLine
10
93.99999999999865
20
57.999999999999091
30
0
11
94.000000000000469
21
54
31
0
0
LINE
5
1522
100
AcDbEntity
8
0
100
AcDbLine
10
98
20
130
30
0
11
98
21
138
31
0
0
LINE
5
1523
100
AcDbEntity
8
0
100
AcDbLine
10
98.000000000000469
20
166
30
0
11
98
21
162
31
0
0
LINE
5
1524
100
AcDbEntity
8
0
100
AcDbLine
10
90.000000000000455
20
82.000000000000014
30
0
11
90.000000000000455
21
98
31
0
0
LINE
5
1525
100
AcDbEntity
8
0
100
AcDbLine
10
82.000000000000455
20
90
30
0
11
98
21
90
31
0
0
LINE
5
1526
100
AcDbEntity
8
0
100
AcDbLine
10
98
20
38
30
0
11
93.99999999999865
21
37.999999999999091
31
0
0
LINE
5
1527
100
AcDbEntity
8
0
100
AcDbLine
10
90.000000000000455
20
178
30
0
11
82.000000000000455
21
178
31
0
0
LINE
5
1528
100
AcDbEntity
8
0
100
AcDbLine
10
82.000000000000455
20
33.999999999997272
30
0
11
86.000000000000455
21
33.999999999997272
31
0
0
LINE
5
1529
100
AcDbEntity
8
0
100
AcDbLine
10
82.000000000000455
20
162
30
0
11
82.000000000000455
21
170
31
0
0
LINE
5
1530
100
AcDbEntity
8
0
100
AcDbLine
10
106.0000000000004
20
6.0000000000000009
30
0
11
106.0000000000004
21
2
31
0
0
LINE
5
1531
100
AcDbEntity
8
0
100
AcDbLine
10
106.0000000000004
20
2
30
0
11
102.0000000000004
21
2
31
0
0
LINE
5
1532
100
AcDbEntity
8
0
100
AcDbLine
10
102.0000000000004
20
2
30
0
11
102.0000000000004
21
10
31
0
0
LINE
5
1533
100
AcDbEntity
8
0
100
AcDbLine
10
98.000000000000469
20
86
30
0
11
98
21
82.000000000000014
31
0
0
LINE
5
1534
100
AcDbEntity
8
0
100
AcDbLine
10
82.000000000000455
20
82.000000000000014
30
0
11
82.000000000000455
21
90
31
0
0
LINE
5
1535
100
AcDbEntity
8
0
100
AcDbLine
10
98
20
58.000000000000007
30
0
11
93.99999999999865
21
57.999999999999091
31
0
0
LINE
5
1536
100
AcDbEntity
8
0
100
AcDbLine
10
98
20
62
30
0
11
90.000000000000455
21
62
31
0
0
LINE
5
1537
100
AcDbEntity
8
0
100
AcDbLine
10
82.000000000000455
20
58.000000000000007
30
0
11
82.000000000000455
21
53.999999999997279
31
0
0
LINE
5
1538
100
AcDbEntity
8
0
100
AcDbLine
10
82.000000000000455
20
93.999999999997272
30
0
11
86.000000000000455
21
93.999999999997272
31
0
0
LINE
5
1539
100
AcDbEntity
8
0
100
AcDbLine
10
98
20
50
30
0
11
98
21
58.000000000000007
31
0
0
LINE
5
1540
100
AcDbEntity
8
0
100
AcDbLine
10
82.000000000000455
20
78
30
0
11
82.000000000000455
21
73.999999999997257
31
0
0
LINE
5
1541
100
AcDbEntity
8
0
100
AcDbLine
10
93.99999999999865
20
97.999999999999105
30
0
11
94.000000000000469
21
94
31
0
0
LINE
5
1542
100
AcDbEntity
8
0
100
AcDbLine
10
86.000000000000455
20
86
30
0
11
86.000000000000455
21
82.000000000000014
31
0
0
LINE
5
1543
100
AcDbEntity
8
0
100
AcDbLine
10
98
20
78
30
0
11
93.99999999999865
21
77.999999999999091
31
0
0
LINE
5
1544
100
AcDbEntity
8
0
100
AcDbLine
10
94
20
86.000000000000924
30
0
11
98.000000000000469
21
86
31
0
0
LINE
5
1545
100
AcDbEntity
8
0
100
AcDbLine
10
98
20
22
30
0
11
90.000000000000455
21
22
31
0
0
LINE
5
1546
100
AcDbEntity
8
0
100
AcDbLine
10
90.000000000000455
20
22
30
0
11
90.000000000000455
21
38
31
0
0
LINE
5
1547
100
AcDbEntity
8
0
100
AcDbLine
10
98.000000000000469
20
46.000000000000007
30
0
11
98
21
42
31
0
0
LINE
5
1548
100
AcDbEntity
8
0
100
AcDbLine
10
86.000000000000455
20
46.000000000000007
30
0
11
86.000000000000455
21
42
31
0
0
LINE
5
1549
100
AcDbEntity
8
0
100
AcDbLine
10
94
20
46.000000000000909
30
0
11
98.000000000000469
21
46.000000000000007
31
0
0
LINE
5
1550
100
AcDbEntity
8
0
100
AcDbLine
10
86.000000000000455
20
26
30
0
11
86.000000000000455
21
22
31
0
0
LINE
5
1551
100
AcDbEntity
8
0
100
AcDbLine
10
90.000000000000455
20
38
30
0
11
82.000000000000455
21
38
31
0
0
LINE
5
1552
100
AcDbEntity
8
0
100
AcDbLine
10
82.000000000000455
20
53.999999999997279
30
0
11
86.000000000000455
21
53.999999999997279
31
0
0
LINE
5
1553
100
AcDbEntity
8
0
100
AcDbLine
10
82.000000000000455
20
22
30
0
11
82.000000000000455
21
30
31
0
0
LINE
5
1554
100
AcDbEntity
8
0
100
AcDbLine
10
86.000000000000455
20
82.000000000000014
30
0
11
82.000000000000455
21
82.000000000000014
31
0
0
LINE
5
1555
100
AcDbEntity
8
0
100
AcDbLine
10
86.000000000000455
20
122.00000000000001
30
0
11
82.000000000000455
21
122.00000000000001
31
0
0
LINE
5
1556
100
AcDbEntity
8
0
100
AcDbLine
10
82.000000000000455
20
142
30
0
11
82.000000000000455
21
150
31
0
0
LINE
5
1557
100
AcDbEntity
8
0
100
AcDbLine
10
82.000000000000455
20
150
30
0
11
98
21
150
31
0
0
LINE
5
1558
100
AcDbEntity
8
0
100
AcDbLine
10
90.000000000000455
20
142
30
0
11
90.000000000000455
21
158
31
0
0
LINE
5
1559
100
AcDbEntity
8
0
100
AcDbLine
10
82.000000000000455
20
158
30
0
11
82.000000000000455
21
153.99999999999719
31
0
0
LINE
5
1560
100
AcDbEntity
8
0
100
AcDbLine
10
86.000000000000455
20
166
30
0
11
86.000000000000455
21
162
31
0
0
LINE
5
1561
100
AcDbEntity
8
0
100
AcDbLine
10
82.000000000000455
20
173.99999999999719
30
0
11
86.000000000000455
21
173.99999999999719
31
0
0
LINE
5
1562
100
AcDbEntity
8
0
100
AcDbLine
10
90.000000000000455
20
118
30
0
11
82.000000000000455
21
118
31
0
0
LINE
5
1563
100
AcDbEntity
8
0
100
AcDbLine
10
90.000000000000455
20
138
30
0
11
82.000000000000455
21
138
31
0
0
LINE
5
1564
100
AcDbEntity
8
0
100
AcDbLine
10
82.000000000000455
20
170
30
0
11
98
21
170
31
0
0
LINE
5
1565
100
AcDbEntity
8
0
100
AcDbLine
10
82.000000000000455
20
122.00000000000001
30
0
11
82.000000000000455
21
130
31
0
0
LINE
5
1566
100
AcDbEntity
8
0
100
AcDbLine
10
82.000000000000455
20
133.99999999999719
30
0
11
86.000000000000455
21
133.99999999999719
31
0
0
LINE
5
1567
100
AcDbEntity
8
0
100
AcDbLine
10
94
20
126.00000000000092
30
0
11
98.000000000000469
21
126.00000000000001
31
0
0
LINE
5
1568
100
AcDbEntity
8
0
100
AcDbLine
10
90.000000000000455
20
102.00000000000001
30
0
11
90.000000000000455
21
118
31
0
0
LINE
5
1569
100
AcDbEntity
8
0
100
AcDbLine
10
98.000000000000469
20
126.00000000000001
30
0
11
98
21
122.00000000000001
31
0
0
LINE
5
1570
100
AcDbEntity
8
0
100
AcDbLine
10
82.000000000000455
20
130
30
0
11
98
21
130
31
0
0
LINE
5
1571
100
AcDbEntity
8
0
100
AcDbLine
10
94
20
146.00000000000091
30
0
11
98.000000000000469
21
146
31
0
0
LINE
5
1572
100
AcDbEntity
8
0
100
AcDbLine
10
102.0000000000004
20
10
30
0
11
118
21
10
31
0
0
LINE
5
1573
100
AcDbEntity
8
0
100
AcDbLine
10
98
20
138
30
0
11
93.99999999999865
21
137.99999999999909
31
0
0
LINE
5
1574
100
AcDbEntity
8
0
100
AcDbLine
10
82.000000000000455
20
118
30
0
11
82.000000000000455
21
113.99999999999729
31
0
0
LINE
5
1575
100
AcDbEntity
8
0
100
AcDbLine
10
82.000000000000455
20
153.99999999999719
30
0
11
86.000000000000455
21
153.99999999999719
31
0
0
LINE
5
1576
100
AcDbEntity
8
0
100
AcDbLine
10
93.99999999999865
20
157.99999999999909
30
0
11
94.000000000000469
21
154
31
0
0
LINE
5
1577
100
AcDbEntity
8
0
100
AcDbLine
10
98
20
178
30
0
11
93.99999999999865
21
177.99999999999909
31
0
0
LINE
5
1578
100
AcDbEntity
8
0
100
AcDbLine
10
93.99999999999865
20
137.99999999999909
30
0
11
94.000000000000469
21
134
31
0
0
LINE
5
1579
100
AcDbEntity
8
0
100
AcDbLine
10
93.99999999999865
20
177.99999999999909
30
0
11
94.000000000000469
21
174.00000000000003
31
0
0
LINE
5
1580
100
AcDbEntity
8
0
100
AcDbLine
10
82.000000000000455
20
113.99999999999729
30
0
11
86.000000000000455
21
113.99999999999729
31
0
0
LINE
5
1581
100
AcDbEntity
8
0
100
AcDbLine
10
98
20
102.00000000000001
30
0
11
90.000000000000455
21
102.00000000000001
31
0
0
LINE
5
1582
100
AcDbEntity
8
0
100
AcDbLine
10
114
20
6.0000000000009104
30
0
11
118.0000000000004
21
6.0000000000000009
31
0
0
LINE
5
1583
100
AcDbEntity
8
0
100
AcDbLine
10
90.000000000000455
20
162
30
0
11
90.000000000000455
21
178
31
0
0
LINE
5
1584
100
AcDbEntity
8
0
100
AcDbLine
10
98
20
170
30
0
11
98
21
178
31
0
0
LINE
5
1585
100
AcDbEntity
8
0
100
AcDbLine
10
86.000000000000455
20
162
30
0
11
82.000000000000455
21
162
31
0
0
LINE
5
1586
100
AcDbEntity
8
0
100
AcDbLine
10
86.000000000000455
20
126.00000000000001
30
0
11
86.000000000000455
21
122.00000000000001
31
0
0
LINE
5
1587
100
AcDbEntity
8
0
100
AcDbLine
10
82.000000000000455
20
138
30
0
11
82.000000000000455
21
133.99999999999719
31
0
0
LINE
5
1588
100
AcDbEntity
8
0
100
AcDbLine
10
118.0000000000004
20
46.000000000000007
30
0
11
118
21
42
31
0
0
LINE
5
1589
100
AcDbEntity
8
0
100
AcDbLine
10
90.000000000000455
20
158
30
0
11
82.000000000000455
21
158
31
0
0
LINE
5
1590
100
AcDbEntity
8
0
100
AcDbLine
10
98
20
122.00000000000001
30
0
11
90.000000000000455
21
122.00000000000001
31
0
0
LINE
5
1591
100
AcDbEntity
8
0
100
AcDbLine
10
118.0000000000004
20
6.0000000000000009
30
0
11
118
21
2
31
0
0
LINE
5
1592
100
AcDbEntity
8
0
100
AcDbLine
10
118
20
42
30
0
11
110.00000000000041
21
42
31
0
0
LINE
5
1593
100
AcDbEntity
8
0
100
AcDbLine
10
102.0000000000004
20
53.999999999997279
30
0
11
106.0000000000004
21
53.999999999997279
31
0
0
LINE
5
1594
100
AcDbEntity
8
0
100
AcDbLine
10
102.0000000000004
20
62
30
0
11
102.0000000000004
21
70
31
0
0
LINE
5
1595
100
AcDbEntity
8
0
100
AcDbLine
10
118
20
38
30
0
11
113.99999999999861
21
37.999999999999091
31
0
0
LINE
5
1596
100
AcDbEntity
8
0
100
AcDbLine
10
94
20
166.00000000000091
30
0
11
98.000000000000469
21
166
31
0
0
LINE
5
1597
100
AcDbEntity
8
0
100
AcDbLine
10
90.000000000000455
20
122.00000000000001
30
0
11
90.000000000000455
21
138
31
0
0
LINE
5
1598
100
AcDbEntity
8
0
100
AcDbLine
10
102.0000000000004
20
70
30
0
11
118
21
70
31
0
0
LINE
5
1599
100
AcDbEntity
8
0
100
AcDbLine
10
98
20
150
30
0
11
98
21
158
31
0
0
LINE
5
1600
100
AcDbEntity
8
0
100
AcDbLine
10
98.000000000000469
20
106.00000000000001
30
0
11
98
21
102.00000000000001
31
0
0
LINE
5
1601
100
AcDbEntity
8
0
100
AcDbLine
10
86.000000000000455
20
142
30
0
11
82.000000000000455
21
142
31
0
0
LINE
5
1602
100
AcDbEntity
8
0
100
AcDbLine
10
114
20
66.000000000000909
30
0
11
118.0000000000004
21
66
31
0
0
LINE
5
1603
100
AcDbEntity
8
0
100
AcDbLine
10
110.00000000000041
20
62
30
0
11
110.00000000000041
21
78
31
0
0
LINE
5
1604
100
AcDbEntity
8
0
100
AcDbLine
10
118
20
2
30
0
11
110.00000000000041
21
2
31
0
0
LINE
5
1605
100
AcDbEntity
8
0
100
AcDbLine
10
98
20
162
30
0
11
90.000000000000455
21
162
31
0
0
LINE
5
1606
100
AcDbEntity
8
0
100
AcDbLine
10
98
20
158
30
0
11
93.99999999999865
21
157.99999999999909
31
0
0
LINE
5
1607
100
AcDbEntity
8
0
100
AcDbLine
10
82.000000000000455
20
178
30
0
11
82.000000000000455
21
173.99999999999719
31
0
0
LINE
5
1608
100
AcDbEntity
8
0
100
AcDbLine
10
102.0000000000004
20
82.000000000000014
30
0
11
102.0000000000004
21
90
31
0
0
LINE
5
1609
100
AcDbEntity
8
0
100
AcDbLine
10
106.0000000000004
20
62
30
0
11
102.0000000000004
21
62
31
0
0
LINE
5
1610
100
AcDbEntity
8
0
100
AcDbLine
10
102.0000000000004
20
78
30
0
11
102.0000000000004
21
73.999999999997257
31
0
0
LINE
5
1611
100
AcDbEntity
8
0
100
AcDbLine
10
114
20
46.000000000000909
30
0
11
118.0000000000004
21
46.000000000000007
31
0
0
LINE
5
1612
100
AcDbEntity
8
0
100
AcDbLine
10
106.0000000000004
20
46.000000000000007
30
0
11
106.0000000000004
21
42
31
0
0
LINE
5
1613
100
AcDbEntity
8
0
100
AcDbLine
10
110.00000000000041
20
58.000000000000007
30
0
11
102.0000000000004
21
58.000000000000007
31
0
0
LINE
5
1614
100
AcDbEntity
8
0
100
AcDbLine
10
118.0000000000004
20
66
30
0
11
118
21
62
31
0
0
LINE
5
1615
100
AcDbEntity
8
0
100
AcDbLine
10
110.00000000000021
20
30
30
0
11
110.00000000000041
21
38
31
0
0
LINE
5
1616
100
AcDbEntity
8
0
100
AcDbLine
10
118
20
70
30
0
11
118
21
78
31
0
0
LINE
5
1617
100
AcDbEntity
8
0
100
AcDbLine
10
113.99999999999861
20
77.999999999999091
30
0
11
114.00000000000041
21
74
31
0
0
LINE
5
1618
100
AcDbEntity
8
0
100
AcDbLine
10
102.0000000000004
20
98
30
0
11
102.0000000000004
21
93.999999999997272
31
0
0
LINE
5
1619
100
AcDbEntity
8
0
100
AcDbLine
10
102.0000000000004
20
73.999999999997257
30
0
11
106.0000000000004
21
73.999999999997257
31
0
0
LINE
5
1620
100
AcDbEntity
8
0
100
AcDbLine
10
118
20
98
30
0
11
113.99999999999861
21
97.999999999999105
31
0
0
LINE
5
1621
100
AcDbEntity
8
0
100
AcDbLine
10
110.00000000000041
20
2
30
0
11
110.00000000000021
21
9.9999999999999911
31
0
0
LINE
5
1622
100
AcDbEntity
8
0
100
AcDbLine
10
106.0000000000004
20
42
30
0
11
102.0000000000004
21
42
31
0
0
LINE
5
1623
100
AcDbEntity
8
0
100
AcDbLine
10
118
20
30
30
0
11
118
21
38
31
0
0
LINE
5
1624
100
AcDbEntity
8
0
100
AcDbLine
10
110.00000000000041
20
82.000000000000014
30
0
11
110.00000000000041
21
98
31
0
0
LINE
5
1625
100
AcDbEntity
8
0
100
AcDbLine
10
110.00000000000041
20
42
30
0
11
110.00000000000041
21
58.000000000000007
31
0
0
LINE
5
1626
100
AcDbEntity
8
0
100
AcDbLine
10
113.99999999999861
20
37.999999999999091
30
0
11
114.00000000000041
21
34
31
0
0
LINE
5
1627
100
AcDbEntity
8
0
100
AcDbLine
10
114
20
86.000000000000924
30
0
11
118.0000000000004
21
86
31
0
0
LINE
5
1628
100
AcDbEntity
8
0
100
AcDbLine
10
106.0000000000004
20
86
30
0
11
106.0000000000004
21
82.000000000000014
31
0
0
LINE
5
1629
100
AcDbEntity
8
0
100
AcDbLine
10
118
20
58.000000000000007
30
0
11
113.99999999999861
21
57.999999999999091
31
0
0
LINE
5
1630
100
AcDbEntity
8
0
100
AcDbLine
10
118.0000000000004
20
86
30
0
11
118
21
82.000000000000014
31
0
0
LINE
5
1631
100
AcDbEntity
8
0
100
AcDbLine
10
110.00000000000041
20
78
30
0
11
102.0000000000004
21
78
31
0
0
LINE
5
1632
100
AcDbEntity
8
0
100
AcDbLine
10
118
20
90
30
0
11
118
21
98
31
0
0
LINE
5
1633
100
AcDbEntity
8
0
100
AcDbLine
10
102.0000000000004
20
93.999999999997272
30
0
11
106.0000000000004
21
93.999999999997272
31
0
0
LINE
5
1634
100
AcDbEntity
8
0
100
AcDbLine
10
102.0000000000004
20
138
30
0
11
102.0000000000004
21
133.99999999999719
31
0
0
LINE
5
1635
100
AcDbEntity
8
0
100
AcDbLine
10
102.0000000000004
20
178
30
0
11
102.0000000000004
21
173.99999999999719
31
0
0
LINE
5
1636
100
AcDbEntity
8
0
100
AcDbLine
10
113.99999999999861
20
97.999999999999105
30
0
11
114.00000000000041
21
94
31
0
0
LINE
5
1637
100
AcDbEntity
8
0
100
AcDbLine
10
102.0000000000004
20
173.99999999999719
30
0
11
106.0000000000004
21
173.99999999999719
31
0
0
LINE
5
1638
100
AcDbEntity
8
0
100
AcDbLine
10
102.0000000000004
20
42
30
0
11
102.0000000000004
21
50
31
0
0
LINE
5
1639
100
AcDbEntity
8
0
100
AcDbLine
10
110.00000000000041
20
38
30
0
11
102.0000000000004
21
38
31
0
0
LINE
5
1640
100
AcDbEntity
8
0
100
AcDbLine
10
106.0000000000004
20
66
30
0
11
106.0000000000004
21
62
31
0
0
LINE
5
1641
100
AcDbEntity
8
0
100
AcDbLine
10
118
20
50
30
0
11
118
21
58.000000000000007
31
0
0
LINE
5
1642
100
AcDbEntity
8
0
100
AcDbLine
10
118
20
82.000000000000014
30
0
11
110.00000000000041
21
82.000000000000014
31
0
0
LINE
5
1643
100
AcDbEntity
8
0
100
AcDbLine
10
110.00000000000041
20
122.00000000000001
30
0
11
110.00000000000041
21
138
31
0
0
LINE
5
1644
100
AcDbEntity
8
0
100
AcDbLine
10
102.0000000000004
20
38
30
0
11
102.0000000000004
21
33.999999999997272
31
0
0
LINE
5
1645
100
AcDbEntity
8
0
100
AcDbLine
10
110.00000000000041
20
142
30
0
11
110.00000000000041
21
158
31
0
0
LINE
5
1646
100
AcDbEntity
8
0
100
AcDbLine
10
110.00000000000041
20
98
30
0
11
102.0000000000004
21
98
31
0
0
LINE
5
1647
100
AcDbEntity
8
0
100
AcDbLine
10
102.0000000000004
20
158
30
0
11
102.0000000000004
21
153.99999999999719
31
0
0
LINE
5
1648
100
AcDbEntity
8
0
100
AcDbLine
10
102.0000000000004
20
30
30
0
11
118
21
30
31
0
0
LINE
5
1649
100
AcDbEntity
8
0
100
AcDbLine
10
113.99999999999861
20
57.999999999999091
30
0
11
114.00000000000041
21
54
31
0
0
LINE
5
1650
100
AcDbEntity
8
0
100
AcDbLine
10
102.0000000000004
20
58.000000000000007
30
0
11
102.0000000000004
21
53.999999999997279
31
0
0
LINE
5
1651
100
AcDbEntity
8
0
100
AcDbLine
10
102.0000000000004
20
50
30
0
11
118
21
50
31
0
0
LINE
5
1652
100
AcDbEntity
8
0
100
AcDbLine
10
118
20
62
30
0
11
110.00000000000041
21
62
31
0
0
LINE
5
1653
100
AcDbEntity
8
0
100
AcDbLine
10
106.0000000000004
20
142
30
0
11
102.0000000000004
21
142
31
0
0
LINE
5
1654
100
AcDbEntity
8
0
100
AcDbLine
10
102.0000000000004
20
33.999999999997272
30
0
11
106.0000000000004
21
33.999999999997272
31
0
0
LINE
5
1655
100
AcDbEntity
8
0
100
AcDbLine
10
118
20
142
30
0
11
110.00000000000041
21
142
31
0
0
LINE
5
1656
100
AcDbEntity
8
0
100
AcDbLine
10
118
20
78
30
0
11
113.99999999999861
21
77.999999999999091
31
0
0
LINE
5
1657
100
AcDbEntity
8
0
100
AcDbLine
10
102.0000000000004
20
90
30
0
11
118
21
90
31
0
0
LINE
5
1658
100
AcDbEntity
8
0
100
AcDbLine
10
106.0000000000004
20
166
30
0
11
106.0000000000004
21
162
31
0
0
LINE
5
1659
100
AcDbEntity
8
0
100
AcDbLine
10
102.0000000000004
20
150
30
0
11
118
21
150
31
0
0
LINE
5
1660
100
AcDbEntity
8
0
100
AcDbLine
10
102.0000000000004
20
133.99999999999719
30
0
11
106.0000000000004
21
133.99999999999719
31
0
0
LINE
5
1661
100
AcDbEntity
8
0
100
AcDbLine
10
102.0000000000004
20
122.00000000000001
30
0
11
102.0000000000004
21
130
31
0
0
LINE
5
1662
100
AcDbEntity
8
0
100
AcDbLine
10
110.00000000000041
20
178
30
0
11
102.0000000000004
21
178
31
0
0
LINE
5
1663
100
AcDbEntity
8
0
100
AcDbLine
10
118
20
150
30
0
11
118
21
158
31
0
0
LINE
5
1664
100
AcDbEntity
8
0
100
AcDbLine
10
110.00000000000041
20
158
30
0
11
102.0000000000004
21
158
31
0
0
LINE
5
1665
100
AcDbEntity
8
0
100
AcDbLine
10
114
20
126.00000000000092
30
0
11
118.0000000000004
21
126.00000000000001
31
0
0
LINE
5
1666
100
AcDbEntity
8
0
100
AcDbLine
10
106.0000000000004
20
82.000000000000014
30
0
11
102.0000000000004
21
82.000000000000014
31
0
0
LINE
5
1667
100
AcDbEntity
8
0
100
AcDbLine
10
118
20
158
30
0
11
113.99999999999861
21
157.99999999999909
31
0
0
LINE
5
1668
100
AcDbEntity
8
0
100
AcDbLine
10
110.00000000000041
20
138
30
0
11
102.0000000000004
21
138
31
0
0
LINE
5
1669
100
AcDbEntity
8
0
100
AcDbLine
10
113.99999999999861
20
137.99999999999909
30
0
11
114.00000000000041
21
134
31
0
0
LINE
5
1670
100
AcDbEntity
8
0
100
AcDbLine
10
118
20
122.00000000000001
30
0
11
110.00000000000041
21
122.00000000000001
31
0
0
LINE
5
1671
100
AcDbEntity
8
0
100
AcDbLine
10
118
20
130
30
0
11
118
21
138
31
0
0
LINE
5
1672
100
AcDbEntity
8
0
100
AcDbLine
10
118
20
178
30
0
11
113.99999999999861
21
177.99999999999909
31
0
0
LINE
5
1673
100
AcDbEntity
8
0
100
AcDbLine
10
102.0000000000004
20
142
30
0
11
102.0000000000004
21
150
31
0
0
LINE
5
1674
100
AcDbEntity
8
0
100
AcDbLine
10
114
20
146.00000000000091
30
0
11
118.0000000000004
21
146
31
0
0
LINE
5
1675
100
AcDbEntity
8
0
100
AcDbLine
10
113.99999999999861
20
177.99999999999909
30
0
11
114.00000000000041
21
174.00000000000003
31
0
0
LINE
5
1676
100
AcDbEntity
8
0
100
AcDbLine
10
113.99999999999861
20
157.99999999999909
30
0
11
114.00000000000041
21
154
31
0
0
LINE
5
1677
100
AcDbEntity
8
0
100
AcDbLine
10
114
20
166.00000000000091
30
0
11
118.0000000000004
21
166
31
0
0
LINE
5
1678
100
AcDbEntity
8
0
100
AcDbLine
10
118.0000000000004
20
126.00000000000001
30
0
11
118
21
122.00000000000001
31
0
0
LINE
5
1679
100
AcDbEntity
8
0
100
AcDbLine
10
118
20
138
30
0
11
113.99999999999861
21
137.99999999999909
31
0
0
LINE
5
1680
100
AcDbEntity
8
0
100
AcDbLine
10
126.0000000000004
20
6.0000000000000009
30
0
11
126.0000000000004
21
2
31
0
0
LINE
5
1681
100
AcDbEntity
8
0
100
AcDbLine
10
106.0000000000004
20
126.00000000000001
30
0
11
106.0000000000004
21
122.00000000000001
31
0
0
LINE
5
1682
100
AcDbEntity
8
0
100
AcDbLine
10
106.0000000000004
20
122.00000000000001
30
0
11
102.0000000000004
21
122.00000000000001
31
0
0
LINE
5
1683
100
AcDbEntity
8
0
100
AcDbLine
10
106.0000000000004
20
146
30
0
11
106.0000000000004
21
142
31
0
0
LINE
5
1684
100
AcDbEntity
8
0
100
AcDbLine
10
102.0000000000004
20
130
30
0
11
118
21
130
31
0
0
LINE
5
1685
100
AcDbEntity
8
0
100
AcDbLine
10
106.0000000000004
20
162
30
0
11
102.0000000000004
21
162
31
0
0
LINE
5
1686
100
AcDbEntity
8
0
100
AcDbLine
10
102.0000000000004
20
170
30
0
11
118
21
170
31
0
0
LINE
5
1687
100
AcDbEntity
8
0
100
AcDbLine
10
102.0000000000004
20
162
30
0
11
102.0000000000004
21
170
31
0
0
LINE
5
1688
100
AcDbEntity
8
0
100
AcDbLine
10
126.0000000000004
20
2
30
0
11
122.0000000000004
21
2
31
0
0
LINE
5
1689
100
AcDbEntity
8
0
100
AcDbLine
10
118
20
170
30
0
11
118
21
178
31
0
0
LINE
5
1690
100
AcDbEntity
8
0
100
AcDbLine
10
138.0000000000004
20
86
30
0
11
138
21
82.000000000000014
31
0
0
LINE
5
1691
100
AcDbEntity
8
0
100
AcDbLine
10
122.0000000000004
20
73.999999999997257
30
0
11
126.0000000000004
21
73.999999999997257
31
0
0
LINE
5
1692
100
AcDbEntity
8
0
100
AcDbLine
10
138
20
38
30
0
11
133.99999999999858
21
37.999999999999091
31
0
0
LINE
5
1693
100
AcDbEntity
8
0
100
AcDbLine
10
138
20
98
30
0
11
133.99999999999858
21
97.999999999999105
31
0
0
LINE
5
1694
100
AcDbEntity
8
0
100
AcDbLine
10
138
20
42
30
0
11
130.0000000000004
21
42
31
0
0
LINE
5
1695
100
AcDbEntity
8
0
100
AcDbLine
10
118.0000000000004
20
166
30
0
11
118
21
162
31
0
0
LINE
5
1696
100
AcDbEntity
8
0
100
AcDbLine
10
110.00000000000041
20
162
30
0
11
110.00000000000041
21
178
31
0
0
LINE
5
1697
100
AcDbEntity
8
0
100
AcDbLine
10
122.0000000000004
20
22
30
0
11
122.0000000000004
21
30
31
0
0
LINE
5
1698
100
AcDbEntity
8
0
100
AcDbLine
10
133.99999999999858
20
77.999999999999091
30
0
11
134.0000000000004
21
74
31
0
0
LINE
5
1699
100
AcDbEntity
8
0
100
AcDbLine
10
126.0000000000004
20
86
30
0
11
126.0000000000004
21
82.000000000000014
31
0
0
LINE
5
1700
100
AcDbEntity
8
0
100
AcDbLine
10
138
20
50
30
0
11
138
21
58.000000000000007
31
0
0
LINE
5
1701
100
AcDbEntity
8
0
100
AcDbLine
10
138
20
58.000000000000007
30
0
11
133.99999999999858
21
57.999999999999091
31
0
0
LINE
5
1702
100
AcDbEntity
8
0
100
AcDbLine
10
134
20
66.000000000000909
30
0
11
138.0000000000004
21
66
31
0
0
LINE
5
1703
100
AcDbEntity
8
0
100
AcDbLine
10
134
20
86.000000000000924
30
0
11
138.0000000000004
21
86
31
0
0
LINE
5
1704
100
AcDbEntity
8
0
100
AcDbLine
10
126.0000000000004
20
62
30
0
11
122.0000000000004
21
62
31
0
0
LINE
5
1705
100
AcDbEntity
8
0
100
AcDbLine
10
138
20
82.000000000000014
30
0
11
130.0000000000004
21
82.000000000000014
31
0
0
LINE
5
1706
100
AcDbEntity
8
0
100
AcDbLine
10
138
20
70
30
0
11
138
21
78
31
0
0
LINE
5
1707
100
AcDbEntity
8
0
100
AcDbLine
10
122.0000000000004
20
78
30
0
11
122.0000000000004
21
73.999999999997257
31
0
0
LINE
5
1708
100
AcDbEntity
8
0
100
AcDbLine
10
126.0000000000004
20
82.000000000000014
30
0
11
122.0000000000004
21
82.000000000000014
31
0
0
LINE
5
1709
100
AcDbEntity
8
0
100
AcDbLine
10
102.0000000000004
20
153.99999999999719
30
0
11
106.0000000000004
21
153.99999999999719
31
0
0
LINE
5
1710
100
AcDbEntity
8
0
100
AcDbLine
10
118
20
162
30
0
11
110.00000000000041
21
162
31
0
0
LINE
5
1711
100
AcDbEntity
8
0
100
AcDbLine
10
122.0000000000004
20
53.999999999997279
30
0
11
126.0000000000004
21
53.999999999997279
31
0
0
LINE
5
1712
100
AcDbEntity
8
0
100
AcDbLine
10
118.0000000000004
20
146
30
0
11
118
21
142
31
0
0
LINE
5
1713
100
AcDbEntity
8
0
100
AcDbLine
10
122.0000000000004
20
70
30
0
11
138
21
70
31
0
0
LINE
5
1714
100
AcDbEntity
8
0
100
AcDbLine
10
122.0000000000004
20
30
30
0
11
138
21
30
31
0
0
LINE
5
1715
100
AcDbEntity
8
0
100
AcDbLine
10
138
20
90
30
0
11
138
21
98
31
0
0
LINE
5
1716
100
AcDbEntity
8
0
100
AcDbLine
10
133.99999999999858
20
97.999999999999105
30
0
11
134.0000000000004
21
94
31
0
0
LINE
5
1717
100
AcDbEntity
8
0
100
AcDbLine
10
130.0000000000004
20
42
30
0
11
130.0000000000004
21
58.000000000000007
31
0
0
LINE
5
1718
100
AcDbEntity
8
0
100
AcDbLine
10
73.999999999998622
20
157.99999999999909
30
0
11
74.000000000000455
21
154
31
0
0
LINE
5
1719
100
AcDbEntity
8
0
100
AcDbLine
10
73.999999999998622
20
177.99999999999909
30
0
11
74.000000000000455
21
174.00000000000003
31
0
0
LINE
5
1720
100
AcDbEntity
8
0
100
AcDbLine
10
78
20
162
30
0
11
70.000000000000455
21
162
31
0
0
LINE
5
1721
100
AcDbEntity
8
0
100
AcDbLine
10
66.000000000000455
20
126.00000000000001
30
0
11
66.000000000000455
21
122.00000000000001
31
0
0
LINE
5
1722
100
AcDbEntity
8
0
100
AcDbLine
10
78
20
158
30
0
11
73.999999999998622
21
157.99999999999909
31
0
0
LINE
5
1723
100
AcDbEntity
8
0
100
AcDbLine
10
98
20
42
30
0
11
90.000000000000455
21
42
31
0
0
LINE
5
1724
100
AcDbEntity
8
0
100
AcDbLine
10
86.000000000000455
20
22
30
0
11
82.000000000000455
21
22
31
0
0
LINE
5
1725
100
AcDbEntity
8
0
100
AcDbLine
10
86.000000000000455
20
62
30
0
11
82.000000000000455
21
62
31
0
0
LINE
5
1726
100
AcDbEntity
8
0
100
AcDbLine
10
93.99999999999865
20
77.999999999999091
30
0
11
94.000000000000469
21
74
31
0
0
LINE
5
1727
100
AcDbEntity
8
0
100
AcDbLine
10
86.000000000000455
20
66
30
0
11
86.000000000000455
21
62
31
0
0
LINE
5
1728
100
AcDbEntity
8
0
100
AcDbLine
10
98
20
30
30
0
11
98
21
38
31
0
0
LINE
5
1729
100
AcDbEntity
8
0
100
AcDbLine
10
82.000000000000455
20
98
30
0
11
82.000000000000455
21
93.999999999997272
31
0
0
LINE
5
1730
100
AcDbEntity
8
0
100
AcDbLine
10
82.000000000000455
20
102.00000000000001
30
0
11
82.000000000000455
21
110
31
0
0
LINE
5
1731
100
AcDbEntity
8
0
100
AcDbLine
10
86.000000000000455
20
102.00000000000001
30
0
11
82.000000000000455
21
102.00000000000001
31
0
0
LINE
5
1732
100
AcDbEntity
8
0
100
AcDbLine
10
82.000000000000455
20
73.999999999997257
30
0
11
86.000000000000455
21
73.999999999997257
31
0
0
LINE
5
1733
100
AcDbEntity
8
0
100
AcDbLine
10
90.000000000000455
20
98
30
0
11
82.000000000000455
21
98
31
0
0
LINE
5
1734
100
AcDbEntity
8
0
100
AcDbLine
10
82.000000000000455
20
70
30
0
11
98
21
70
31
0
0
LINE
5
1735
100
AcDbEntity
8
0
100
AcDbLine
10
126.0000000000004
20
166
30
0
11
126.0000000000004
21
162
31
0
0
LINE
5
1736
100
AcDbEntity
8
0
100
AcDbLine
10
130.0000000000004
20
82.000000000000014
30
0
11
130.0000000000004
21
98
31
0
0
LINE
5
1737
100
AcDbEntity
8
0
100
AcDbLine
10
126.0000000000004
20
102.00000000000001
30
0
11
122.0000000000004
21
102.00000000000001
31
0
0
LINE
5
1738
100
AcDbEntity
8
0
100
AcDbLine
10
122.0000000000004
20
130
30
0
11
138
21
130
31
0
0
LINE
5
1739
100
AcDbEntity
8
0
100
AcDbLine
10
138
20
110
30
0
11
138
21
118
31
0
0
LINE
5
1740
100
AcDbEntity
8
0
100
AcDbLine
10
122.0000000000004
20
113.99999999999729
30
0
11
126.0000000000004
21
113.99999999999729
31
0
0
LINE
5
1741
100
AcDbEntity
8
0
100
AcDbLine
10
122.0000000000004
20
158
30
0
11
122.0000000000004
21
153.99999999999719
31
0
0
LINE
5
1742
100
AcDbEntity
8
0
100
AcDbLine
10
126.0000000000004
20
106.00000000000001
30
0
11
126.0000000000004
21
102.00000000000001
31
0
0
LINE
5
1743
100
AcDbEntity
8
0
100
AcDbLine
10
134
20
126.00000000000092
30
0
11
138.0000000000004
21
126.00000000000001
31
0
0
LINE
5
1744
100
AcDbEntity
8
0
100
AcDbLine
10
122.0000000000004
20
133.99999999999719
30
0
11
126.0000000000004
21
133.99999999999719
31
0
0
LINE
5
1745
100
AcDbEntity
8
0
100
AcDbLine
10
133.99999999999858
20
157.99999999999909
30
0
11
134.0000000000004
21
154
31
0
0
LINE
5
1746
100
AcDbEntity
8
0
100
AcDbLine
10
122.0000000000004
20
153.99999999999719
30
0
11
126.0000000000004
21
153.99999999999719
31
0
0
LINE
5
1747
100
AcDbEntity
8
0
100
AcDbLine
10
138
20
150
30
0
11
138
21
158
31
0
0
LINE
5
1748
100
AcDbEntity
8
0
100
AcDbLine
10
134
20
146.00000000000091
30
0
11
138.0000000000004
21
146
31
0
0
LINE
5
1749
100
AcDbEntity
8
0
100
AcDbLine
10
138
20
178
30
0
11
133.99999999999858
21
177.99999999999909
31
0
0
LINE
5
1750
100
AcDbEntity
8
0
100
AcDbLine
10
138.0000000000004
20
166
30
0
11
138
21
162
31
0
0
LINE
5
1751
100
AcDbEntity
8
0
100
AcDbLine
10
122.0000000000004
20
98
30
0
11
122.0000000000004
21
93.999999999997272
31
0
0
LINE
5
1752
100
AcDbEntity
8
0
100
AcDbLine
10
122.0000000000004
20
118
30
0
11
122.0000000000004
21
113.99999999999729
31
0
0
LINE
5
1753
100
AcDbEntity
8
0
100
AcDbLine
10
134
20
106.00000000000092
30
0
11
138.0000000000004
21
106.00000000000001
31
0
0
LINE
5
1754
100
AcDbEntity
8
0
100
AcDbLine
10
138
20
122.00000000000001
30
0
11
130.0000000000004
21
122.00000000000001
31
0
0
LINE
5
1755
100
AcDbEntity
8
0
100
AcDbLine
10
130.0000000000004
20
122.00000000000001
30
0
11
130.0000000000004
21
138
31
0
0
LINE
5
1756
100
AcDbEntity
8
0
100
AcDbLine
10
138
20
138
30
0
11
133.99999999999858
21
137.99999999999909
31
0
0
LINE
5
1757
100
AcDbEntity
8
0
100
AcDbLine
10
122.0000000000004
20
170
30
0
11
138
21
170
31
0
0
LINE
5
1758
100
AcDbEntity
8
0
100
AcDbLine
10
130.0000000000004
20
162
30
0
11
130.0000000000004
21
178
31
0
0
LINE
5
1759
100
AcDbEntity
8
0
100
AcDbLine
10
126.0000000000004
20
126.00000000000001
30
0
11
126.0000000000004
21
122.00000000000001
31
0
0
LINE
5
1760
100
AcDbEntity
8
0
100
AcDbLine
10
122.0000000000004
20
142
30
0
11
122.0000000000004
21
150
31
0
0
LINE
5
1761
100
AcDbEntity
8
0
100
AcDbLine
10
130.0000000000004
20
102.00000000000001
30
0
11
130.0000000000004
21
118
31
0
0
LINE
5
1762
100
AcDbEntity
8
0
100
AcDbLine
10
122.0000000000004
20
162
30
0
11
122.0000000000004
21
170
31
0
0
LINE
5
1763
100
AcDbEntity
8
0
100
AcDbLine
10
126.0000000000004
20
142
30
0
11
122.0000000000004
21
142
31
0
0
LINE
5
1764
100
AcDbEntity
8
0
100
AcDbLine
10
126.0000000000004
20
162
30
0
11
122.0000000000004
21
162
31
0
0
LINE
5
1765
100
AcDbEntity
8
0
100
AcDbLine
10
138
20
170
30
0
11
138
21
178
31
0
0
LINE
5
1766
100
AcDbEntity
8
0
100
AcDbLine
10
138.0000000000004
20
126.00000000000001
30
0
11
138
21
122.00000000000001
31
0
0
LINE
5
1767
100
AcDbEntity
8
0
100
AcDbLine
10
130.0000000000004
20
138
30
0
11
122.0000000000004
21
138
31
0
0
LINE
5
1768
100
AcDbEntity
8
0
100
AcDbLine
10
122.0000000000004
20
138
30
0
11
122.0000000000004
21
133.99999999999719
31
0
0
LINE
5
1769
100
AcDbEntity
8
0
100
AcDbLine
10
138
20
142
30
0
11
130.0000000000004
21
142
31
0
0
LINE
5
1770
100
AcDbEntity
8
0
100
AcDbLine
10
130.0000000000004
20
98
30
0
11
122.0000000000004
21
98
31
0
0
LINE
5
1771
100
AcDbEntity
8
0
100
AcDbLine
10
138
20
102.00000000000001
30
0
11
130.0000000000004
21
102.00000000000001
31
0
0
LINE
5
1772
100
AcDbEntity
8
0
100
AcDbLine
10
133.99999999999858
20
117.9999999999991
30
0
11
134.0000000000004
21
114
31
0
0
LINE
5
1773
100
AcDbEntity
8
0
100
AcDbLine
10
122.0000000000004
20
93.999999999997272
30
0
11
126.0000000000004
21
93.999999999997272
31
0
0
LINE
5
1774
100
AcDbEntity
8
0
100
AcDbLine
10
122.0000000000004
20
110
30
0
11
138
21
110
31
0
0
LINE
5
1775
100
AcDbEntity
8
0
100
AcDbLine
10
138
20
118
30
0
11
133.99999999999858
21
117.9999999999991
31
0
0
LINE
5
1776
100
AcDbEntity
8
0
100
AcDbLine
10
122.0000000000004
20
102.00000000000001
30
0
11
122.0000000000004
21
110
31
0
0
LINE
5
1777
100
AcDbEntity
8
0
100
AcDbLine
10
122.0000000000004
20
178
30
0
11
122.0000000000004
21
173.99999999999719
31
0
0
LINE
5
1778
100
AcDbEntity
8
0
100
AcDbLine
10
122.0000000000004
20
150
30
0
11
138
21
150
31
0
0
LINE
5
1779
100
AcDbEntity
8
0
100
AcDbLine
10
138
20
158
30
0
11
133.99999999999858
21
157.99999999999909
31
0
0
LINE
5
1780
100
AcDbEntity
8
0
100
AcDbLine
10
130.0000000000004
20
158
30
0
11
122.0000000000004
21
158
31
0
0
LINE
5
1781
100
AcDbEntity
8
0
100
AcDbLine
10
133.99999999999858
20
137.99999999999909
30
0
11
134.0000000000004
21
134
31
0
0
LINE
5
1782
100
AcDbEntity
8
0
100
AcDbLine
10
158
20
2
30
0
11
150.0000000000004
21
2
31
0
0
LINE
5
1783
100
AcDbEntity
8
0
100
AcDbLine
10
142.0000000000004
20
50
30
0
11
158
21
50
31
0
0
LINE
5
1784
100
AcDbEntity
8
0
100
AcDbLine
10
158
20
38
30
0
11
153.99999999999858
21
37.999999999999091
31
0
0
LINE
5
1785
100
AcDbEntity
8
0
100
AcDbLine
10
150.0000000000004
20
22
30
0
11
150.0000000000004
21
38
31
0
0
LINE
5
1786
100
AcDbEntity
8
0
100
AcDbLine
10
142.0000000000004
20
10
30
0
11
158
21
10
31
0
0
LINE
5
1787
100
AcDbEntity
8
0
100
AcDbLine
10
126.0000000000004
20
122.00000000000001
30
0
11
122.0000000000004
21
122.00000000000001
31
0
0
LINE
5
1788
100
AcDbEntity
8
0
100
AcDbLine
10
153.99999999999858
20
77.999999999999091
30
0
11
154.0000000000004
21
74
31
0
0
LINE
5
1789
100
AcDbEntity
8
0
100
AcDbLine
10
158
20
62
30
0
11
150.0000000000004
21
62
31
0
0
LINE
5
1790
100
AcDbEntity
8
0
100
AcDbLine
10
142.0000000000004
20
2
30
0
11
142.0000000000004
21
10
31
0
0
LINE
5
1791
100
AcDbEntity
8
0
100
AcDbLine
10
133.99999999999858
20
177.99999999999909
30
0
11
134.0000000000004
21
174.00000000000003
31
0
0
LINE
5
1792
100
AcDbEntity
8
0
100
AcDbLine
10
153.99999999999858
20
57.999999999999091
30
0
11
154.0000000000004
21
54
31
0
0
LINE
5
1793
100
AcDbEntity
8
0
100
AcDbLine
10
150.0000000000004
20
38
30
0
11
142.0000000000004
21
38
31
0
0
LINE
5
1794
100
AcDbEntity
8
0
100
AcDbLine
10
142.0000000000004
20
62
30
0
11
142.0000000000004
21
70
31
0
0
LINE
5
1795
100
AcDbEntity
8
0
100
AcDbLine
10
142.0000000000004
20
53.999999999997279
30
0
11
146.0000000000004
21
53.999999999997279
31
0
0
LINE
5
1796
100
AcDbEntity
8
0
100
AcDbLine
10
153.99999999999858
20
17.999999999999091
30
0
11
154.0000000000004
21
14.000000000000002
31
0
0
LINE
5
1797
100
AcDbEntity
8
0
100
AcDbLine
10
158
20
10
30
0
11
158
21
18
31
0
0
LINE
5
1798
100
AcDbEntity
8
0
100
AcDbLine
10
153.99999999999858
20
37.999999999999091
30
0
11
154.0000000000004
21
34
31
0
0
LINE
5
1799
100
AcDbEntity
8
0
100
AcDbLine
10
146.0000000000004
20
42
30
0
11
142.0000000000004
21
42
31
0
0
LINE
5
1800
100
AcDbEntity
8
0
100
AcDbLine
10
154
20
66.000000000000909
30
0
11
158.0000000000004
21
66
31
0
0
LINE
5
1801
100
AcDbEntity
8
0
100
AcDbLine
10
138
20
162
30
0
11
130.0000000000004
21
162
31
0
0
LINE
5
1802
100
AcDbEntity
8
0
100
AcDbLine
10
150.0000000000004
20
62
30
0
11
150.0000000000004
21
78
31
0
0
LINE
5
1803
100
AcDbEntity
8
0
100
AcDbLine
10
154
20
46.000000000000909
30
0
11
158.0000000000004
21
46.000000000000007
31
0
0
LINE
5
1804
100
AcDbEntity
8
0
100
AcDbLine
10
158.0000000000004
20
46.000000000000007
30
0
11
158
21
42
31
0
0
LINE
5
1805
100
AcDbEntity
8
0
100
AcDbLine
10
146.0000000000004
20
26
30
0
11
146.0000000000004
21
22
31
0
0
LINE
5
1806
100
AcDbEntity
8
0
100
AcDbLine
10
126.0000000000004
20
146
30
0
11
126.0000000000004
21
142
31
0
0
LINE
5
1807
100
AcDbEntity
8
0
100
AcDbLine
10
150.0000000000004
20
18
30
0
11
142.0000000000004
21
18
31
0
0
LINE
5
1808
100
AcDbEntity
8
0
100
AcDbLine
10
142.0000000000004
20
90
30
0
11
158
21
90
31
0
0
LINE
5
1809
100
AcDbEntity
8
0
100
AcDbLine
10
142.0000000000004
20
38
30
0
11
142.0000000000004
21
33.999999999997272
31
0
0
LINE
5
1810
100
AcDbEntity
8
0
100
AcDbLine
10
158.0000000000004
20
66
30
0
11
158
21
62
31
0
0
LINE
5
1811
100
AcDbEntity
8
0
100
AcDbLine
10
138
20
130
30
0
11
138
21
138
31
0
0
LINE
5
1812
100
AcDbEntity
8
0
100
AcDbLine
10
134
20
166.00000000000091
30
0
11
138.0000000000004
21
166
31
0
0
LINE
5
1813
100
AcDbEntity
8
0
100
AcDbLine
10
142.0000000000004
20
13.99999999999727
30
0
11
146.0000000000004
21
13.99999999999727
31
0
0
LINE
5
1814
100
AcDbEntity
8
0
100
AcDbLine
10
154
20
26.000000000000909
30
0
11
158.0000000000004
21
26
31
0
0
LINE
5
1815
100
AcDbEntity
8
0
100
AcDbLine
10
154
20
6.0000000000009104
30
0
11
158.0000000000004
21
6.0000000000000009
31
0
0
LINE
5
1816
100
AcDbEntity
8
0
100
AcDbLine
10
142.0000000000004
20
42
30
0
11
142.0000000000004
21
50
31
0
0
LINE
5
1817
100
AcDbEntity
8
0
100
AcDbLine
10
146.0000000000004
20
62
30
0
11
142.0000000000004
21
62
31
0
0
LINE
5
1818
100
AcDbEntity
8
0
100
AcDbLine
10
142.0000000000004
20
70
30
0
11
158
21
70
31
0
0
LINE
5
1819
100
AcDbEntity
8
0
100
AcDbLine
10
158
20
42
30
0
11
150.0000000000004
21
42
31
0
0
LINE
5
1820
100
AcDbEntity
8
0
100
AcDbLine
10
146.0000000000004
20
22
30
0
11
142.0000000000004
21
22
31
0
0
LINE
5
1821
100
AcDbEntity
8
0
100
AcDbLine
10
146.0000000000004
20
66
30
0
11
146.0000000000004
21
62
31
0
0
LINE
5
1822
100
AcDbEntity
8
0
100
AcDbLine
10
150.0000000000004
20
42
30
0
11
150.0000000000004
21
58.000000000000007
31
0
0
LINE
5
1823
100
AcDbEntity
8
0
100
AcDbLine
10
158
20
78
30
0
11
153.99999999999858
21
77.999999999999091
31
0
0
LINE
5
1824
100
AcDbEntity
8
0
100
AcDbLine
10
122.0000000000004
20
122.00000000000001
30
0
11
122.0000000000004
21
130
31
0
0
LINE
5
1825
100
AcDbEntity
8
0
100
AcDbLine
10
150.0000000000004
20
58.000000000000007
30
0
11
142.0000000000004
21
58.000000000000007
31
0
0
LINE
5
1826
100
AcDbEntity
8
0
100
AcDbLine
10
142.0000000000004
20
58.000000000000007
30
0
11
142.0000000000004
21
53.999999999997279
31
0
0
LINE
5
1827
100
AcDbEntity
8
0
100
AcDbLine
10
130.0000000000004
20
142
30
0
11
130.0000000000004
21
158
31
0
0
LINE
5
1828
100
AcDbEntity
8
0
100
AcDbLine
10
158
20
30
30
0
11
158
21
38
31
0
0
LINE
5
1829
100
AcDbEntity
8
0
100
AcDbLine
10
134
20
26.000000000000909
30
0
11
138.0000000000004
21
26
31
0
0
LINE
5
1830
100
AcDbEntity
8
0
100
AcDbLine
10
138
20
62
30
0
11
130.0000000000004
21
62
31
0
0
LINE
5
1831
100
AcDbEntity
8
0
100
AcDbLine
10
122.0000000000004
20
90
30
0
11
138
21
90
31
0
0
LINE
5
1832
100
AcDbEntity
8
0
100
AcDbLine
10
126.0000000000004
20
46.000000000000007
30
0
11
126.0000000000004
21
42
31
0
0
LINE
5
1833
100
AcDbEntity
8
0
100
AcDbLine
10
138
20
30
30
0
11
138
21
38
31
0
0
LINE
5
1834
100
AcDbEntity
8
0
100
AcDbLine
10
122.0000000000004
20
62
30
0
11
122.0000000000004
21
70
31
0
0
LINE
5
1835
100
AcDbEntity
8
0
100
AcDbLine
10
138.0000000000004
20
66
30
0
11
138
21
62
31
0
0
LINE
5
1836
100
AcDbEntity
8
0
100
AcDbLine
10
138.0000000000004
20
26
30
0
11
138
21
22
31
0
0
LINE
5
1837
100
AcDbEntity
8
0
100
AcDbLine
10
133.99999999999858
20
17.999999999999091
30
0
11
134.0000000000004
21
14.000000000000002
31
0
0
LINE
5
1838
100
AcDbEntity
8
0
100
AcDbLine
10
130.0000000000004
20
18
30
0
11
122.0000000000004
21
18
31
0
0
LINE
5
1839
100
AcDbEntity
8
0
100
AcDbLine
10
138.0000000000004
20
46.000000000000007
30
0
11
138
21
42
31
0
0
LINE
5
1840
100
AcDbEntity
8
0
100
AcDbLine
10
138
20
2
30
0
11
130.0000000000004
21
2
31
0
0
LINE
5
1841
100
AcDbEntity
8
0
100
AcDbLine
10
133.99999999999858
20
57.999999999999091
30
0
11
134.0000000000004
21
54
31
0
0
LINE
5
1842
100
AcDbEntity
8
0
100
AcDbLine
10
122.0000000000004
20
10
30
0
11
138
21
10
31
0
0
LINE
5
1843
100
AcDbEntity
8
0
100
AcDbLine
10
138.0000000000004
20
6.0000000000000009
30
0
11
138
21
2
31
0
0
LINE
5
1844
100
AcDbEntity
8
0
100
AcDbLine
10
122.0000000000004
20
18
30
0
11
122.0000000000004
21
13.99999999999727
31
0
0
LINE
5
1845
100
AcDbEntity
8
0
100
AcDbLine
10
138
20
78
30
0
11
133.99999999999858
21
77.999999999999091
31
0
0
LINE
5
1846
100
AcDbEntity
8
0
100
AcDbLine
10
126.0000000000004
20
22
30
0
11
122.0000000000004
21
22
31
0
0
LINE
5
1847
100
AcDbEntity
8
0
100
AcDbLine
10
122.0000000000004
20
82.000000000000014
30
0
11
122.0000000000004
21
90
31
0
0
LINE
5
1848
100
AcDbEntity
8
0
100
AcDbLine
10
126.0000000000004
20
42
30
0
11
122.0000000000004
21
42
31
0
0
LINE
5
1849
100
AcDbEntity
8
0
100
AcDbLine
10
130.0000000000004
20
58.000000000000007
30
0
11
122.0000000000004
21
58.000000000000007
31
0
0
LINE
5
1850
100
AcDbEntity
8
0
100
AcDbLine
10
126.0000000000004
20
26
30
0
11
126.0000000000004
21
22
31
0
0
LINE
5
1851
100
AcDbEntity
8
0
100
AcDbLine
10
122.0000000000004
20
38
30
0
11
122.0000000000004
21
33.999999999997272
31
0
0
LINE
5
1852
100
AcDbEntity
8
0
100
AcDbLine
10
122.0000000000004
20
58.000000000000007
30
0
11
122.0000000000004
21
53.999999999997279
31
0
0
LINE
5
1853
100
AcDbEntity
8
0
100
AcDbLine
10
130.0000000000004
20
62
30
0
11
130.0000000000004
21
78
31
0
0
LINE
5
1854
100
AcDbEntity
8
0
100
AcDbLine
10
122.0000000000004
20
2
30
0
11
122.0000000000004
21
10
31
0
0
LINE
5
1855
100
AcDbEntity
8
0
100
AcDbLine
10
138
20
10
30
0
11
138
21
18
31
0
0
LINE
5
1856
100
AcDbEntity
8
0
100
AcDbLine
10
134
20
6.0000000000009104
30
0
11
138.0000000000004
21
6.0000000000000009
31
0
0
LINE
5
1857
100
AcDbEntity
8
0
100
AcDbLine
10
133.99999999999858
20
37.999999999999091
30
0
11
134.0000000000004
21
34
31
0
0
LINE
5
1858
100
AcDbEntity
8
0
100
AcDbLine
10
130.0000000000004
20
78
30
0
11
122.0000000000004
21
78
31
0
0
LINE
5
1859
100
AcDbEntity
8
0
100
AcDbLine
10
122.0000000000004
20
50
30
0
11
138
21
50
31
0
0
LINE
5
1860
100
AcDbEntity
8
0
100
AcDbLine
10
138
20
22
30
0
11
130.0000000000004
21
22
31
0
0
LINE
5
1861
100
AcDbEntity
8
0
100
AcDbLine
10
138
20
18
30
0
11
133.99999999999858
21
17.999999999999091
31
0
0
LINE
5
1862
100
AcDbEntity
8
0
100
AcDbLine
10
122.0000000000004
20
42
30
0
11
122.0000000000004
21
50
31
0
0
LINE
5
1863
100
AcDbEntity
8
0
100
AcDbLine
10
122.0000000000004
20
13.99999999999727
30
0
11
126.0000000000004
21
13.99999999999727
31
0
0
LINE
5
1864
100
AcDbEntity
8
0
100
AcDbLine
10
134
20
46.000000000000909
30
0
11
138.0000000000004
21
46.000000000000007
31
0
0
LINE
5
1865
100
AcDbEntity
8
0
100
AcDbLine
10
130.0000000000004
20
22
30
0
11
130.0000000000004
21
38
31
0
0
LINE
5
1866
100
AcDbEntity
8
0
100
AcDbLine
10
130.0000000000004
20
2
30
0
11
130.0000000000004
21
18
31
0
0
LINE
5
1867
100
AcDbEntity
8
0
100
AcDbLine
10
130.0000000000004
20
38
30
0
11
122.0000000000004
21
38
31
0
0
LINE
5
1868
100
AcDbEntity
8
0
100
AcDbLine
10
122.0000000000004
20
33.999999999997272
30
0
11
126.0000000000004
21
33.999999999997272
31
0
0
LINE
5
1869
100
AcDbEntity
8
0
100
AcDbLine
10
122.0000000000004
20
173.99999999999719
30
0
11
126.0000000000004
21
173.99999999999719
31
0
0
LINE
5
1870
100
AcDbEntity
8
0
100
AcDbLine
10
126.0000000000004
20
66
30
0
11
126.0000000000004
21
62
31
0
0
LINE
5
1871
100
AcDbEntity
8
0
100
AcDbLine
10
130.0000000000004
20
178
30
0
11
122.0000000000004
21
178
31
0
0
LINE
5
1872
100
AcDbEntity
8
0
100
AcDbLine
10
130.0000000000004
20
118
30
0
11
122.0000000000004
21
118
31
0
0
LINE
5
1873
100
AcDbEntity
8
0
100
AcDbLine
10
138.0000000000004
20
106.00000000000001
30
0
11
138
21
102.00000000000001
31
0
0
LINE
5
1874
100
AcDbEntity
8
0
100
AcDbLine
10
138.0000000000004
20
146
30
0
11
138
21
142
31
0
0
LINE
5
1875
100
AcDbEntity
8
0
100
AcDbLine
10
156.00000000000182
20
72
30
0
11
152.00000000000182
21
72
31
0
0
LINE
5
1876
100
AcDbEntity
8
0
100
AcDbLine
10
156.0000000000004
20
76
30
0
11
156.00000000000182
21
72
31
0
0
LINE
5
1877
100
AcDbEntity
8
0
100
AcDbLine
10
152.0000000000004
20
23.999999999997268
30
0
11
156.0000000000004
21
23.999999999997268
31
0
0
LINE
5
1878
100
AcDbEntity
8
0
100
AcDbLine
10
164.00000000000003
20
28.000000000000004
30
0
11
164.00000000000003
21
24.000000000000004
31
0
0
LINE
5
1879
100
AcDbEntity
8
0
100
AcDbLine
10
164.00000000000003
20
8
30
0
11
164.00000000000003
21
4
31
0
0
LINE
5
1880
100
AcDbEntity
8
0
100
AcDbLine
10
168.0000000000004
20
12.000000000000002
30
0
11
160.0000000000004
21
12.000000000000002
31
0
0
LINE
5
1881
100
AcDbEntity
8
0
100
AcDbLine
10
160.0000000000004
20
32
30
0
11
160.0000000000004
21
48.000000000000007
31
0
0
LINE
5
1882
100
AcDbEntity
8
0
100
AcDbLine
10
152.00000000000182
20
32
30
0
11
152.0000000000004
21
40
31
0
0
LINE
5
1883
100
AcDbEntity
8
0
100
AcDbLine
10
144
20
176.00000000000091
30
0
11
148
21
176.00000000000091
31
0
0
LINE
5
1884
100
AcDbEntity
8
0
100
AcDbLine
10
156.00000000000182
20
52
30
0
11
152.00000000000182
21
52
31
0
0
LINE
5
1885
100
AcDbEntity
8
0
100
AcDbLine
10
148
20
176.00000000000091
30
0
11
148.0000000000004
21
172
31
0
0
LINE
5
1886
100
AcDbEntity
8
0
100
AcDbLine
10
164.00000000000003
20
168
30
0
11
164.00000000000003
21
164.00000000000003
31
0
0
LINE
5
1887
100
AcDbEntity
8
0
100
AcDbLine
10
148.0000000000004
20
172
30
0
11
140.0000000000004
21
172
31
0
0
LINE
5
1888
100
AcDbEntity
8
0
100
AcDbLine
10
152.0000000000004
20
80
30
0
11
168.0000000000004
21
80
31
0
0
LINE
5
1889
100
AcDbEntity
8
0
100
AcDbLine
10
152.00000000000182
20
12.000000000000002
30
0
11
152.0000000000004
21
20
31
0
0
LINE
5
1890
100
AcDbEntity
8
0
100
AcDbLine
10
160.0000000000004
20
8
30
0
11
152.0000000000004
21
8
31
0
0
LINE
5
1891
100
AcDbEntity
8
0
100
AcDbLine
10
156.0000000000004
20
36
30
0
11
156.00000000000182
21
32
31
0
0
LINE
5
1892
100
AcDbEntity
8
0
100
AcDbLine
10
168.0000000000004
20
80
30
0
11
168
21
88
31
0
0
LINE
5
1893
100
AcDbEntity
8
0
100
AcDbLine
10
156.0000000000004
20
56.000000000000007
30
0
11
156.00000000000182
21
52
31
0
0
LINE
5
1894
100
AcDbEntity
8
0
100
AcDbLine
10
160.0000000000004
20
128
30
0
11
152.0000000000004
21
128
31
0
0
LINE
5
1895
100
AcDbEntity
8
0
100
AcDbLine
10
152.00000000000182
20
52
30
0
11
152.0000000000004
21
60
31
0
0
LINE
5
1896
100
AcDbEntity
8
0
100
AcDbLine
10
164.00000000000003
20
36.000000000000909
30
0
11
168
21
36.000000000000909
31
0
0
LINE
5
1897
100
AcDbEntity
8
0
100
AcDbLine
10
140.0000000000004
20
172
30
0
11
140.0000000000004
21
180
31
0
0
LINE
5
1898
100
AcDbEntity
8
0
100
AcDbLine
10
164.00000000000003
20
68
30
0
11
164.00000000000003
21
64
31
0
0
LINE
5
1899
100
AcDbEntity
8
0
100
AcDbLine
10
168.0000000000004
20
32
30
0
11
160.0000000000004
21
32
31
0
0
LINE
5
1900
100
AcDbEntity
8
0
100
AcDbLine
10
160.0000000000004
20
12.000000000000002
30
0
11
160.0000000000004
21
28.000000000000004
31
0
0
LINE
5
1901
100
AcDbEntity
8
0
100
AcDbLine
10
164.00000000000003
20
76.000000000000909
30
0
11
168
21
76.000000000000909
31
0
0
LINE
5
1902
100
AcDbEntity
8
0
100
AcDbLine
10
152.00000000000182
20
112.00000000000001
30
0
11
152.0000000000004
21
120
31
0
0
LINE
5
1903
100
AcDbEntity
8
0
100
AcDbLine
10
152.0000000000004
20
20
30
0
11
168.0000000000004
21
20
31
0
0
LINE
5
1904
100
AcDbEntity
8
0
100
AcDbLine
10
152.0000000000004
20
28.000000000000004
30
0
11
152.0000000000004
21
23.999999999997268
31
0
0
LINE
5
1905
100
AcDbEntity
8
0
100
AcDbLine
10
168
20
48.000000000000007
30
0
11
164.00000000000003
21
48.000000000000007
31
0
0
LINE
5
1906
100
AcDbEntity
8
0
100
AcDbLine
10
156.00000000000182
20
132
30
0
11
152.00000000000182
21
132
31
0
0
LINE
5
1907
100
AcDbEntity
8
0
100
AcDbLine
10
168.0000000000004
20
120
30
0
11
168
21
128
31
0
0
LINE
5
1908
100
AcDbEntity
8
0
100
AcDbLine
10
152.00000000000182
20
72
30
0
11
152.0000000000004
21
80
31
0
0
LINE
5
1909
100
AcDbEntity
8
0
100
AcDbLine
10
168.0000000000004
20
0
30
0
11
168
21
8
31
0
0
LINE
5
1910
100
AcDbEntity
8
0
100
AcDbLine
10
168.0000000000004
20
20
30
0
11
168
21
28.000000000000004
31
0
0
LINE
5
1911
100
AcDbEntity
8
0
100
AcDbLine
10
168.0000000000004
20
60
30
0
11
168
21
68
31
0
0
LINE
5
1912
100
AcDbEntity
8
0
100
AcDbLine
10
152.0000000000004
20
63.999999999997279
30
0
11
156.0000000000004
21
63.999999999997279
31
0
0
LINE
5
1913
100
AcDbEntity
8
0
100
AcDbLine
10
160.0000000000004
20
168
30
0
11
152.0000000000004
21
168
31
0
0
LINE
5
1914
100
AcDbEntity
8
0
100
AcDbLine
10
168
20
108
30
0
11
164.00000000000003
21
108
31
0
0
LINE
5
1915
100
AcDbEntity
8
0
100
AcDbLine
10
168
20
96.000000000000924
30
0
11
168.0000000000004
21
92.000000000000014
31
0
0
LINE
5
1916
100
AcDbEntity
8
0
100
AcDbLine
10
156.0000000000004
20
116.00000000000001
30
0
11
156.00000000000182
21
112.00000000000001
31
0
0
LINE
5
1917
100
AcDbEntity
8
0
100
AcDbLine
10
168
20
128
30
0
11
164.00000000000003
21
128
31
0
0
LINE
5
1918
100
AcDbEntity
8
0
100
AcDbLine
10
164.00000000000003
20
156.00000000000091
30
0
11
168
21
156.00000000000091
31
0
0
LINE
5
1919
100
AcDbEntity
8
0
100
AcDbLine
10
168
20
88
30
0
11
164.00000000000003
21
88
31
0
0
LINE
5
1920
100
AcDbEntity
8
0
100
AcDbLine
10
152.0000000000004
20
88
30
0
11
152.0000000000004
21
83.999999999997272
31
0
0
LINE
5
1921
100
AcDbEntity
8
0
100
AcDbLine
10
168
20
76.000000000000909
30
0
11
168.0000000000004
21
72
31
0
0
LINE
5
1922
100
AcDbEntity
8
0
100
AcDbLine
10
152.0000000000004
20
168
30
0
11
152.0000000000004
21
163.99999999999733
31
0
0
LINE
5
1923
100
AcDbEntity
8
0
100
AcDbLine
10
168.0000000000004
20
72
30
0
11
160.0000000000004
21
72
31
0
0
LINE
5
1924
100
AcDbEntity
8
0
100
AcDbLine
10
152.0000000000004
20
120
30
0
11
168.0000000000004
21
120
31
0
0
LINE
5
1925
100
AcDbEntity
8
0
100
AcDbLine
10
152.00000000000182
20
92.000000000000014
30
0
11
152.0000000000004
21
100
31
0
0
LINE
5
1926
100
AcDbEntity
8
0
100
AcDbLine
10
168
20
116.00000000000092
30
0
11
168.0000000000004
21
112.00000000000001
31
0
0
LINE
5
1927
100
AcDbEntity
8
0
100
AcDbLine
10
152.0000000000004
20
148
30
0
11
152.0000000000004
21
143.99999999999719
31
0
0
LINE
5
1928
100
AcDbEntity
8
0
100
AcDbLine
10
152.0000000000004
20
103.99999999999721
30
0
11
156.0000000000004
21
103.99999999999721
31
0
0
LINE
5
1929
100
AcDbEntity
8
0
100
AcDbLine
10
152.0000000000004
20
108
30
0
11
152.0000000000004
21
103.99999999999721
31
0
0
LINE
5
1930
100
AcDbEntity
8
0
100
AcDbLine
10
152.0000000000004
20
100
30
0
11
168.0000000000004
21
100
31
0
0
LINE
5
1931
100
AcDbEntity
8
0
100
AcDbLine
10
152.0000000000004
20
83.999999999997272
30
0
11
156.0000000000004
21
83.999999999997272
31
0
0
LINE
5
1932
100
AcDbEntity
8
0
100
AcDbLine
10
168
20
168
30
0
11
164.00000000000003
21
168
31
0
0
LINE
5
1933
100
AcDbEntity
8
0
100
AcDbLine
10
168
20
156.00000000000091
30
0
11
168.0000000000004
21
152
31
0
0
LINE
5
1934
100
AcDbEntity
8
0
100
AcDbLine
10
160.0000000000004
20
152
30
0
11
160.0000000000004
21
168
31
0
0
LINE
5
1935
100
AcDbEntity
8
0
100
AcDbLine
10
152.0000000000004
20
128
30
0
11
152.0000000000004
21
123.99999999999721
31
0
0
LINE
5
1936
100
AcDbEntity
8
0
100
AcDbLine
10
152.0000000000004
20
123.99999999999721
30
0
11
156.0000000000004
21
123.99999999999721
31
0
0
LINE
5
1937
100
AcDbEntity
8
0
100
AcDbLine
10
168.0000000000004
20
160
30
0
11
168
21
168
31
0
0
LINE
5
1938
100
AcDbEntity
8
0
100
AcDbLine
10
152.00000000000182
20
152
30
0
11
152.0000000000004
21
160
31
0
0
LINE
5
1939
100
AcDbEntity
8
0
100
AcDbLine
10
164.00000000000003
20
96.000000000000924
30
0
11
168
21
96.000000000000924
31
0
0
LINE
5
1940
100
AcDbEntity
8
0
100
AcDbLine
10
160.0000000000004
20
112.00000000000001
30
0
11
160.0000000000004
21
128
31
0
0
LINE
5
1941
100
AcDbEntity
8
0
100
AcDbLine
10
156.0000000000004
20
156
30
0
11
156.00000000000182
21
152
31
0
0
LINE
5
1942
100
AcDbEntity
8
0
100
AcDbLine
10
164.00000000000003
20
108
30
0
11
164.00000000000003
21
104
31
0
0
LINE
5
1943
100
AcDbEntity
8
0
100
AcDbLine
10
168.0000000000004
20
152
30
0
11
160.0000000000004
21
152
31
0
0
LINE
5
1944
100
AcDbEntity
8
0
100
AcDbLine
10
156.00000000000182
20
152
30
0
11
152.00000000000182
21
152
31
0
0
LINE
5
1945
100
AcDbEntity
8
0
100
AcDbLine
10
168.0000000000004
20
92.000000000000014
30
0
11
160.0000000000004
21
92.000000000000014
31
0
0
LINE
5
1946
100
AcDbEntity
8
0
100
AcDbLine
10
160.0000000000004
20
88
30
0
11
152.0000000000004
21
88
31
0
0
LINE
5
1947
100
AcDbEntity
8
0
100
AcDbLine
10
164.00000000000003
20
148
30
0
11
164.00000000000003
21
144
31
0
0
LINE
5
1948
100
AcDbEntity
8
0
100
AcDbLine
10
168
20
148
30
0
11
164.00000000000003
21
148
31
0
0
LINE
5
1949
100
AcDbEntity
8
0
100
AcDbLine
10
160.0000000000004
20
92.000000000000014
30
0
11
160.0000000000004
21
108
31
0
0
LINE
5
1950
100
AcDbEntity
8
0
100
AcDbLine
10
156.00000000000182
20
112.00000000000001
30
0
11
152.00000000000182
21
112.00000000000001
31
0
0
LINE
5
1951
100
AcDbEntity
8
0
100
AcDbLine
10
164.00000000000003
20
116.00000000000092
30
0
11
168
21
116.00000000000092
31
0
0
LINE
5
1952
100
AcDbEntity
8
0
100
AcDbLine
10
160.0000000000004
20
132
30
0
11
160.0000000000004
21
148
31
0
0
LINE
5
1953
100
AcDbEntity
8
0
100
AcDbLine
10
168.0000000000004
20
100
30
0
11
168
21
108
31
0
0
LINE
5
1954
100
AcDbEntity
8
0
100
AcDbLine
10
156.00000000000182
20
92.000000000000014
30
0
11
152.00000000000182
21
92.000000000000014
31
0
0
LINE
5
1955
100
AcDbEntity
8
0
100
AcDbLine
10
168
20
136.00000000000091
30
0
11
168.0000000000004
21
132
31
0
0
LINE
5
1956
100
AcDbEntity
8
0
100
AcDbLine
10
168.0000000000004
20
132
30
0
11
160.0000000000004
21
132
31
0
0
LINE
5
1957
100
AcDbEntity
8
0
100
AcDbLine
10
164.00000000000003
20
128
30
0
11
164.00000000000003
21
124
31
0
0
LINE
5
1958
100
AcDbEntity
8
0
100
AcDbLine
10
152.0000000000004
20
140
30
0
11
168.0000000000004
21
140
31
0
0
LINE
5
1959
100
AcDbEntity
8
0
100
AcDbLine
10
152.0000000000004
20
143.99999999999719
30
0
11
156.0000000000004
21
143.99999999999719
31
0
0
LINE
5
1960
100
AcDbEntity
8
0
100
AcDbLine
10
152.00000000000182
20
132
30
0
11
152.0000000000004
21
140
31
0
0
LINE
5
1961
100
AcDbEntity
8
0
100
AcDbLine
10
156.0000000000004
20
136
30
0
11
156.00000000000182
21
132
31
0
0
LINE
5
1962
100
AcDbEntity
8
0
100
AcDbLine
10
164.00000000000003
20
88
30
0
11
164.00000000000003
21
84
31
0
0
LINE
5
1963
100
AcDbEntity
8
0
100
AcDbLine
10
168.0000000000004
20
112.00000000000001
30
0
11
160.0000000000004
21
112.00000000000001
31
0
0
LINE
5
1964
100
AcDbEntity
8
0
100
AcDbLine
10
156.0000000000004
20
96.000000000000014
30
0
11
156.00000000000182
21
92.000000000000014
31
0
0
LINE
5
1965
100
AcDbEntity
8
0
100
AcDbLine
10
160.0000000000004
20
108
30
0
11
152.0000000000004
21
108
31
0
0
LINE
5
1966
100
AcDbEntity
8
0
100
AcDbLine
10
164.00000000000003
20
136.00000000000091
30
0
11
168
21
136.00000000000091
31
0
0
LINE
5
1967
100
AcDbEntity
8
0
100
AcDbLine
10
160.0000000000004
20
148
30
0
11
152.0000000000004
21
148
31
0
0
LINE
5
1968
100
AcDbEntity
8
0
100
AcDbLine
10
168.0000000000004
20
140
30
0
11
168
21
148
31
0
0
LINE
5
1969
100
AcDbEntity
8
0
100
AcDbLine
10
172.00000000000185
20
52
30
0
11
172.00000000000043
21
60
31
0
0
LINE
5
1970
100
AcDbEntity
8
0
100
AcDbLine
10
152.0000000000004
20
180
30
0
11
168.0000000000004
21
180
31
0
0
LINE
5
1971
100
AcDbEntity
8
0
100
AcDbLine
10
176.00000000000045
20
56.000000000000007
30
0
11
176.00000000000182
21
52
31
0
0
LINE
5
1972
100
AcDbEntity
8
0
100
AcDbLine
10
152.0000000000004
20
163.99999999999733
30
0
11
156.0000000000004
21
163.99999999999733
31
0
0
LINE
5
1973
100
AcDbEntity
8
0
100
AcDbLine
10
180.00000000000043
20
8
30
0
11
172.00000000000043
21
8
31
0
0
LINE
5
1974
100
AcDbEntity
8
0
100
AcDbLine
10
172.00000000000043
20
20
30
0
11
180.00000268220901
21
20
31
0
0
LINE
5
1975
100
AcDbEntity
8
0
100
AcDbLine
10
176.00000000000182
20
12.000000000000002
30
0
11
172.00000000000185
21
12.000000000000002
31
0
0
LINE
5
1976
100
AcDbEntity
8
0
100
AcDbLine
10
172.00000000000185
20
32
30
0
11
172.00000000000043
21
40
31
0
0
LINE
5
1977
100
AcDbEntity
8
0
100
AcDbLine
10
152.0000000000004
20
160
30
0
11
168.0000000000004
21
160
31
0
0
LINE
5
1978
100
AcDbEntity
8
0
100
AcDbLine
10
172.00000000000043
20
28.000000000000004
30
0
11
172.00000000000043
21
23.999999999997268
31
0
0
LINE
5
1979
100
AcDbEntity
8
0
100
AcDbLine
10
164.00000000000003
20
176.00000000000091
30
0
11
168
21
176.00000000000091
31
0
0
LINE
5
1980
100
AcDbEntity
8
0
100
AcDbLine
10
160.0000000000004
20
72
30
0
11
160.0000000000004
21
88
31
0
0
LINE
5
1981
100
AcDbEntity
8
0
100
AcDbLine
10
180.00000000000043
20
32
30
0
11
180.00000000000043
21
48.000000000000007
31
0
0
LINE
5
1982
100
AcDbEntity
8
0
100
AcDbLine
10
168.0000000000004
20
172
30
0
11
160.0000000000004
21
172
31
0
0
LINE
5
1983
100
AcDbEntity
8
0
100
AcDbLine
10
180.00000000000043
20
48.000000000000007
30
0
11
172.00000000000043
21
48.000000000000007
31
0
0
LINE
5
1984
100
AcDbEntity
8
0
100
AcDbLine
10
176.00000000000182
20
52
30
0
11
172.00000000000185
21
52
31
0
0
LINE
5
1985
100
AcDbEntity
8
0
100
AcDbLine
10
156.0000000000004
20
176
30
0
11
156.00000000000182
21
172
31
0
0
LINE
5
1986
100
AcDbEntity
8
0
100
AcDbLine
10
172.00000000000043
20
43.999999999997279
30
0
11
176.00000000000045
21
43.999999999997279
31
0
0
LINE
5
1987
100
AcDbEntity
8
0
100
AcDbLine
10
172.00000000000185
20
12.000000000000002
30
0
11
172.00000000000043
21
20
31
0
0
LINE
5
1988
100
AcDbEntity
8
0
100
AcDbLine
10
160.0000000000004
20
172
30
0
11
160.00000000000043
21
180.00000268220927
31
0
0
LINE
5
1989
100
AcDbEntity
8
0
100
AcDbLine
10
180.00000000000043
20
0
30
0
11
180.00000000000043
21
8
31
0
0
LINE
5
1990
100
AcDbEntity
8
0
100
AcDbLine
10
176.00000000000045
20
16
30
0
11
176.00000000000182
21
12.000000000000002
31
0
0
LINE
5
1991
100
AcDbEntity
8
0
100
AcDbLine
10
172.00000000000043
20
123.99999999999721
30
0
11
176.00000000000045
21
123.99999999999721
31
0
0
LINE
5
1992
100
AcDbEntity
8
0
100
AcDbLine
10
180.00000000000043
20
132
30
0
11
180.00000000000043
21
148
31
0
0
LINE
5
1993
100
AcDbEntity
8
0
100
AcDbLine
10
176.00000000000182
20
92.000000000000014
30
0
11
172.00000000000185
21
92.000000000000014
31
0
0
LINE
5
1994
100
AcDbEntity
8
0
100
AcDbLine
10
172.00000000000043
20
83.999999999997272
30
0
11
176.00000000000045
21
83.999999999997272
31
0
0
LINE
5
1995
100
AcDbEntity
8
0
100
AcDbLine
10
172.00000000000185
20
72
30
0
11
172.00000000000043
21
80
31
0
0
LINE
5
1996
100
AcDbEntity
8
0
100
AcDbLine
10
172.00000000000043
20
120
30
0
11
180.00000268220901
21
120
31
0
0
LINE
5
1997
100
AcDbEntity
8
0
100
AcDbLine
10
172.00000000000043
20
128
30
0
11
172.00000000000043
21
123.99999999999721
31
0
0
LINE
5
1998
100
AcDbEntity
8
0
100
AcDbLine
10
172.00000000000043
20
8
30
0
11
172.00000000000043
21
3.999999999997272
31
0
0
LINE
5
1999
100
AcDbEntity
8
0
100
AcDbLine
10
172.00000000000043
20
80
30
0
11
180.00000268220901
21
80
31
0
0
LINE
5
2000
100
AcDbEntity
8
0
100
AcDbLine
10
172.00000000000043
20
60
30
0
11
180.00000000000043
21
60
31
0
0
LINE
5
2001
100
AcDbEntity
8
0
100
AcDbLine
10
180.00000000000043
20
88
30
0
11
172.00000000000043
21
88
31
0
0
LINE
5
2002
100
AcDbEntity
8
0
100
AcDbLine
10
180.00000000000043
20
128
30
0
11
172.00000000000043
21
128
31
0
0
LINE
5
2003
100
AcDbEntity
8
0
100
AcDbLine
10
172.00000000000185
20
92.000000000000014
30
0
11
172.00000000000043
21
100
31
0
0
LINE
5
2004
100
AcDbEntity
8
0
100
AcDbLine
10
172.00000000000043
20
88
30
0
11
172.00000000000043
21
83.999999999997272
31
0
0
LINE
5
2005
100
AcDbEntity
8
0
100
AcDbLine
10
176.00000000000045
20
36
30
0
11
176.00000000000182
21
32
31
0
0
LINE
5
2006
100
AcDbEntity
8
0
100
AcDbLine
10
172.00000000000185
20
132
30
0
11
172.00000000000043
21
140
31
0
0
LINE
5
2007
100
AcDbEntity
8
0
100
AcDbLine
10
176.00000000000182
20
32
30
0
11
172.00000000000185
21
32
31
0
0
LINE
5
2008
100
AcDbEntity
8
0
100
AcDbLine
10
172.00000000000043
20
68
30
0
11
172.00000000000043
21
63.999999999997279
31
0
0
LINE
5
2009
100
AcDbEntity
8
0
100
AcDbLine
10
180.00000000000043
20
68
30
0
11
172.00000000000043
21
68
31
0
0
LINE
5
2010
100
AcDbEntity
8
0
100
AcDbLine
10
176.00000000000045
20
116.00000000000001
30
0
11
176.00000000000182
21
112.00000000000001
31
0
0
LINE
5
2011
100
AcDbEntity
8
0
100
AcDbLine
10
156.00000000000182
20
172
30
0
11
152.00000000000182
21
172
31
0
0
LINE
5
2012
100
AcDbEntity
8
0
100
AcDbLine
10
172.00000000000043
20
23.999999999997268
30
0
11
176.00000000000045
21
23.999999999997268
31
0
0
LINE
5
2013
100
AcDbEntity
8
0
100
AcDbLine
10
172.00000000000043
20
103.99999999999721
30
0
11
176.00000000000045
21
103.99999999999721
31
0
0
LINE
5
2014
100
AcDbEntity
8
0
100
AcDbLine
10
176.00000000000045
20
76
30
0
11
176.00000000000182
21
72
31
0
0
LINE
5
2015
100
AcDbEntity
8
0
100
AcDbLine
10
176.00000000000045
20
96.000000000000014
30
0
11
176.00000000000182
21
92.000000000000014
31
0
0
LINE
5
2016
100
AcDbEntity
8
0
100
AcDbLine
10
172.00000000000043
20
148
30
0
11
172.00000000000043
21
143.99999999999719
31
0
0
LINE
5
2017
100
AcDbEntity
8
0
100
AcDbLine
10
152.00000000000182
20
172
30
0
11
152.0000000000004
21
180
31
0
0
LINE
5
2018
100
AcDbEntity
8
0
100
AcDbLine
10
172.00000000000043
20
40
30
0
11
180.00000268220913
21
40.000000596046476
31
0
0
LINE
5
2019
100
AcDbEntity
8
0
100
AcDbLine
10
172.00000000000043
20
48.000000000000007
30
0
11
172.00000000000043
21
43.999999999997279
31
0
0
LINE
5
2020
100
AcDbEntity
8
0
100
AcDbLine
10
168
20
176.00000000000091
30
0
11
168.0000000000004
21
172
31
0
0
LINE
5
2021
100
AcDbEntity
8
0
100
AcDbLine
10
180.00000000000043
20
28.000000000000004
30
0
11
172.00000000000043
21
28.000000000000004
31
0
0
LINE
5
2022
100
AcDbEntity
8
0
100
AcDbLine
10
172.00000000000043
20
3.999999999997272
30
0
11
176.00000000000045
21
3.999999999997272
31
0
0
LINE
5
2023
100
AcDbEntity
8
0
100
AcDbLine
10
172.00000000000185
20
152
30
0
11
172.00000000000043
21
160
31
0
0
LINE
5
2024
100
AcDbEntity
8
0
100
AcDbLine
10
176.00000000000182
20
132
30
0
11
172.00000000000185
21
132
31
0
0
LINE
5
2025
100
AcDbEntity
8
0
100
AcDbLine
10
172.00000000000043
20
63.999999999997279
30
0
11
176.00000000000045
21
63.999999999997279
31
0
0
LINE
5
2026
100
AcDbEntity
8
0
100
AcDbLine
10
73.999999999998622
20
137.99999999999909
30
0
11
74.000000000000455
21
134
31
0
0
LINE
5
2027
100
AcDbEntity
8
0
100
AcDbLine
10
180.00000000000043
20
108
30
0
11
172.00000000000043
21
108
31
0
0
LINE
5
2028
100
AcDbEntity
8
0
100
AcDbLine
10
176.00000000000045
20
136
30
0
11
176.00000000000182
21
132
31
0
0
LINE
5
2029
100
AcDbEntity
8
0
100
AcDbLine
10
176.00000000000045
20
156
30
0
11
176.00000000000182
21
152
31
0
0
LINE
5
2030
100
AcDbEntity
8
0
100
AcDbLine
10
98
20
10
30
0
11
98
21
18
31
0
0
LINE
5
2031
100
AcDbEntity
8
0
100
AcDbLine
10
74
20
146.00000000000091
30
0
11
78.000000000000455
21
146
31
0
0
LINE
5
2032
100
AcDbEntity
8
0
100
AcDbLine
10
82.000000000000455
20
2
30
0
11
82.000000000000455
21
10
31
0
0
LINE
5
2033
100
AcDbEntity
8
0
100
AcDbLine
10
70.000000000000455
20
178
30
0
11
62.000000000000455
21
178
31
0
0
LINE
5
2034
100
AcDbEntity
8
0
100
AcDbLine
10
62.000000000000455
20
138
30
0
11
62.000000000000455
21
133.99999999999719
31
0
0
LINE
5
2035
100
AcDbEntity
8
0
100
AcDbLine
10
78.000000000000455
20
166
30
0
11
78
21
162
31
0
0
LINE
5
2036
100
AcDbEntity
8
0
100
AcDbLine
10
172.00000000000185
20
112.00000000000001
30
0
11
172.00000000000043
21
120
31
0
0
LINE
5
2037
100
AcDbEntity
8
0
100
AcDbLine
10
172.00000000000043
20
108
30
0
11
172.00000000000043
21
103.99999999999721
31
0
0
LINE
5
2038
100
AcDbEntity
8
0
100
AcDbLine
10
176.00000000000182
20
112.00000000000001
30
0
11
172.00000000000185
21
112.00000000000001
31
0
0
LINE
5
2039
100
AcDbEntity
8
0
100
AcDbLine
10
180.00000000000043
20
148
30
0
11
172.00000000000043
21
148
31
0
0
LINE
5
2040
100
AcDbEntity
8
0
100
AcDbLine
10
172.00000000000043
20
160
30
0
11
180.00000000000045
21
160.00000000000003
31
0
0
LINE
5
2041
100
AcDbEntity
8
0
100
AcDbLine
10
98
20
18
30
0
11
93.99999999999865
21
17.999999999999091
31
0
0
LINE
5
2042
100
AcDbEntity
8
0
100
AcDbLine
10
86.000000000000455
20
2
30
0
11
82.000000000000455
21
2
31
0
0
LINE
5
2043
100
AcDbEntity
8
0
100
AcDbLine
10
93.99999999999865
20
17.999999999999091
30
0
11
94.000000000000469
21
14.000000000000002
31
0
0
LINE
5
2044
100
AcDbEntity
8
0
100
AcDbLine
10
172.00000000000043
20
143.99999999999719
30
0
11
176.00000000000045
21
143.99999999999719
31
0
0
LINE
5
2045
100
AcDbEntity
8
0
100
AcDbLine
10
172.00000000000043
20
140
30
0
11
179.99855946573999
21
139.98567033108694
31
0
0
LINE
5
2046
100
AcDbEntity
8
0
100
AcDbLine
10
176.00000000000182
20
72
30
0
11
172.00000000000185
21
72
31
0
0
LINE
5
2047
100
AcDbEntity
8
0
100
AcDbLine
10
172.00000000000043
20
100
30
0
11
179.9990250867732
21
100.01229283149443
31
0
0
LINE
5
2048
100
AcDbEntity
8
0
100
AcDbLine
10
176.00000000000182
20
152
30
0
11
172.00000000000185
21
152
31
0
0
LINE
5
2049
100
AcDbEntity
8
0
100
AcDbLine
10
66.000000000000455
20
122.00000000000001
30
0
11
62.000000000000455
21
122.00000000000001
31
0
0
LINE
5
2050
100
AcDbEntity
8
0
100
AcDbLine
10
62.000000000000455
20
130
30
0
11
78
21
130
31
0
0
LINE
5
2051
100
AcDbEntity
8
0
100
AcDbLine
10
62.000000000000455
20
150
30
0
11
78
21
150
31
0
0
LINE
5
2052
100
AcDbEntity
8
0
100
AcDbLine
10
70.000000000000455
20
122.00000000000001
30
0
11
70.000000000000455
21
138
31
0
0
LINE
5
2053
100
AcDbEntity
8
0
100
AcDbLine
10
82.000000000000455
20
10
30
0
11
98
21
10
31
0
0
LINE
5
2054
100
AcDbEntity
8
0
100
AcDbLine
10
78.000000000000455
20
126.00000000000001
30
0
11
78
21
122.00000000000001
31
0
0
LINE
5
2055
100
AcDbEntity
8
0
100
AcDbLine
10
70.000000000000455
20
142
30
0
11
70.000000000000455
21
158
31
0
0
LINE
5
2056
100
AcDbEntity
8
0
100
AcDbLine
10
74
20
166.00000000000091
30
0
11
78.000000000000455
21
166
31
0
0
LINE
5
2057
100
AcDbEntity
8
0
100
AcDbLine
10
98
20
2
30
0
11
90.000000000000455
21
2
31
0
0
LINE
5
2058
100
AcDbEntity
8
0
100
AcDbLine
10
90.000000000000455
20
2
30
0
11
90.000000000000455
21
18
31
0
0
LINE
5
2059
100
AcDbEntity
8
0
100
AcDbLine
10
78
20
130
30
0
11
78
21
138
31
0
0
LINE
5
2060
100
AcDbEntity
8
0
100
AcDbLine
10
66.000000000000455
20
142
30
0
11
62.000000000000455
21
142
31
0
0
LINE
5
2061
100
AcDbEntity
8
0
100
AcDbLine
10
90.000000000000455
20
18
30
0
11
82.000000000000455
21
18
31
0
0
LINE
5
2062
100
AcDbEntity
8
0
100
AcDbLine
10
70.000000000000455
20
162
30
0
11
70.000000000000455
21
178
31
0
0
LINE
5
2063
100
AcDbEntity
8
0
100
AcDbLine
10
62.000000000000455
20
162
30
0
11
62.000000000000455
21
170
31
0
0
LINE
5
2064
100
AcDbEntity
8
0
100
AcDbLine
10
78.000000000000455
20
146
30
0
11
78
21
142
31
0
0
LINE
5
2065
100
AcDbEntity
8
0
100
AcDbLine
10
98.000000000000469
20
6.0000000000000009
30
0
11
98
21
2
31
0
0
LINE
5
2066
100
AcDbEntity
8
0
100
AcDbLine
10
82.000000000000455
20
18
30
0
11
82.000000000000455
21
13.99999999999727
31
0
0
LINE
5
2067
100
AcDbEntity
8
0
100
AcDbLine
10
78
20
150
30
0
11
78
21
158
31
0
0
LINE
5
2068
100
AcDbEntity
8
0
100
AcDbLine
10
94
20
6.0000000000009104
30
0
11
98.000000000000469
21
6.0000000000000009
31
0
0
LINE
5
2069
100
AcDbEntity
8
0
100
AcDbLine
10
62.000000000000455
20
153.99999999999719
30
0
11
66.000000000000455
21
153.99999999999719
31
0
0
LINE
5
2070
100
AcDbEntity
8
0
100
AcDbLine
10
78
20
142
30
0
11
70.000000000000455
21
142
31
0
0
LINE
5
2071
100
AcDbEntity
8
0
100
AcDbLine
10
62.000000000000455
20
170
30
0
11
78
21
170
31
0
0
LINE
5
2072
100
AcDbEntity
8
0
100
AcDbLine
10
66.000000000000455
20
162
30
0
11
62.000000000000455
21
162
31
0
0
LINE
5
2073
100
AcDbEntity
8
0
100
AcDbLine
10
62.000000000000455
20
142
30
0
11
62.000000000000455
21
150
31
0
0
LINE
5
2074
100
AcDbEntity
8
0
100
AcDbLine
10
74
20
126.00000000000092
30
0
11
78.000000000000455
21
126.00000000000001
31
0
0
LINE
5
2075
100
AcDbEntity
8
0
100
AcDbLine
10
86.000000000000455
20
6.0000000000000009
30
0
11
86.000000000000455
21
2
31
0
0
LINE
5
2076
100
AcDbEntity
8
0
100
AcDbLine
10
78
20
122.00000000000001
30
0
11
70.000000000000455
21
122.00000000000001
31
0
0
LINE
5
2077
100
AcDbEntity
8
0
100
AcDbLine
10
62.000000000000455
20
158
30
0
11
62.000000000000455
21
153.99999999999719
31
0
0
LINE
5
2078
100
AcDbEntity
8
0
100
AcDbLine
10
66.000000000000455
20
146
30
0
11
66.000000000000455
21
142
31
0
0
LINE
5
2079
100
AcDbEntity
8
0
100
AcDbLine
10
82.000000000000455
20
13.99999999999727
30
0
11
86.000000000000455
21
13.99999999999727
31
0
0
LINE
5
2080
100
AcDbEntity
8
0
100
AcDbLine
10
70.000000000000455
20
158
30
0
11
62.000000000000455
21
158
31
0
0
LINE
5
2081
100
AcDbEntity
8
0
100
AcDbLine
10
78
20
138
30
0
11
73.999999999998622
21
137.99999999999909
31
0
0
LINE
5
2082
100
AcDbEntity
8
0
100
AcDbLine
10
62.000000000000455
20
122.00000000000001
30
0
11
62.000000000000455
21
130
31
0
0
LINE
5
2083
100
AcDbEntity
8
0
100
AcDbLine
10
78
20
170
30
0
11
78
21
178
31
0
0
LINE
5
2084
100
AcDbEntity
8
0
100
AcDbLine
10
78
20
178
30
0
11
73.999999999998622
21
177.99999999999909
31
0
0
LINE
5
2085
100
AcDbEntity
8
0
100
AcDbLine
10
66.000000000000455
20
166
30
0
11
66.000000000000455
21
162
31
0
0
LINE
5
2086
100
AcDbEntity
8
0
100
AcDbLine
10
62.000000000000455
20
178
30
0
11
62.000000000000455
21
173.99999999999719
31
0
0
LINE
5
2087
100
AcDbEntity
8
0
100
AcDbLine
10
62.000000000000455
20
133.99999999999719
30
0
11
66.000000000000455
21
133.99999999999719
31
0
0
LINE
5
2088
100
AcDbEntity
8
0
100
AcDbLine
10
70.000000000000455
20
138
30
0
11
62.000000000000455
21
138
31
0
0
LINE
5
2089
100
AcDbEntity
8
0
100
AcDbLine
10
62.000000000000455
20
173.99999999999719
30
0
11
66.000000000000455
21
173.99999999999719
31
0
0
LINE
5
2090
100
AcDbEntity
8
0
100
AcDbLine
10
120.00000000000041
20
172
30
0
11
120.0000000000004
21
180
31
0
0
LINE
5
2091
100
AcDbEntity
8
0
100
AcDbLine
10
112.0000000000018
20
132
30
0
11
112.0000000000004
21
140
31
0
0
LINE
5
2092
100
AcDbEntity
8
0
100
AcDbLine
10
112.0000000000004
20
128
30
0
11
112.0000000000004
21
123.99999999999721
31
0
0
LINE
5
2093
100
AcDbEntity
8
0
100
AcDbLine
10
116.00000000000179
20
152
30
0
11
112.0000000000018
21
152
31
0
0
LINE
5
2094
100
AcDbEntity
8
0
100
AcDbLine
10
120.00000000000041
20
148
30
0
11
112.0000000000004
21
148
31
0
0
LINE
5
2095
100
AcDbEntity
8
0
100
AcDbLine
10
112.0000000000004
20
123.99999999999721
30
0
11
116.0000000000004
21
123.99999999999721
31
0
0
LINE
5
2096
100
AcDbEntity
8
0
100
AcDbLine
10
116.0000000000004
20
176
30
0
11
116.00000000000179
21
172
31
0
0
LINE
5
2097
100
AcDbEntity
8
0
100
AcDbLine
10
112.0000000000004
20
168
30
0
11
112.0000000000004
21
163.99999999999733
31
0
0
LINE
5
2098
100
AcDbEntity
8
0
100
AcDbLine
10
124
20
96.000000000000924
30
0
11
128
21
96.000000000000924
31
0
0
LINE
5
2099
100
AcDbEntity
8
0
100
AcDbLine
10
112.0000000000018
20
172
30
0
11
112.0000000000004
21
180
31
0
0
LINE
5
2100
100
AcDbEntity
8
0
100
AcDbLine
10
124
20
108
30
0
11
124
21
104
31
0
0
LINE
5
2101
100
AcDbEntity
8
0
100
AcDbLine
10
112.0000000000004
20
143.99999999999719
30
0
11
116.0000000000004
21
143.99999999999719
31
0
0
LINE
5
2102
100
AcDbEntity
8
0
100
AcDbLine
10
132.0000000000004
20
63.999999999997279
30
0
11
136.0000000000004
21
63.999999999997279
31
0
0
LINE
5
2103
100
AcDbEntity
8
0
100
AcDbLine
10
140.0000000000004
20
72
30
0
11
140.0000000000004
21
88
31
0
0
LINE
5
2104
100
AcDbEntity
8
0
100
AcDbLine
10
140.0000000000004
20
8
30
0
11
132.0000000000004
21
8
31
0
0
LINE
5
2105
100
AcDbEntity
8
0
100
AcDbLine
10
140.0000000000004
20
12.000000000000002
30
0
11
140.0000000000004
21
28.000000000000004
31
0
0
LINE
5
2106
100
AcDbEntity
8
0
100
AcDbLine
10
144
20
68
30
0
11
144
21
64
31
0
0
LINE
5
2107
100
AcDbEntity
8
0
100
AcDbLine
10
140.0000000000004
20
32
30
0
11
140.0000000000004
21
48.000000000000007
31
0
0
LINE
5
2108
100
AcDbEntity
8
0
100
AcDbLine
10
140.0000000000004
20
52
30
0
11
140.0000000000004
21
68
31
0
0
LINE
5
2109
100
AcDbEntity
8
0
100
AcDbLine
10
148
20
8
30
0
11
144
21
8
31
0
0
LINE
5
2110
100
AcDbEntity
8
0
100
AcDbLine
10
132.0000000000004
20
68
30
0
11
132.0000000000004
21
63.999999999997279
31
0
0
LINE
5
2111
100
AcDbEntity
8
0
100
AcDbLine
10
144
20
36.000000000000909
30
0
11
148
21
36.000000000000909
31
0
0
LINE
5
2112
100
AcDbEntity
8
0
100
AcDbLine
10
140.0000000000004
20
0
30
0
11
140.0000000000004
21
8
31
0
0
LINE
5
2113
100
AcDbEntity
8
0
100
AcDbLine
10
148.0000000000004
20
32
30
0
11
140.0000000000004
21
32
31
0
0
LINE
5
2114
100
AcDbEntity
8
0
100
AcDbLine
10
132.0000000000004
20
40
30
0
11
148.0000000000004
21
40
31
0
0
LINE
5
2115
100
AcDbEntity
8
0
100
AcDbLine
10
136.00000000000179
20
52
30
0
11
132.00000000000182
21
52
31
0
0
LINE
5
2116
100
AcDbEntity
8
0
100
AcDbLine
10
148.0000000000004
20
72
30
0
11
140.0000000000004
21
72
31
0
0
LINE
5
2117
100
AcDbEntity
8
0
100
AcDbLine
10
148
20
16.000000000000909
30
0
11
148.0000000000004
21
12.000000000000002
31
0
0
LINE
5
2118
100
AcDbEntity
8
0
100
AcDbLine
10
148
20
68
30
0
11
144
21
68
31
0
0
LINE
5
2119
100
AcDbEntity
8
0
100
AcDbLine
10
132.0000000000004
20
28.000000000000004
30
0
11
132.0000000000004
21
23.999999999997268
31
0
0
LINE
5
2120
100
AcDbEntity
8
0
100
AcDbLine
10
144
20
56.000000000000909
30
0
11
148
21
56.000000000000909
31
0
0
LINE
5
2121
100
AcDbEntity
8
0
100
AcDbLine
10
148.0000000000004
20
80
30
0
11
148
21
88
31
0
0
LINE
5
2122
100
AcDbEntity
8
0
100
AcDbLine
10
132.0000000000004
20
8
30
0
11
132.0000000000004
21
3.999999999997272
31
0
0
LINE
5
2123
100
AcDbEntity
8
0
100
AcDbLine
10
148
20
48.000000000000007
30
0
11
144
21
48.000000000000007
31
0
0
LINE
5
2124
100
AcDbEntity
8
0
100
AcDbLine
10
148
20
76.000000000000909
30
0
11
148.0000000000004
21
72
31
0
0
LINE
5
2125
100
AcDbEntity
8
0
100
AcDbLine
10
148.0000000000004
20
52
30
0
11
140.0000000000004
21
52
31
0
0
LINE
5
2126
100
AcDbEntity
8
0
100
AcDbLine
10
132.00000000000182
20
52
30
0
11
132.0000000000004
21
60
31
0
0
LINE
5
2127
100
AcDbEntity
8
0
100
AcDbLine
10
148
20
28.000000000000004
30
0
11
144
21
28.000000000000004
31
0
0
LINE
5
2128
100
AcDbEntity
8
0
100
AcDbLine
10
136.0000000000004
20
56.000000000000007
30
0
11
136.00000000000179
21
52
31
0
0
LINE
5
2129
100
AcDbEntity
8
0
100
AcDbLine
10
140.0000000000004
20
28.000000000000004
30
0
11
132.0000000000004
21
28.000000000000004
31
0
0
LINE
5
2130
100
AcDbEntity
8
0
100
AcDbLine
10
136.0000000000004
20
36
30
0
11
136.00000000000179
21
32
31
0
0
LINE
5
2131
100
AcDbEntity
8
0
100
AcDbLine
10
132.0000000000004
20
80
30
0
11
148.0000000000004
21
80
31
0
0
LINE
5
2132
100
AcDbEntity
8
0
100
AcDbLine
10
148
20
88
30
0
11
144
21
88
31
0
0
LINE
5
2133
100
AcDbEntity
8
0
100
AcDbLine
10
144
20
88
30
0
11
144
21
84
31
0
0
LINE
5
2134
100
AcDbEntity
8
0
100
AcDbLine
10
132.0000000000004
20
20
30
0
11
148.0000000000004
21
20
31
0
0
LINE
5
2135
100
AcDbEntity
8
0
100
AcDbLine
10
144
20
76.000000000000909
30
0
11
148
21
76.000000000000909
31
0
0
LINE
5
2136
100
AcDbEntity
8
0
100
AcDbLine
10
148
20
56.000000000000909
30
0
11
148.0000000000004
21
52
31
0
0
LINE
5
2137
100
AcDbEntity
8
0
100
AcDbLine
10
148.0000000000004
20
12.000000000000002
30
0
11
140.0000000000004
21
12.000000000000002
31
0
0
LINE
5
2138
100
AcDbEntity
8
0
100
AcDbLine
10
132.00000000000182
20
72
30
0
11
132.0000000000004
21
80
31
0
0
LINE
5
2139
100
AcDbEntity
8
0
100
AcDbLine
10
136.00000000000179
20
72
30
0
11
132.00000000000182
21
72
31
0
0
LINE
5
2140
100
AcDbEntity
8
0
100
AcDbLine
10
132.00000000000182
20
92.000000000000014
30
0
11
132.0000000000004
21
100
31
0
0
LINE
5
2141
100
AcDbEntity
8
0
100
AcDbLine
10
148.0000000000004
20
100
30
0
11
148
21
108
31
0
0
LINE
5
2142
100
AcDbEntity
8
0
100
AcDbLine
10
136.0000000000004
20
16
30
0
11
136.00000000000179
21
12.000000000000002
31
0
0
LINE
5
2143
100
AcDbEntity
8
0
100
AcDbLine
10
132.00000000000182
20
32
30
0
11
132.0000000000004
21
40
31
0
0
LINE
5
2144
100
AcDbEntity
8
0
100
AcDbLine
10
140.0000000000004
20
68
30
0
11
132.0000000000004
21
68
31
0
0
LINE
5
2145
100
AcDbEntity
8
0
100
AcDbLine
10
148
20
148
30
0
11
144
21
148
31
0
0
LINE
5
2146
100
AcDbEntity
8
0
100
AcDbLine
10
144
20
48.000000000000007
30
0
11
144
21
44
31
0
0
LINE
5
2147
100
AcDbEntity
8
0
100
AcDbLine
10
140.0000000000004
20
48.000000000000007
30
0
11
132.0000000000004
21
48.000000000000007
31
0
0
LINE
5
2148
100
AcDbEntity
8
0
100
AcDbLine
10
148.0000000000004
20
20
30
0
11
148
21
28.000000000000004
31
0
0
LINE
5
2149
100
AcDbEntity
8
0
100
AcDbLine
10
144
20
8
30
0
11
144
21
4
31
0
0
LINE
5
2150
100
AcDbEntity
8
0
100
AcDbLine
10
136.00000000000179
20
12.000000000000002
30
0
11
132.00000000000182
21
12.000000000000002
31
0
0
LINE
5
2151
100
AcDbEntity
8
0
100
AcDbLine
10
132.0000000000004
20
48.000000000000007
30
0
11
132.0000000000004
21
43.999999999997279
31
0
0
LINE
5
2152
100
AcDbEntity
8
0
100
AcDbLine
10
132.00000000000182
20
12.000000000000002
30
0
11
132.0000000000004
21
20
31
0
0
LINE
5
2153
100
AcDbEntity
8
0
100
AcDbLine
10
148
20
36.000000000000909
30
0
11
148.0000000000004
21
32
31
0
0
LINE
5
2154
100
AcDbEntity
8
0
100
AcDbLine
10
132.0000000000004
20
60
30
0
11
148.0000000000004
21
60
31
0
0
LINE
5
2155
100
AcDbEntity
8
0
100
AcDbLine
10
132.0000000000004
20
3.999999999997272
30
0
11
136.0000000000004
21
3.999999999997272
31
0
0
LINE
5
2156
100
AcDbEntity
8
0
100
AcDbLine
10
148.0000000000004
20
60
30
0
11
148
21
68
31
0
0
LINE
5
2157
100
AcDbEntity
8
0
100
AcDbLine
10
136.00000000000179
20
32
30
0
11
132.00000000000182
21
32
31
0
0
LINE
5
2158
100
AcDbEntity
8
0
100
AcDbLine
10
148.0000000000004
20
40
30
0
11
148
21
48.000000000000007
31
0
0
LINE
5
2159
100
AcDbEntity
8
0
100
AcDbLine
10
132.0000000000004
20
43.999999999997279
30
0
11
136.0000000000004
21
43.999999999997279
31
0
0
LINE
5
2160
100
AcDbEntity
8
0
100
AcDbLine
10
136.0000000000004
20
76
30
0
11
136.00000000000179
21
72
31
0
0
LINE
5
2161
100
AcDbEntity
8
0
100
AcDbLine
10
132.0000000000004
20
23.999999999997268
30
0
11
136.0000000000004
21
23.999999999997268
31
0
0
LINE
5
2162
100
AcDbEntity
8
0
100
AcDbLine
10
144
20
16.000000000000909
30
0
11
148
21
16.000000000000909
31
0
0
LINE
5
2163
100
AcDbEntity
8
0
100
AcDbLine
10
144
20
28.000000000000004
30
0
11
144
21
24.000000000000004
31
0
0
LINE
5
2164
100
AcDbEntity
8
0
100
AcDbLine
10
148.0000000000004
20
0
30
0
11
148
21
8
31
0
0
LINE
5
2165
100
AcDbEntity
8
0
100
AcDbLine
10
136.00000000000179
20
112.00000000000001
30
0
11
132.00000000000182
21
112.00000000000001
31
0
0
LINE
5
2166
100
AcDbEntity
8
0
100
AcDbLine
10
132.0000000000004
20
103.99999999999721
30
0
11
136.0000000000004
21
103.99999999999721
31
0
0
LINE
5
2167
100
AcDbEntity
8
0
100
AcDbLine
10
144
20
136.00000000000091
30
0
11
148
21
136.00000000000091
31
0
0
LINE
5
2168
100
AcDbEntity
8
0
100
AcDbLine
10
140.0000000000004
20
128
30
0
11
132.0000000000004
21
128
31
0
0
LINE
5
2169
100
AcDbEntity
8
0
100
AcDbLine
10
148
20
136.00000000000091
30
0
11
148.0000000000004
21
132
31
0
0
LINE
5
2170
100
AcDbEntity
8
0
100
AcDbLine
10
140.0000000000004
20
92.000000000000014
30
0
11
140.0000000000004
21
108
31
0
0
LINE
5
2171
100
AcDbEntity
8
0
100
AcDbLine
10
132.0000000000004
20
83.999999999997272
30
0
11
136.0000000000004
21
83.999999999997272
31
0
0
LINE
5
2172
100
AcDbEntity
8
0
100
AcDbLine
10
136.0000000000004
20
116.00000000000001
30
0
11
136.00000000000179
21
112.00000000000001
31
0
0
LINE
5
2173
100
AcDbEntity
8
0
100
AcDbLine
10
132.0000000000004
20
100
30
0
11
148.0000000000004
21
100
31
0
0
LINE
5
2174
100
AcDbEntity
8
0
100
AcDbLine
10
140.0000000000004
20
132
30
0
11
140.0000000000004
21
148
31
0
0
LINE
5
2175
100
AcDbEntity
8
0
100
AcDbLine
10
132.0000000000004
20
148
30
0
11
132.0000000000004
21
143.99999999999719
31
0
0
LINE
5
2176
100
AcDbEntity
8
0
100
AcDbLine
10
132.0000000000004
20
160
30
0
11
148.0000000000004
21
160
31
0
0
LINE
5
2177
100
AcDbEntity
8
0
100
AcDbLine
10
148.0000000000004
20
160
30
0
11
148
21
168
31
0
0
LINE
5
2178
100
AcDbEntity
8
0
100
AcDbLine
10
132.00000000000182
20
112.00000000000001
30
0
11
132.0000000000004
21
120
31
0
0
LINE
5
2179
100
AcDbEntity
8
0
100
AcDbLine
10
144
20
148
30
0
11
144
21
144
31
0
0
LINE
5
2180
100
AcDbEntity
8
0
100
AcDbLine
10
132.0000000000004
20
163.99999999999733
30
0
11
136.0000000000004
21
163.99999999999733
31
0
0
LINE
5
2181
100
AcDbEntity
8
0
100
AcDbLine
10
132.00000000000182
20
132
30
0
11
132.0000000000004
21
140
31
0
0
LINE
5
2182
100
AcDbEntity
8
0
100
AcDbLine
10
136.0000000000004
20
156
30
0
11
136.00000000000179
21
152
31
0
0
LINE
5
2183
100
AcDbEntity
8
0
100
AcDbLine
10
132.0000000000004
20
108
30
0
11
132.0000000000004
21
103.99999999999721
31
0
0
LINE
5
2184
100
AcDbEntity
8
0
100
AcDbLine
10
168
20
8
30
0
11
164.00000000000003
21
8
31
0
0
LINE
5
2185
100
AcDbEntity
8
0
100
AcDbLine
10
140.0000000000004
20
168
30
0
11
132.0000000000004
21
168
31
0
0
LINE
5
2186
100
AcDbEntity
8
0
100
AcDbLine
10
144
20
96.000000000000924
30
0
11
148
21
96.000000000000924
31
0
0
LINE
5
2187
100
AcDbEntity
8
0
100
AcDbLine
10
148.0000000000004
20
152
30
0
11
140.0000000000004
21
152
31
0
0
LINE
5
2188
100
AcDbEntity
8
0
100
AcDbLine
10
140.0000000000004
20
152
30
0
11
140.0000000000004
21
168
31
0
0
LINE
5
2189
100
AcDbEntity
8
0
100
AcDbLine
10
148
20
108
30
0
11
144
21
108
31
0
0
LINE
5
2190
100
AcDbEntity
8
0
100
AcDbLine
10
132.0000000000004
20
168
30
0
11
132.0000000000004
21
163.99999999999733
31
0
0
LINE
5
2191
100
AcDbEntity
8
0
100
AcDbLine
10
148
20
96.000000000000924
30
0
11
148.0000000000004
21
92.000000000000014
31
0
0
LINE
5
2192
100
AcDbEntity
8
0
100
AcDbLine
10
136.0000000000004
20
96.000000000000014
30
0
11
136.00000000000179
21
92.000000000000014
31
0
0
LINE
5
2193
100
AcDbEntity
8
0
100
AcDbLine
10
132.0000000000004
20
123.99999999999721
30
0
11
136.0000000000004
21
123.99999999999721
31
0
0
LINE
5
2194
100
AcDbEntity
8
0
100
AcDbLine
10
136.0000000000004
20
136
30
0
11
136.00000000000179
21
132
31
0
0
LINE
5
2195
100
AcDbEntity
8
0
100
AcDbLine
10
148.0000000000004
20
92.000000000000014
30
0
11
140.0000000000004
21
92.000000000000014
31
0
0
LINE
5
2196
100
AcDbEntity
8
0
100
AcDbLine
10
148
20
116.00000000000092
30
0
11
148.0000000000004
21
112.00000000000001
31
0
0
LINE
5
2197
100
AcDbEntity
8
0
100
AcDbLine
10
136.00000000000179
20
92.000000000000014
30
0
11
132.00000000000182
21
92.000000000000014
31
0
0
LINE
5
2198
100
AcDbEntity
8
0
100
AcDbLine
10
148.0000000000004
20
132
30
0
11
140.0000000000004
21
132
31
0
0
LINE
5
2199
100
AcDbEntity
8
0
100
AcDbLine
10
136.0000000000004
20
176
30
0
11
136.00000000000179
21
172
31
0
0
LINE
5
2200
100
AcDbEntity
8
0
100
AcDbLine
10
132.0000000000004
20
120
30
0
11
148.0000000000004
21
120
31
0
0
LINE
5
2201
100
AcDbEntity
8
0
100
AcDbLine
10
148.0000000000004
20
120
30
0
11
148
21
128
31
0
0
LINE
5
2202
100
AcDbEntity
8
0
100
AcDbLine
10
132.0000000000004
20
88
30
0
11
132.0000000000004
21
83.999999999997272
31
0
0
LINE
5
2203
100
AcDbEntity
8
0
100
AcDbLine
10
136.00000000000179
20
172
30
0
11
132.00000000000182
21
172
31
0
0
LINE
5
2204
100
AcDbEntity
8
0
100
AcDbLine
10
132.00000000000182
20
152
30
0
11
132.0000000000004
21
160
31
0
0
LINE
5
2205
100
AcDbEntity
8
0
100
AcDbLine
10
148
20
128
30
0
11
144
21
128
31
0
0
LINE
5
2206
100
AcDbEntity
8
0
100
AcDbLine
10
140.0000000000004
20
148
30
0
11
132.0000000000004
21
148
31
0
0
LINE
5
2207
100
AcDbEntity
8
0
100
AcDbLine
10
144
20
168
30
0
11
144
21
164.00000000000003
31
0
0
LINE
5
2208
100
AcDbEntity
8
0
100
AcDbLine
10
140.0000000000004
20
88
30
0
11
132.0000000000004
21
88
31
0
0
LINE
5
2209
100
AcDbEntity
8
0
100
AcDbLine
10
132.00000000000182
20
172
30
0
11
132.0000000000004
21
180
31
0
0
LINE
5
2210
100
AcDbEntity
8
0
100
AcDbLine
10
132.0000000000004
20
128
30
0
11
132.0000000000004
21
123.99999999999721
31
0
0
LINE
5
2211
100
AcDbEntity
8
0
100
AcDbLine
10
140.0000000000004
20
112.00000000000001
30
0
11
140.0000000000004
21
128
31
0
0
LINE
5
2212
100
AcDbEntity
8
0
100
AcDbLine
10
164.00000000000003
20
56.000000000000909
30
0
11
168
21
56.000000000000909
31
0
0
LINE
5
2213
100
AcDbEntity
8
0
100
AcDbLine
10
140.0000000000004
20
108
30
0
11
132.0000000000004
21
108
31
0
0
LINE
5
2214
100
AcDbEntity
8
0
100
AcDbLine
10
144
20
116.00000000000092
30
0
11
148
21
116.00000000000092
31
0
0
LINE
5
2215
100
AcDbEntity
8
0
100
AcDbLine
10
148
20
156.00000000000091
30
0
11
148.0000000000004
21
152
31
0
0
LINE
5
2216
100
AcDbEntity
8
0
100
AcDbLine
10
148.0000000000004
20
140
30
0
11
148
21
148
31
0
0
LINE
5
2217
100
AcDbEntity
8
0
100
AcDbLine
10
144
20
156.00000000000091
30
0
11
148
21
156.00000000000091
31
0
0
LINE
5
2218
100
AcDbEntity
8
0
100
AcDbLine
10
144
20
108
30
0
11
144
21
104
31
0
0
LINE
5
2219
100
AcDbEntity
8
0
100
AcDbLine
10
136.00000000000179
20
132
30
0
11
132.00000000000182
21
132
31
0
0
LINE
5
2220
100
AcDbEntity
8
0
100
AcDbLine
10
132.0000000000004
20
143.99999999999719
30
0
11
136.0000000000004
21
143.99999999999719
31
0
0
LINE
5
2221
100
AcDbEntity
8
0
100
AcDbLine
10
148
20
168
30
0
11
144
21
168
31
0
0
LINE
5
2222
100
AcDbEntity
8
0
100
AcDbLine
10
132.0000000000004
20
140
30
0
11
148.0000000000004
21
140
31
0
0
LINE
5
2223
100
AcDbEntity
8
0
100
AcDbLine
10
148.0000000000004
20
112.00000000000001
30
0
11
140.0000000000004
21
112.00000000000001
31
0
0
LINE
5
2224
100
AcDbEntity
8
0
100
AcDbLine
10
136.00000000000179
20
152
30
0
11
132.00000000000182
21
152
31
0
0
LINE
5
2225
100
AcDbEntity
8
0
100
AcDbLine
10
144
20
128
30
0
11
144
21
124
31
0
0
LINE
5
2226
100
AcDbEntity
8
0
100
AcDbLine
10
164.00000000000003
20
16.000000000000909
30
0
11
168
21
16.000000000000909
31
0
0
LINE
5
2227
100
AcDbEntity
8
0
100
AcDbLine
10
152.0000000000004
20
60
30
0
11
168.0000000000004
21
60
31
0
0
LINE
5
2228
100
AcDbEntity
8
0
100
AcDbLine
10
152.0000000000004
20
43.999999999997279
30
0
11
156.0000000000004
21
43.999999999997279
31
0
0
LINE
5
2229
100
AcDbEntity
8
0
100
AcDbLine
10
168
20
56.000000000000909
30
0
11
168.0000000000004
21
52
31
0
0
LINE
5
2230
100
AcDbEntity
8
0
100
AcDbLine
10
168.0000000000004
20
52
30
0
11
160.0000000000004
21
52
31
0
0
LINE
5
2231
100
AcDbEntity
8
0
100
AcDbLine
10
168
20
28.000000000000004
30
0
11
164.00000000000003
21
28.000000000000004
31
0
0
LINE
5
2232
100
AcDbEntity
8
0
100
AcDbLine
10
160.0000000000004
20
28.000000000000004
30
0
11
152.0000000000004
21
28.000000000000004
31
0
0
LINE
5
2233
100
AcDbEntity
8
0
100
AcDbLine
10
168
20
16.000000000000909
30
0
11
168.0000000000004
21
12.000000000000002
31
0
0
LINE
5
2234
100
AcDbEntity
8
0
100
AcDbLine
10
160.0000000000004
20
52
30
0
11
160.0000000000004
21
68
31
0
0
LINE
5
2235
100
AcDbEntity
8
0
100
AcDbLine
10
152.0000000000004
20
8
30
0
11
152.0000000000004
21
3.999999999997272
31
0
0
LINE
5
2236
100
AcDbEntity
8
0
100
AcDbLine
10
160.0000000000004
20
68
30
0
11
152.0000000000004
21
68
31
0
0
LINE
5
2237
100
AcDbEntity
8
0
100
AcDbLine
10
152.0000000000004
20
68
30
0
11
152.0000000000004
21
63.999999999997279
31
0
0
LINE
5
2238
100
AcDbEntity
8
0
100
AcDbLine
10
156.00000000000182
20
12.000000000000002
30
0
11
152.00000000000182
21
12.000000000000002
31
0
0
LINE
5
2239
100
AcDbEntity
8
0
100
AcDbLine
10
152.0000000000004
20
48.000000000000007
30
0
11
152.0000000000004
21
43.999999999997279
31
0
0
LINE
5
2240
100
AcDbEntity
8
0
100
AcDbLine
10
168.0000000000004
20
40
30
0
11
168
21
48.000000000000007
31
0
0
LINE
5
2241
100
AcDbEntity
8
0
100
AcDbLine
10
152.0000000000004
20
40
30
0
11
168.0000000000004
21
40
31
0
0
LINE
5
2242
100
AcDbEntity
8
0
100
AcDbLine
10
156.00000000000182
20
32
30
0
11
152.00000000000182
21
32
31
0
0
LINE
5
2243
100
AcDbEntity
8
0
100
AcDbLine
10
160.0000000000004
20
0
30
0
11
160.0000000000004
21
8
31
0
0
LINE
5
2244
100
AcDbEntity
8
0
100
AcDbLine
10
164.00000000000003
20
48.000000000000007
30
0
11
164.00000000000003
21
44
31
0
0
LINE
5
2245
100
AcDbEntity
8
0
100
AcDbLine
10
152.0000000000004
20
3.999999999997272
30
0
11
156.0000000000004
21
3.999999999997272
31
0
0
LINE
5
2246
100
AcDbEntity
8
0
100
AcDbLine
10
156.0000000000004
20
16
30
0
11
156.00000000000182
21
12.000000000000002
31
0
0
LINE
5
2247
100
AcDbEntity
8
0
100
AcDbLine
10
160.0000000000004
20
48.000000000000007
30
0
11
152.0000000000004
21
48.000000000000007
31
0
0
LINE
5
2248
100
AcDbEntity
8
0
100
AcDbLine
10
168
20
68
30
0
11
164.00000000000003
21
68
31
0
0
LINE
5
2249
100
AcDbEntity
8
0
100
AcDbLine
10
168
20
36.000000000000909
30
0
11
168.0000000000004
21
32
31
0
0
LINE
5
2250
100
AcDbEntity
8
0
100
AcDbLine
10
142.0000000000004
20
178
30
0
11
142.0000000000004
21
173.99999999999719
31
0
0
LINE
5
2251
100
AcDbEntity
8
0
100
AcDbLine
10
178
20
18
30
0
11
173.99999999999861
21
17.999999999999091
31
0
0
LINE
5
2252
100
AcDbEntity
8
0
100
AcDbLine
10
162.00000000000043
20
13.99999999999727
30
0
11
166.0000000000004
21
13.99999999999727
31
0
0
LINE
5
2253
100
AcDbEntity
8
0
100
AcDbLine
10
158
20
110
30
0
11
158
21
118
31
0
0
LINE
5
2254
100
AcDbEntity
8
0
100
AcDbLine
10
158
20
178
30
0
11
153.99999999999858
21
177.99999999999909
31
0
0
LINE
5
2255
100
AcDbEntity
8
0
100
AcDbLine
10
162.00000000000043
20
22
30
0
11
162.00000000000043
21
30
31
0
0
LINE
5
2256
100
AcDbEntity
8
0
100
AcDbLine
10
178
20
30
30
0
11
178
21
38
31
0
0
LINE
5
2257
100
AcDbEntity
8
0
100
AcDbLine
10
162.00000000000043
20
33.999999999997272
30
0
11
166.0000000000004
21
33.999999999997272
31
0
0
LINE
5
2258
100
AcDbEntity
8
0
100
AcDbLine
10
178.00000000000043
20
46.000000000000007
30
0
11
178
21
42
31
0
0
LINE
5
2259
100
AcDbEntity
8
0
100
AcDbLine
10
178
20
62
30
0
11
170.0000000000004
21
62
31
0
0
LINE
5
2260
100
AcDbEntity
8
0
100
AcDbLine
10
150.0000000000004
20
82.000000000000014
30
0
11
150.0000000000004
21
98
31
0
0
LINE
5
2261
100
AcDbEntity
8
0
100
AcDbLine
10
166.0000000000004
20
6.0000000000000009
30
0
11
166.0000000000004
21
2
31
0
0
LINE
5
2262
100
AcDbEntity
8
0
100
AcDbLine
10
146.0000000000004
20
162
30
0
11
142.0000000000004
21
162
31
0
0
LINE
5
2263
100
AcDbEntity
8
0
100
AcDbLine
10
154
20
146.00000000000091
30
0
11
158.0000000000004
21
146
31
0
0
LINE
5
2264
100
AcDbEntity
8
0
100
AcDbLine
10
153.99999999999858
20
177.99999999999909
30
0
11
154.0000000000004
21
174.00000000000003
31
0
0
LINE
5
2265
100
AcDbEntity
8
0
100
AcDbLine
10
158.0000000000004
20
126.00000000000001
30
0
11
158
21
122.00000000000001
31
0
0
LINE
5
2266
100
AcDbEntity
8
0
100
AcDbLine
10
150.0000000000004
20
98
30
0
11
142.0000000000004
21
98
31
0
0
LINE
5
2267
100
AcDbEntity
8
0
100
AcDbLine
10
170.0000000000004
20
62
30
0
11
170.0000000000004
21
78
31
0
0
LINE
5
2268
100
AcDbEntity
8
0
100
AcDbLine
10
166.0000000000004
20
46.000000000000007
30
0
11
166.0000000000004
21
42
31
0
0
LINE
5
2269
100
AcDbEntity
8
0
100
AcDbLine
10
142.0000000000004
20
173.99999999999719
30
0
11
146.0000000000004
21
173.99999999999719
31
0
0
LINE
5
2270
100
AcDbEntity
8
0
100
AcDbLine
10
162.00000000000043
20
18
30
0
11
162.00000000000043
21
13.99999999999727
31
0
0
LINE
5
2271
100
AcDbEntity
8
0
100
AcDbLine
10
178.00000000000043
20
6.0000000000000009
30
0
11
178
21
2
31
0
0
LINE
5
2272
100
AcDbEntity
8
0
100
AcDbLine
10
170.0000000000004
20
22
30
0
11
170.0000000000004
21
38
31
0
0
LINE
5
2273
100
AcDbEntity
8
0
100
AcDbLine
10
170.0000000000004
20
2
30
0
11
170.0000000000004
21
18
31
0
0
LINE
5
2274
100
AcDbEntity
8
0
100
AcDbLine
10
170.0000000000004
20
38
30
0
11
162.00000000000043
21
38
31
0
0
LINE
5
2275
100
AcDbEntity
8
0
100
AcDbLine
10
170.0000000000004
20
78
30
0
11
162.00000000000043
21
78
31
0
0
LINE
5
2276
100
AcDbEntity
8
0
100
AcDbLine
10
213.99999999999861
20
77.999999999999091
30
0
11
214.0000000000004
21
74
31
0
0
LINE
5
2277
100
AcDbEntity
8
0
100
AcDbLine
10
218.00000000000043
20
86
30
0
11
217.99999999999997
21
82.000000000000014
31
0
0
LINE
5
2278
100
AcDbEntity
8
0
100
AcDbLine
10
202.00000000000043
20
73.999999999997257
30
0
11
206.00000000000045
21
73.999999999997257
31
0
0
LINE
5
2279
100
AcDbEntity
8
0
100
AcDbLine
10
206.00000000000045
20
86
30
0
11
206.00000000000045
21
82.000000000000014
31
0
0
LINE
5
2280
100
AcDbEntity
8
0
100
AcDbLine
10
202.00000000000043
20
90
30
0
11
217.99999999999997
21
90
31
0
0
LINE
5
2281
100
AcDbEntity
8
0
100
AcDbLine
10
202.00000000000043
20
78
30
0
11
202.00000000000043
21
73.999999999997257
31
0
0
LINE
5
2282
100
AcDbEntity
8
0
100
AcDbLine
10
208.00000000000043
20
80
30
0
11
207.99999999999997
21
88
31
0
0
LINE
5
2283
100
AcDbEntity
8
0
100
AcDbLine
10
207.99999999999997
20
88
30
0
11
204
21
88
31
0
0
LINE
5
2284
100
AcDbEntity
8
0
100
AcDbLine
10
214
20
86.000000000000924
30
0
11
218.00000000000043
21
86
31
0
0
LINE
5
2285
100
AcDbEntity
8
0
100
AcDbLine
10
204
20
76.000000000000909
30
0
11
207.99999999999997
21
76.000000000000909
31
0
0
LINE
5
2286
100
AcDbEntity
8
0
100
AcDbLine
10
204
20
88
30
0
11
204
21
84
31
0
0
LINE
5
2287
100
AcDbEntity
8
0
100
AcDbLine
10
207.99999999999997
20
76.000000000000909
30
0
11
208.00000000000043
21
72
31
0
0
LINE
5
2288
100
AcDbEntity
8
0
100
AcDbLine
10
208.00000000000043
20
72
30
0
11
200.00000000000043
21
72
31
0
0
LINE
5
2289
100
AcDbEntity
8
0
100
AcDbLine
10
206.00000000000045
20
82.000000000000014
30
0
11
202.00000000000043
21
82.000000000000014
31
0
0
LINE
5
2290
100
AcDbEntity
8
0
100
AcDbLine
10
212.00000000000043
20
83.999999999997272
30
0
11
216.00000000000045
21
83.999999999997272
31
0
0
LINE
5
2291
100
AcDbEntity
8
0
100
AcDbLine
10
216.00000000000179
20
72
30
0
11
212.00000000000182
21
72
31
0
0
LINE
5
2292
100
AcDbEntity
8
0
100
AcDbLine
10
212.00000000000043
20
80
30
0
11
220.00000327825546
21
80
31
0
0
LINE
5
2293
100
AcDbEntity
8
0
100
AcDbLine
10
212.00000000000043
20
88
30
0
11
212.00000000000043
21
83.999999999997272
31
0
0
LINE
5
2294
100
AcDbEntity
8
0
100
AcDbLine
10
220.00000000000043
20
88
30
0
11
212.00000000000043
21
88
31
0
0
LINE
5
2295
100
AcDbEntity
8
0
100
AcDbLine
10
216.00000000000045
20
76
30
0
11
216.00000000000179
21
72
31
0
0
LINE
5
2296
100
AcDbEntity
8
0
100
AcDbLine
10
192.00000000000176
20
72
30
0
11
192.00000000000043
21
80
31
0
0
LINE
5
2297
100
AcDbEntity
8
0
100
AcDbLine
10
200.00000000000043
20
88
30
0
11
192.00000000000043
21
88
31
0
0
LINE
5
2298
100
AcDbEntity
8
0
100
AcDbLine
10
196.00000000000179
20
72
30
0
11
192.00000000000176
21
72
31
0
0
LINE
5
2299
100
AcDbEntity
8
0
100
AcDbLine
10
183.99999999999994
20
88
30
0
11
183.99999999999994
21
84
31
0
0
LINE
5
2300
100
AcDbEntity
8
0
100
AcDbLine
10
192.00000000000043
20
83.999999999997272
30
0
11
196.0000000000004
21
83.999999999997272
31
0
0
LINE
5
2301
100
AcDbEntity
8
0
100
AcDbLine
10
180.00000000000043
20
72
30
0
11
180.00000000000043
21
88
31
0
0
LINE
5
2302
100
AcDbEntity
8
0
100
AcDbLine
10
188.00000000000043
20
72
30
0
11
180.00000000000043
21
72
31
0
0
LINE
5
2303
100
AcDbEntity
8
0
100
AcDbLine
10
192.00000000000043
20
88
30
0
11
192.00000000000043
21
83.999999999997272
31
0
0
LINE
5
2304
100
AcDbEntity
8
0
100
AcDbLine
10
196.0000000000004
20
76
30
0
11
196.00000000000179
21
72
31
0
0
LINE
5
2305
100
AcDbEntity
8
0
100
AcDbLine
10
187.99999999999997
20
88
30
0
11
183.99999999999994
21
88
31
0
0
LINE
5
2306
100
AcDbEntity
8
0
100
AcDbLine
10
179.99999999999997
20
80
30
0
11
188.00000000000043
21
80
31
0
0
LINE
5
2307
100
AcDbEntity
8
0
100
AcDbLine
10
200.00000000000043
20
72
30
0
11
200.00000000000043
21
88
31
0
0
LINE
5
2308
100
AcDbEntity
8
0
100
AcDbLine
10
202.00000000000043
20
70
30
0
11
217.99999999999997
21
70
31
0
0
LINE
5
2309
100
AcDbEntity
8
0
100
AcDbLine
10
210.00000000000043
20
78
30
0
11
202.00000000000043
21
78
31
0
0
LINE
5
2310
100
AcDbEntity
8
0
100
AcDbLine
10
217.99999999999997
20
70
30
0
11
217.99999999999997
21
78
31
0
0
LINE
5
2311
100
AcDbEntity
8
0
100
AcDbLine
10
210.00000000000043
20
82.000000000000014
30
0
11
210.00000000000043
21
98
31
0
0
LINE
5
2312
100
AcDbEntity
8
0
100
AcDbLine
10
202.00000000000043
20
82.000000000000014
30
0
11
202.00000000000043
21
90
31
0
0
LINE
5
2313
100
AcDbEntity
8
0
100
AcDbLine
10
217.99999999999997
20
82.000000000000014
30
0
11
210.00000000000043
21
82.000000000000014
31
0
0
LINE
5
2314
100
AcDbEntity
8
0
100
AcDbLine
10
217.99999999999997
20
78
30
0
11
213.99999999999861
21
77.999999999999091
31
0
0
LINE
5
2315
100
AcDbEntity
8
0
100
AcDbLine
10
186.0000000000004
20
86
30
0
11
186.0000000000004
21
82.000000000000014
31
0
0
LINE
5
2316
100
AcDbEntity
8
0
100
AcDbLine
10
190.00000000000043
20
82.000000000000014
30
0
11
190.00000000000043
21
98
31
0
0
LINE
5
2317
100
AcDbEntity
8
0
100
AcDbLine
10
197.99999999999997
20
70
30
0
11
197.99999999999997
21
78
31
0
0
LINE
5
2318
100
AcDbEntity
8
0
100
AcDbLine
10
197.99999999999997
20
82.000000000000014
30
0
11
190.00000000000043
21
82.000000000000014
31
0
0
LINE
5
2319
100
AcDbEntity
8
0
100
AcDbLine
10
182.00000000000043
20
73.999999999997257
30
0
11
186.0000000000004
21
73.999999999997257
31
0
0
LINE
5
2320
100
AcDbEntity
8
0
100
AcDbLine
10
198.0000000000004
20
86
30
0
11
197.99999999999997
21
82.000000000000014
31
0
0
LINE
5
2321
100
AcDbEntity
8
0
100
AcDbLine
10
192.00000000000043
20
80
30
0
11
208.00000000000043
21
80
31
0
0
LINE
5
2322
100
AcDbEntity
8
0
100
AcDbLine
10
212.00000000000043
20
63.999999999997279
30
0
11
216.00000000000045
21
63.999999999997279
31
0
0
LINE
5
2323
100
AcDbEntity
8
0
100
AcDbLine
10
218.00000000000043
20
66
30
0
11
217.99999999999997
21
62
31
0
0
LINE
5
2324
100
AcDbEntity
8
0
100
AcDbLine
10
214
20
66.000000000000909
30
0
11
218.00000000000043
21
66
31
0
0
LINE
5
2325
100
AcDbEntity
8
0
100
AcDbLine
10
217.99999999999997
20
58.000000000000007
30
0
11
213.99999999999861
21
57.999999999999091
31
0
0
LINE
5
2326
100
AcDbEntity
8
0
100
AcDbLine
10
214
20
46.000000000000909
30
0
11
218.00000000000043
21
46.000000000000007
31
0
0
LINE
5
2327
100
AcDbEntity
8
0
100
AcDbLine
10
213.99999999999861
20
57.999999999999091
30
0
11
214.0000000000004
21
54
31
0
0
LINE
5
2328
100
AcDbEntity
8
0
100
AcDbLine
10
217.99999999999997
20
50
30
0
11
217.99999999999997
21
58.000000000000007
31
0
0
LINE
5
2329
100
AcDbEntity
8
0
100
AcDbLine
10
190.00000000000043
20
78
30
0
11
182.00000000000043
21
78
31
0
0
LINE
5
2330
100
AcDbEntity
8
0
100
AcDbLine
10
182.00000000000043
20
78
30
0
11
182.00000000000043
21
73.999999999997257
31
0
0
LINE
5
2331
100
AcDbEntity
8
0
100
AcDbLine
10
197.99999999999997
20
78
30
0
11
193.99999999999861
21
77.999999999999091
31
0
0
LINE
5
2332
100
AcDbEntity
8
0
100
AcDbLine
10
182.00000000000043
20
90
30
0
11
197.99999999999997
21
90
31
0
0
LINE
5
2333
100
AcDbEntity
8
0
100
AcDbLine
10
193.99999999999861
20
77.999999999999091
30
0
11
194.0000000000004
21
74
31
0
0
LINE
5
2334
100
AcDbEntity
8
0
100
AcDbLine
10
186.0000000000004
20
82.000000000000014
30
0
11
182.00000000000043
21
82.000000000000014
31
0
0
LINE
5
2335
100
AcDbEntity
8
0
100
AcDbLine
10
182.00000000000043
20
70
30
0
11
197.99999999999997
21
70
31
0
0
LINE
5
2336
100
AcDbEntity
8
0
100
AcDbLine
10
183.99999999999994
20
76.000000000000909
30
0
11
187.99999999999997
21
76.000000000000909
31
0
0
LINE
5
2337
100
AcDbEntity
8
0
100
AcDbLine
10
182.00000000000043
20
82.000000000000014
30
0
11
182.00000000000043
21
90
31
0
0
LINE
5
2338
100
AcDbEntity
8
0
100
AcDbLine
10
193.99999999999994
20
86.000000000000924
30
0
11
198.0000000000004
21
86
31
0
0
LINE
5
2339
100
AcDbEntity
8
0
100
AcDbLine
10
187.99999999999997
20
76.000000000000909
30
0
11
188.00000000000043
21
72
31
0
0
LINE
5
2340
100
AcDbEntity
8
0
100
AcDbLine
10
188.00000000000043
20
80
30
0
11
187.99999999999997
21
88
31
0
0
LINE
5
2341
100
AcDbEntity
8
0
100
AcDbLine
10
208.00000000000043
20
52
30
0
11
200.00000000000043
21
52
31
0
0
LINE
5
2342
100
AcDbEntity
8
0
100
AcDbLine
10
202.00000000000043
20
50
30
0
11
217.99999999999997
21
50
31
0
0
LINE
5
2343
100
AcDbEntity
8
0
100
AcDbLine
10
204
20
48.000000000000007
30
0
11
204
21
44
31
0
0
LINE
5
2344
100
AcDbEntity
8
0
100
AcDbLine
10
207.99999999999997
20
68
30
0
11
204
21
68
31
0
0
LINE
5
2345
100
AcDbEntity
8
0
100
AcDbLine
10
217.99999999999997
20
62
30
0
11
210.00000000000043
21
62
31
0
0
LINE
5
2346
100
AcDbEntity
8
0
100
AcDbLine
10
207.99999999999997
20
56.000000000000909
30
0
11
208.00000000000043
21
52
31
0
0
LINE
5
2347
100
AcDbEntity
8
0
100
AcDbLine
10
212.00000000000043
20
123.99999999999721
30
0
11
216.00000000000045
21
123.99999999999721
31
0
0
LINE
5
2348
100
AcDbEntity
8
0
100
AcDbLine
10
216.00000000000179
20
132
30
0
11
212.00000000000182
21
132
31
0
0
LINE
5
2349
100
AcDbEntity
8
0
100
AcDbLine
10
200.00000000000043
20
68
30
0
11
192.00000000000043
21
68
31
0
0
LINE
5
2350
100
AcDbEntity
8
0
100
AcDbLine
10
196.00000000000179
20
52
30
0
11
192.00000000000176
21
52
31
0
0
LINE
5
2351
100
AcDbEntity
8
0
100
AcDbLine
10
192.00000000000176
20
52
30
0
11
192.00000000000043
21
60
31
0
0
LINE
5
2352
100
AcDbEntity
8
0
100
AcDbLine
10
192.00000000000043
20
48.000000000000007
30
0
11
192.00000000000043
21
43.999999999997279
31
0
0
LINE
5
2353
100
AcDbEntity
8
0
100
AcDbLine
10
200.00000000000043
20
48.000000000000007
30
0
11
192.00000000000043
21
48.000000000000007
31
0
0
LINE
5
2354
100
AcDbEntity
8
0
100
AcDbLine
10
196.0000000000004
20
56.000000000000007
30
0
11
196.00000000000179
21
52
31
0
0
LINE
5
2355
100
AcDbEntity
8
0
100
AcDbLine
10
192.00000000000043
20
68
30
0
11
192.00000000000043
21
63.999999999997279
31
0
0
LINE
5
2356
100
AcDbEntity
8
0
100
AcDbLine
10
220.00000000000043
20
68
30
0
11
212.00000000000043
21
68
31
0
0
LINE
5
2357
100
AcDbEntity
8
0
100
AcDbLine
10
212.00000000000043
20
60
30
0
11
220.00000327825546
21
60
31
0
0
LINE
5
2358
100
AcDbEntity
8
0
100
AcDbLine
10
220.00000000000043
20
48.000000000000007
30
0
11
212.00000000000043
21
48.000000000000007
31
0
0
LINE
5
2359
100
AcDbEntity
8
0
100
AcDbLine
10
216.00000000000179
20
52
30
0
11
212.00000000000182
21
52
31
0
0
LINE
5
2360
100
AcDbEntity
8
0
100
AcDbLine
10
212.00000000000043
20
48.000000000000007
30
0
11
212.00000000000043
21
43.999999999997279
31
0
0
LINE
5
2361
100
AcDbEntity
8
0
100
AcDbLine
10
216.00000000000045
20
56.000000000000007
30
0
11
216.00000000000179
21
52
31
0
0
LINE
5
2362
100
AcDbEntity
8
0
100
AcDbLine
10
212.00000000000182
20
52
30
0
11
212.00000000000043
21
60
31
0
0
LINE
5
2363
100
AcDbEntity
8
0
100
AcDbLine
10
212.00000000000043
20
68
30
0
11
212.00000000000043
21
63.999999999997279
31
0
0
LINE
5
2364
100
AcDbEntity
8
0
100
AcDbLine
10
202.00000000000043
20
62
30
0
11
202.00000000000043
21
70
31
0
0
LINE
5
2365
100
AcDbEntity
8
0
100
AcDbLine
10
206.00000000000045
20
62
30
0
11
202.00000000000043
21
62
31
0
0
LINE
5
2366
100
AcDbEntity
8
0
100
AcDbLine
10
204
20
68
30
0
11
204
21
64
31
0
0
LINE
5
2367
100
AcDbEntity
8
0
100
AcDbLine
10
210.00000000000043
20
58.000000000000007
30
0
11
202.00000000000043
21
58.000000000000007
31
0
0
LINE
5
2368
100
AcDbEntity
8
0
100
AcDbLine
10
204
20
56.000000000000909
30
0
11
207.99999999999997
21
56.000000000000909
31
0
0
LINE
5
2369
100
AcDbEntity
8
0
100
AcDbLine
10
202.00000000000043
20
58.000000000000007
30
0
11
202.00000000000043
21
53.999999999997279
31
0
0
LINE
5
2370
100
AcDbEntity
8
0
100
AcDbLine
10
208.00000000000043
20
60
30
0
11
207.99999999999997
21
68
31
0
0
LINE
5
2371
100
AcDbEntity
8
0
100
AcDbLine
10
207.99999999999997
20
48.000000000000007
30
0
11
204
21
48.000000000000007
31
0
0
LINE
5
2372
100
AcDbEntity
8
0
100
AcDbLine
10
202.00000000000043
20
42
30
0
11
202.00000000000043
21
50
31
0
0
LINE
5
2373
100
AcDbEntity
8
0
100
AcDbLine
10
210.00000000000043
20
42
30
0
11
210.00000000000043
21
58.000000000000007
31
0
0
LINE
5
2374
100
AcDbEntity
8
0
100
AcDbLine
10
206.00000000000045
20
66
30
0
11
206.00000000000045
21
62
31
0
0
LINE
5
2375
100
AcDbEntity
8
0
100
AcDbLine
10
202.00000000000043
20
53.999999999997279
30
0
11
206.00000000000045
21
53.999999999997279
31
0
0
LINE
5
2376
100
AcDbEntity
8
0
100
AcDbLine
10
180.00000000000043
20
52
30
0
11
180.00000000000043
21
68
31
0
0
LINE
5
2377
100
AcDbEntity
8
0
100
AcDbLine
10
183.99999999999994
20
56.000000000000909
30
0
11
187.99999999999997
21
56.000000000000909
31
0
0
LINE
5
2378
100
AcDbEntity
8
0
100
AcDbLine
10
220.00000000000043
20
128
30
0
11
212.00000000000043
21
128
31
0
0
LINE
5
2379
100
AcDbEntity
8
0
100
AcDbLine
10
212.00000000000182
20
112.00000000000001
30
0
11
212.00000000000043
21
120
31
0
0
LINE
5
2380
100
AcDbEntity
8
0
100
AcDbLine
10
207.99999999999997
20
128
30
0
11
204
21
128
31
0
0
LINE
5
2381
100
AcDbEntity
8
0
100
AcDbLine
10
200.00000000000043
20
52
30
0
11
200.00000000000043
21
68
31
0
0
LINE
5
2382
100
AcDbEntity
8
0
100
AcDbLine
10
212.00000000000043
20
128
30
0
11
212.00000000000043
21
123.99999999999721
31
0
0
LINE
5
2383
100
AcDbEntity
8
0
100
AcDbLine
10
179.99999999999997
20
60
30
0
11
188.00000000000043
21
60
31
0
0
LINE
5
2384
100
AcDbEntity
8
0
100
AcDbLine
10
212.00000000000043
20
120
30
0
11
220.00000000000043
21
120
31
0
0
LINE
5
2385
100
AcDbEntity
8
0
100
AcDbLine
10
208.00000000000043
20
120
30
0
11
207.99999999999997
21
128
31
0
0
LINE
5
2386
100
AcDbEntity
8
0
100
AcDbLine
10
187.99999999999997
20
68
30
0
11
183.99999999999994
21
68
31
0
0
LINE
5
2387
100
AcDbEntity
8
0
100
AcDbLine
10
187.99999999999997
20
56.000000000000909
30
0
11
188.00000000000043
21
52
31
0
0
LINE
5
2388
100
AcDbEntity
8
0
100
AcDbLine
10
207.99999999999997
20
136.00000000000091
30
0
11
208.00000000000043
21
132
31
0
0
LINE
5
2389
100
AcDbEntity
8
0
100
AcDbLine
10
188.00000000000043
20
60
30
0
11
187.99999999999997
21
68
31
0
0
LINE
5
2390
100
AcDbEntity
8
0
100
AcDbLine
10
183.99999999999994
20
48.000000000000007
30
0
11
183.99999999999994
21
44
31
0
0
LINE
5
2391
100
AcDbEntity
8
0
100
AcDbLine
10
212.00000000000182
20
132
30
0
11
212.00000000000043
21
140
31
0
0
LINE
5
2392
100
AcDbEntity
8
0
100
AcDbLine
10
183.99999999999994
20
68
30
0
11
183.99999999999994
21
64
31
0
0
LINE
5
2393
100
AcDbEntity
8
0
100
AcDbLine
10
216.00000000000045
20
136
30
0
11
216.00000000000179
21
132
31
0
0
LINE
5
2394
100
AcDbEntity
8
0
100
AcDbLine
10
204
20
136.00000000000091
30
0
11
207.99999999999997
21
136.00000000000091
31
0
0
LINE
5
2395
100
AcDbEntity
8
0
100
AcDbLine
10
188.00000000000043
20
52
30
0
11
180.00000000000043
21
52
31
0
0
LINE
5
2396
100
AcDbEntity
8
0
100
AcDbLine
10
192.00000000000043
20
63.999999999997279
30
0
11
196.0000000000004
21
63.999999999997279
31
0
0
LINE
5
2397
100
AcDbEntity
8
0
100
AcDbLine
10
208.00000000000043
20
132
30
0
11
200.00000000000043
21
132
31
0
0
LINE
5
2398
100
AcDbEntity
8
0
100
AcDbLine
10
182.00000000000043
20
58.000000000000007
30
0
11
182.00000000000043
21
53.999999999997279
31
0
0
LINE
5
2399
100
AcDbEntity
8
0
100
AcDbLine
10
197.99999999999997
20
58.000000000000007
30
0
11
193.99999999999861
21
57.999999999999091
31
0
0
LINE
5
2400
100
AcDbEntity
8
0
100
AcDbLine
10
217.99999999999997
20
122.00000000000001
30
0
11
210.00000000000043
21
122.00000000000001
31
0
0
LINE
5
2401
100
AcDbEntity
8
0
100
AcDbLine
10
206.00000000000045
20
126.00000000000001
30
0
11
206.00000000000045
21
122.00000000000001
31
0
0
LINE
5
2402
100
AcDbEntity
8
0
100
AcDbLine
10
206.00000000000045
20
122.00000000000001
30
0
11
202.00000000000043
21
122.00000000000001
31
0
0
LINE
5
2403
100
AcDbEntity
8
0
100
AcDbLine
10
197.99999999999997
20
50
30
0
11
197.99999999999997
21
58.000000000000007
31
0
0
LINE
5
2404
100
AcDbEntity
8
0
100
AcDbLine
10
217.99999999999997
20
130
30
0
11
217.99999999999997
21
138
31
0
0
LINE
5
2405
100
AcDbEntity
8
0
100
AcDbLine
10
210.00000000000043
20
122.00000000000001
30
0
11
210.00000000000043
21
138
31
0
0
LINE
5
2406
100
AcDbEntity
8
0
100
AcDbLine
10
193.99999999999994
20
46.000000000000909
30
0
11
198.0000000000004
21
46.000000000000007
31
0
0
LINE
5
2407
100
AcDbEntity
8
0
100
AcDbLine
10
213.99999999999861
20
137.99999999999909
30
0
11
214.0000000000004
21
134
31
0
0
LINE
5
2408
100
AcDbEntity
8
0
100
AcDbLine
10
197.99999999999997
20
62
30
0
11
190.00000000000043
21
62
31
0
0
LINE
5
2409
100
AcDbEntity
8
0
100
AcDbLine
10
190.00000000000043
20
58.000000000000007
30
0
11
182.00000000000043
21
58.000000000000007
31
0
0
LINE
5
2410
100
AcDbEntity
8
0
100
AcDbLine
10
202.00000000000043
20
130
30
0
11
217.99999999999997
21
130
31
0
0
LINE
5
2411
100
AcDbEntity
8
0
100
AcDbLine
10
190.00000000000043
20
42
30
0
11
190.00000000000043
21
58.000000000000007
31
0
0
LINE
5
2412
100
AcDbEntity
8
0
100
AcDbLine
10
213.99999999999861
20
117.9999999999991
30
0
11
214.0000000000004
21
114
31
0
0
LINE
5
2413
100
AcDbEntity
8
0
100
AcDbLine
10
186.0000000000004
20
66
30
0
11
186.0000000000004
21
62
31
0
0
LINE
5
2414
100
AcDbEntity
8
0
100
AcDbLine
10
193.99999999999861
20
57.999999999999091
30
0
11
194.0000000000004
21
54
31
0
0
LINE
5
2415
100
AcDbEntity
8
0
100
AcDbLine
10
214
20
126.00000000000092
30
0
11
218.00000000000043
21
126.00000000000001
31
0
0
LINE
5
2416
100
AcDbEntity
8
0
100
AcDbLine
10
187.99999999999997
20
48.000000000000007
30
0
11
183.99999999999994
21
48.000000000000007
31
0
0
LINE
5
2417
100
AcDbEntity
8
0
100
AcDbLine
10
182.00000000000043
20
53.999999999997279
30
0
11
186.0000000000004
21
53.999999999997279
31
0
0
LINE
5
2418
100
AcDbEntity
8
0
100
AcDbLine
10
186.0000000000004
20
62
30
0
11
182.00000000000043
21
62
31
0
0
LINE
5
2419
100
AcDbEntity
8
0
100
AcDbLine
10
218.00000000000043
20
126.00000000000001
30
0
11
217.99999999999997
21
122.00000000000001
31
0
0
LINE
5
2420
100
AcDbEntity
8
0
100
AcDbLine
10
193.99999999999994
20
66.000000000000909
30
0
11
198.0000000000004
21
66
31
0
0
LINE
5
2421
100
AcDbEntity
8
0
100
AcDbLine
10
204
20
128
30
0
11
204
21
124
31
0
0
LINE
5
2422
100
AcDbEntity
8
0
100
AcDbLine
10
217.99999999999997
20
118
30
0
11
213.99999999999861
21
117.9999999999991
31
0
0
LINE
5
2423
100
AcDbEntity
8
0
100
AcDbLine
10
182.00000000000043
20
50
30
0
11
197.99999999999997
21
50
31
0
0
LINE
5
2424
100
AcDbEntity
8
0
100
AcDbLine
10
192.00000000000043
20
60
30
0
11
208.00000000000043
21
60
31
0
0
LINE
5
2425
100
AcDbEntity
8
0
100
AcDbLine
10
182.00000000000043
20
62
30
0
11
182.00000000000043
21
70
31
0
0
LINE
5
2426
100
AcDbEntity
8
0
100
AcDbLine
10
198.0000000000004
20
66
30
0
11
197.99999999999997
21
62
31
0
0
LINE
5
2427
100
AcDbEntity
8
0
100
AcDbLine
10
202.00000000000043
20
138
30
0
11
202.00000000000043
21
133.99999999999719
31
0
0
LINE
5
2428
100
AcDbEntity
8
0
100
AcDbLine
10
210.00000000000043
20
62
30
0
11
210.00000000000043
21
78
31
0
0
LINE
5
2429
100
AcDbEntity
8
0
100
AcDbLine
10
202.00000000000043
20
122.00000000000001
30
0
11
202.00000000000043
21
130
31
0
0
LINE
5
2430
100
AcDbEntity
8
0
100
AcDbLine
10
202.00000000000043
20
133.99999999999719
30
0
11
206.00000000000045
21
133.99999999999719
31
0
0
LINE
5
2431
100
AcDbEntity
8
0
100
AcDbLine
10
190.00000000000043
20
62
30
0
11
190.00000000000043
21
78
31
0
0
LINE
5
2432
100
AcDbEntity
8
0
100
AcDbLine
10
182.00000000000043
20
42
30
0
11
182.00000000000043
21
50
31
0
0
LINE
5
2433
100
AcDbEntity
8
0
100
AcDbLine
10
196.0000000000004
20
136
30
0
11
196.00000000000179
21
132
31
0
0
LINE
5
2434
100
AcDbEntity
8
0
100
AcDbLine
10
196.00000000000179
20
132
30
0
11
192.00000000000176
21
132
31
0
0
LINE
5
2435
100
AcDbEntity
8
0
100
AcDbLine
10
212.00000000000182
20
152
30
0
11
212.00000000000043
21
160
31
0
0
LINE
5
2436
100
AcDbEntity
8
0
100
AcDbLine
10
216.00000000000179
20
152
30
0
11
212.00000000000182
21
152
31
0
0
LINE
5
2437
100
AcDbEntity
8
0
100
AcDbLine
10
212.00000000000043
20
143.99999999999719
30
0
11
216.00000000000045
21
143.99999999999719
31
0
0
LINE
5
2438
100
AcDbEntity
8
0
100
AcDbLine
10
192.00000000000043
20
123.99999999999721
30
0
11
196.0000000000004
21
123.99999999999721
31
0
0
LINE
5
2439
100
AcDbEntity
8
0
100
AcDbLine
10
208.00000000000043
20
140
30
0
11
207.99999999999997
21
148
31
0
0
LINE
5
2440
100
AcDbEntity
8
0
100
AcDbLine
10
220.00000000000043
20
148
30
0
11
212.00000000000043
21
148
31
0
0
LINE
5
2441
100
AcDbEntity
8
0
100
AcDbLine
10
212.00000000000043
20
148
30
0
11
212.00000000000043
21
143.99999999999719
31
0
0
LINE
5
2442
100
AcDbEntity
8
0
100
AcDbLine
10
212.00000000000043
20
140
30
0
11
220.00000000000043
21
140
31
0
0
LINE
5
2443
100
AcDbEntity
8
0
100
AcDbLine
10
214
20
26.000000000000909
30
0
11
218.00000000000043
21
26
31
0
0
LINE
5
2444
100
AcDbEntity
8
0
100
AcDbLine
10
192.00000000000176
20
132
30
0
11
192.00000000000043
21
140
31
0
0
LINE
5
2445
100
AcDbEntity
8
0
100
AcDbLine
10
218.00000000000043
20
46.000000000000007
30
0
11
217.99999999999997
21
42
31
0
0
LINE
5
2446
100
AcDbEntity
8
0
100
AcDbLine
10
216.00000000000045
20
156
30
0
11
216.00000000000179
21
152
31
0
0
LINE
5
2447
100
AcDbEntity
8
0
100
AcDbLine
10
218.00000000000043
20
26
30
0
11
217.99999999999997
21
22
31
0
0
LINE
5
2448
100
AcDbEntity
8
0
100
AcDbLine
10
204
20
156.00000000000091
30
0
11
207.99999999999997
21
156.00000000000091
31
0
0
LINE
5
2449
100
AcDbEntity
8
0
100
AcDbLine
10
187.99999999999997
20
128
30
0
11
183.99999999999994
21
128
31
0
0
LINE
5
2450
100
AcDbEntity
8
0
100
AcDbLine
10
212.00000000000043
20
28.000000000000004
30
0
11
212.00000000000043
21
23.999999999997268
31
0
0
LINE
5
2451
100
AcDbEntity
8
0
100
AcDbLine
10
190.00000000000043
20
122.00000000000001
30
0
11
190.00000000000043
21
138
31
0
0
LINE
5
2452
100
AcDbEntity
8
0
100
AcDbLine
10
202.00000000000043
20
150
30
0
11
217.99999999999997
21
150
31
0
0
LINE
5
2453
100
AcDbEntity
8
0
100
AcDbLine
10
212.00000000000043
20
40
30
0
11
220.00000327825546
21
40
31
0
0
LINE
5
2454
100
AcDbEntity
8
0
100
AcDbLine
10
202.00000000000043
20
158
30
0
11
202.00000000000043
21
153.99999999999719
31
0
0
LINE
5
2455
100
AcDbEntity
8
0
100
AcDbLine
10
206.00000000000045
20
142
30
0
11
202.00000000000043
21
142
31
0
0
LINE
5
2456
100
AcDbEntity
8
0
100
AcDbLine
10
212.00000000000043
20
43.999999999997279
30
0
11
216.00000000000045
21
43.999999999997279
31
0
0
LINE
5
2457
100
AcDbEntity
8
0
100
AcDbLine
10
198.0000000000004
20
126.00000000000001
30
0
11
197.99999999999997
21
122.00000000000001
31
0
0
LINE
5
2458
100
AcDbEntity
8
0
100
AcDbLine
10
202.00000000000043
20
153.99999999999719
30
0
11
206.00000000000045
21
153.99999999999719
31
0
0
LINE
5
2459
100
AcDbEntity
8
0
100
AcDbLine
10
202.00000000000043
20
142
30
0
11
202.00000000000043
21
150
31
0
0
LINE
5
2460
100
AcDbEntity
8
0
100
AcDbLine
10
216.00000000000045
20
36
30
0
11
216.00000000000179
21
32
31
0
0
LINE
5
2461
100
AcDbEntity
8
0
100
AcDbLine
10
213.99999999999861
20
37.999999999999091
30
0
11
214.0000000000004
21
34
31
0
0
LINE
5
2462
100
AcDbEntity
8
0
100
AcDbLine
10
192.00000000000043
20
128
30
0
11
192.00000000000043
21
123.99999999999721
31
0
0
LINE
5
2463
100
AcDbEntity
8
0
100
AcDbLine
10
217.99999999999997
20
38
30
0
11
213.99999999999861
21
37.999999999999091
31
0
0
LINE
5
2464
100
AcDbEntity
8
0
100
AcDbLine
10
217.99999999999997
20
30
30
0
11
217.99999999999997
21
38
31
0
0
LINE
5
2465
100
AcDbEntity
8
0
100
AcDbLine
10
220.00000000000043
20
28.000000000000004
30
0
11
212.00000000000043
21
28.000000000000004
31
0
0
LINE
5
2466
100
AcDbEntity
8
0
100
AcDbLine
10
183.99999999999994
20
116.00000000000092
30
0
11
187.99999999999997
21
116.00000000000092
31
0
0
LINE
5
2467
100
AcDbEntity
8
0
100
AcDbLine
10
183.99999999999994
20
128
30
0
11
183.99999999999994
21
124
31
0
0
LINE
5
2468
100
AcDbEntity
8
0
100
AcDbLine
10
216.00000000000179
20
32
30
0
11
212.00000000000182
21
32
31
0
0
LINE
5
2469
100
AcDbEntity
8
0
100
AcDbLine
10
207.99999999999997
20
148
30
0
11
204
21
148
31
0
0
LINE
5
2470
100
AcDbEntity
8
0
100
AcDbLine
10
208.00000000000043
20
152
30
0
11
200.00000000000043
21
152
31
0
0
LINE
5
2471
100
AcDbEntity
8
0
100
AcDbLine
10
183.99999999999994
20
136.00000000000091
30
0
11
187.99999999999997
21
136.00000000000091
31
0
0
LINE
5
2472
100
AcDbEntity
8
0
100
AcDbLine
10
207.99999999999997
20
156.00000000000091
30
0
11
208.00000000000043
21
152
31
0
0
LINE
5
2473
100
AcDbEntity
8
0
100
AcDbLine
10
188.00000000000043
20
132
30
0
11
180.00000000000043
21
132
31
0
0
LINE
5
2474
100
AcDbEntity
8
0
100
AcDbLine
10
204
20
148
30
0
11
204
21
144
31
0
0
LINE
5
2475
100
AcDbEntity
8
0
100
AcDbLine
10
200.00000000000043
20
128
30
0
11
192.00000000000043
21
128
31
0
0
LINE
5
2476
100
AcDbEntity
8
0
100
AcDbLine
10
179.99999999999997
20
120
30
0
11
188.00000000000043
21
120
31
0
0
LINE
5
2477
100
AcDbEntity
8
0
100
AcDbLine
10
210.00000000000043
20
138
30
0
11
202.00000000000043
21
138
31
0
0
LINE
5
2478
100
AcDbEntity
8
0
100
AcDbLine
10
187.99999999999997
20
136.00000000000091
30
0
11
188.00000000000043
21
132
31
0
0
LINE
5
2479
100
AcDbEntity
8
0
100
AcDbLine
10
188.00000000000043
20
120
30
0
11
187.99999999999997
21
128
31
0
0
LINE
5
2480
100
AcDbEntity
8
0
100
AcDbLine
10
214
20
146.00000000000091
30
0
11
218.00000000000043
21
146
31
0
0
LINE
5
2481
100
AcDbEntity
8
0
100
AcDbLine
10
217.99999999999997
20
142
30
0
11
210.00000000000043
21
142
31
0
0
LINE
5
2482
100
AcDbEntity
8
0
100
AcDbLine
10
182.00000000000043
20
118
30
0
11
182.00000000000043
21
113.99999999999729
31
0
0
LINE
5
2483
100
AcDbEntity
8
0
100
AcDbLine
10
212.00000000000043
20
23.999999999997268
30
0
11
216.00000000000045
21
23.999999999997268
31
0
0
LINE
5
2484
100
AcDbEntity
8
0
100
AcDbLine
10
213.99999999999861
20
157.99999999999909
30
0
11
214.0000000000004
21
154
31
0
0
LINE
5
2485
100
AcDbEntity
8
0
100
AcDbLine
10
186.0000000000004
20
122.00000000000001
30
0
11
182.00000000000043
21
122.00000000000001
31
0
0
LINE
5
2486
100
AcDbEntity
8
0
100
AcDbLine
10
182.00000000000043
20
130
30
0
11
197.99999999999997
21
130
31
0
0
LINE
5
2487
100
AcDbEntity
8
0
100
AcDbLine
10
190.00000000000043
20
118
30
0
11
182.00000000000043
21
118
31
0
0
LINE
5
2488
100
AcDbEntity
8
0
100
AcDbLine
10
210.00000000000043
20
158
30
0
11
202.00000000000043
21
158
31
0
0
LINE
5
2489
100
AcDbEntity
8
0
100
AcDbLine
10
182.00000000000043
20
133.99999999999719
30
0
11
186.0000000000004
21
133.99999999999719
31
0
0
LINE
5
2490
100
AcDbEntity
8
0
100
AcDbLine
10
212.00000000000182
20
32
30
0
11
212.00000000000043
21
40
31
0
0
LINE
5
2491
100
AcDbEntity
8
0
100
AcDbLine
10
206.00000000000045
20
146
30
0
11
206.00000000000045
21
142
31
0
0
LINE
5
2492
100
AcDbEntity
8
0
100
AcDbLine
10
217.99999999999997
20
150
30
0
11
217.99999999999997
21
158
31
0
0
LINE
5
2493
100
AcDbEntity
8
0
100
AcDbLine
10
182.00000000000043
20
122.00000000000001
30
0
11
182.00000000000043
21
130
31
0
0
LINE
5
2494
100
AcDbEntity
8
0
100
AcDbLine
10
182.00000000000043
20
138
30
0
11
182.00000000000043
21
133.99999999999719
31
0
0
LINE
5
2495
100
AcDbEntity
8
0
100
AcDbLine
10
197.99999999999997
20
130
30
0
11
197.99999999999997
21
138
31
0
0
LINE
5
2496
100
AcDbEntity
8
0
100
AcDbLine
10
210.00000000000043
20
142
30
0
11
210.00000000000043
21
158
31
0
0
LINE
5
2497
100
AcDbEntity
8
0
100
AcDbLine
10
197.99999999999997
20
122.00000000000001
30
0
11
190.00000000000043
21
122.00000000000001
31
0
0
LINE
5
2498
100
AcDbEntity
8
0
100
AcDbLine
10
217.99999999999997
20
138
30
0
11
213.99999999999861
21
137.99999999999909
31
0
0
LINE
5
2499
100
AcDbEntity
8
0
100
AcDbLine
10
217.99999999999997
20
158
30
0
11
213.99999999999861
21
157.99999999999909
31
0
0
LINE
5
2500
100
AcDbEntity
8
0
100
AcDbLine
10
218.00000000000043
20
146
30
0
11
217.99999999999997
21
142
31
0
0
LINE
5
2501
100
AcDbEntity
8
0
100
AcDbLine
10
186.0000000000004
20
126.00000000000001
30
0
11
186.0000000000004
21
122.00000000000001
31
0
0
LINE
5
2502
100
AcDbEntity
8
0
100
AcDbLine
10
193.99999999999861
20
137.99999999999909
30
0
11
194.0000000000004
21
134
31
0
0
LINE
5
2503
100
AcDbEntity
8
0
100
AcDbLine
10
206.00000000000045
20
46.000000000000007
30
0
11
206.00000000000045
21
42
31
0
0
LINE
5
2504
100
AcDbEntity
8
0
100
AcDbLine
10
202.00000000000043
20
38
30
0
11
202.00000000000043
21
33.999999999997272
31
0
0
LINE
5
2505
100
AcDbEntity
8
0
100
AcDbLine
10
208.00000000000043
20
40
30
0
11
207.99999999999997
21
48.000000000000007
31
0
0
LINE
5
2506
100
AcDbEntity
8
0
100
AcDbLine
10
204
20
36.000000000000909
30
0
11
207.99999999999997
21
36.000000000000909
31
0
0
LINE
5
2507
100
AcDbEntity
8
0
100
AcDbLine
10
202.00000000000043
20
30
30
0
11
217.99999999999997
21
30
31
0
0
LINE
5
2508
100
AcDbEntity
8
0
100
AcDbLine
10
192.00000000000043
20
120
30
0
11
208.00000000000043
21
120
31
0
0
LINE
5
2509
100
AcDbEntity
8
0
100
AcDbLine
10
210.00000000000043
20
22
30
0
11
210.00000000000043
21
38
31
0
0
LINE
5
2510
100
AcDbEntity
8
0
100
AcDbLine
10
210.00000000000043
20
38
30
0
11
202.00000000000043
21
38
31
0
0
LINE
5
2511
100
AcDbEntity
8
0
100
AcDbLine
10
193.99999999999994
20
126.00000000000092
30
0
11
198.0000000000004
21
126.00000000000001
31
0
0
LINE
5
2512
100
AcDbEntity
8
0
100
AcDbLine
10
202.00000000000043
20
33.999999999997272
30
0
11
206.00000000000045
21
33.999999999997272
31
0
0
LINE
5
2513
100
AcDbEntity
8
0
100
AcDbLine
10
206.00000000000045
20
42
30
0
11
202.00000000000043
21
42
31
0
0
LINE
5
2514
100
AcDbEntity
8
0
100
AcDbLine
10
208.00000000000043
20
32
30
0
11
200.00000000000043
21
32
31
0
0
LINE
5
2515
100
AcDbEntity
8
0
100
AcDbLine
10
207.99999999999997
20
36.000000000000909
30
0
11
208.00000000000043
21
32
31
0
0
LINE
5
2516
100
AcDbEntity
8
0
100
AcDbLine
10
187.99999999999997
20
156.00000000000091
30
0
11
188.00000000000043
21
152
31
0
0
LINE
5
2517
100
AcDbEntity
8
0
100
AcDbLine
10
187.99999999999997
20
148
30
0
11
183.99999999999994
21
148
31
0
0
LINE
5
2518
100
AcDbEntity
8
0
100
AcDbLine
10
218.00000000000043
20
106.00000000000001
30
0
11
217.99999999999997
21
102.00000000000001
31
0
0
LINE
5
2519
100
AcDbEntity
8
0
100
AcDbLine
10
188.00000000000043
20
140
30
0
11
187.99999999999997
21
148
31
0
0
LINE
5
2520
100
AcDbEntity
8
0
100
AcDbLine
10
200.00000000000043
20
148
30
0
11
192.00000000000043
21
148
31
0
0
LINE
5
2521
100
AcDbEntity
8
0
100
AcDbLine
10
183.99999999999994
20
156.00000000000091
30
0
11
187.99999999999997
21
156.00000000000091
31
0
0
LINE
5
2522
100
AcDbEntity
8
0
100
AcDbLine
10
214
20
106.00000000000092
30
0
11
218.00000000000043
21
106.00000000000001
31
0
0
LINE
5
2523
100
AcDbEntity
8
0
100
AcDbLine
10
183.99999999999994
20
148
30
0
11
183.99999999999994
21
144
31
0
0
LINE
5
2524
100
AcDbEntity
8
0
100
AcDbLine
10
200.00000000000043
20
132
30
0
11
200.00000000000043
21
148
31
0
0
LINE
5
2525
100
AcDbEntity
8
0
100
AcDbLine
10
212.00000000000043
20
108
30
0
11
212.00000000000043
21
103.99999999999721
31
0
0
LINE
5
2526
100
AcDbEntity
8
0
100
AcDbLine
10
213.99999999999861
20
97.999999999999105
30
0
11
214.0000000000004
21
94
31
0
0
LINE
5
2527
100
AcDbEntity
8
0
100
AcDbLine
10
217.99999999999997
20
42
30
0
11
210.00000000000043
21
42
31
0
0
LINE
5
2528
100
AcDbEntity
8
0
100
AcDbLine
10
192.00000000000043
20
148
30
0
11
192.00000000000043
21
143.99999999999719
31
0
0
LINE
5
2529
100
AcDbEntity
8
0
100
AcDbLine
10
192.00000000000043
20
143.99999999999719
30
0
11
196.0000000000004
21
143.99999999999719
31
0
0
LINE
5
2530
100
AcDbEntity
8
0
100
AcDbLine
10
212.00000000000043
20
100
30
0
11
220.00000000000043
21
100
31
0
0
LINE
5
2531
100
AcDbEntity
8
0
100
AcDbLine
10
196.00000000000179
20
152
30
0
11
192.00000000000176
21
152
31
0
0
LINE
5
2532
100
AcDbEntity
8
0
100
AcDbLine
10
217.99999999999997
20
90
30
0
11
217.99999999999997
21
98
31
0
0
LINE
5
2533
100
AcDbEntity
8
0
100
AcDbLine
10
217.99999999999997
20
110
30
0
11
217.99999999999997
21
118
31
0
0
LINE
5
2534
100
AcDbEntity
8
0
100
AcDbLine
10
217.99999999999997
20
22
30
0
11
210.00000000000043
21
22
31
0
0
LINE
5
2535
100
AcDbEntity
8
0
100
AcDbLine
10
179.99999999999997
20
140
30
0
11
188.00000000000043
21
140
31
0
0
LINE
5
2536
100
AcDbEntity
8
0
100
AcDbLine
10
196.0000000000004
20
156
30
0
11
196.00000000000179
21
152
31
0
0
LINE
5
2537
100
AcDbEntity
8
0
100
AcDbLine
10
188.00000000000043
20
152
30
0
11
180.00000000000043
21
152
31
0
0
LINE
5
2538
100
AcDbEntity
8
0
100
AcDbLine
10
192.00000000000176
20
152
30
0
11
192.00000000000043
21
160
31
0
0
LINE
5
2539
100
AcDbEntity
8
0
100
AcDbLine
10
217.99999999999997
20
98
30
0
11
213.99999999999861
21
97.999999999999105
31
0
0
LINE
5
2540
100
AcDbEntity
8
0
100
AcDbLine
10
193.99999999999861
20
157.99999999999909
30
0
11
194.0000000000004
21
154
31
0
0
LINE
5
2541
100
AcDbEntity
8
0
100
AcDbLine
10
182.00000000000043
20
142
30
0
11
182.00000000000043
21
150
31
0
0
LINE
5
2542
100
AcDbEntity
8
0
100
AcDbLine
10
197.99999999999997
20
142
30
0
11
190.00000000000043
21
142
31
0
0
LINE
5
2543
100
AcDbEntity
8
0
100
AcDbLine
10
182.00000000000043
20
153.99999999999719
30
0
11
186.0000000000004
21
153.99999999999719
31
0
0
LINE
5
2544
100
AcDbEntity
8
0
100
AcDbLine
10
220.00000000000043
20
108
30
0
11
212.00000000000043
21
108
31
0
0
LINE
5
2545
100
AcDbEntity
8
0
100
AcDbLine
10
193.99999999999994
20
146.00000000000091
30
0
11
198.0000000000004
21
146
31
0
0
LINE
5
2546
100
AcDbEntity
8
0
100
AcDbLine
10
182.00000000000043
20
158
30
0
11
182.00000000000043
21
153.99999999999719
31
0
0
LINE
5
2547
100
AcDbEntity
8
0
100
AcDbLine
10
212.00000000000182
20
92.000000000000014
30
0
11
212.00000000000043
21
100
31
0
0
LINE
5
2548
100
AcDbEntity
8
0
100
AcDbLine
10
197.99999999999997
20
150
30
0
11
197.99999999999997
21
158
31
0
0
LINE
5
2549
100
AcDbEntity
8
0
100
AcDbLine
10
212.00000000000043
20
103.99999999999721
30
0
11
216.00000000000045
21
103.99999999999721
31
0
0
LINE
5
2550
100
AcDbEntity
8
0
100
AcDbLine
10
216.00000000000045
20
116.00000000000001
30
0
11
216.00000000000179
21
112.00000000000001
31
0
0
LINE
5
2551
100
AcDbEntity
8
0
100
AcDbLine
10
197.99999999999997
20
138
30
0
11
193.99999999999861
21
137.99999999999909
31
0
0
LINE
5
2552
100
AcDbEntity
8
0
100
AcDbLine
10
192.00000000000043
20
140
30
0
11
208.00000000000043
21
140
31
0
0
LINE
5
2553
100
AcDbEntity
8
0
100
AcDbLine
10
190.00000000000043
20
142
30
0
11
190.00000000000043
21
158
31
0
0
LINE
5
2554
100
AcDbEntity
8
0
100
AcDbLine
10
216.00000000000179
20
92.000000000000014
30
0
11
212.00000000000182
21
92.000000000000014
31
0
0
LINE
5
2555
100
AcDbEntity
8
0
100
AcDbLine
10
190.00000000000043
20
158
30
0
11
182.00000000000043
21
158
31
0
0
LINE
5
2556
100
AcDbEntity
8
0
100
AcDbLine
10
190.00000000000043
20
138
30
0
11
182.00000000000043
21
138
31
0
0
LINE
5
2557
100
AcDbEntity
8
0
100
AcDbLine
10
182.00000000000043
20
150
30
0
11
197.99999999999997
21
150
31
0
0
LINE
5
2558
100
AcDbEntity
8
0
100
AcDbLine
10
216.00000000000179
20
112.00000000000001
30
0
11
212.00000000000182
21
112.00000000000001
31
0
0
LINE
5
2559
100
AcDbEntity
8
0
100
AcDbLine
10
186.0000000000004
20
146
30
0
11
186.0000000000004
21
142
31
0
0
LINE
5
2560
100
AcDbEntity
8
0
100
AcDbLine
10
198.0000000000004
20
146
30
0
11
197.99999999999997
21
142
31
0
0
LINE
5
2561
100
AcDbEntity
8
0
100
AcDbLine
10
186.0000000000004
20
142
30
0
11
182.00000000000043
21
142
31
0
0
LINE
5
2562
100
AcDbEntity
8
0
100
AcDbLine
10
197.99999999999997
20
158
30
0
11
193.99999999999861
21
157.99999999999909
31
0
0
LINE
5
2563
100
AcDbEntity
8
0
100
AcDbLine
10
216.00000000000045
20
96.000000000000014
30
0
11
216.00000000000179
21
92.000000000000014
31
0
0
LINE
5
2564
100
AcDbEntity
8
0
100
AcDbLine
10
212.00000000000043
20
3.999999999997272
30
0
11
216.00000000000045
21
3.999999999997272
31
0
0
LINE
5
2565
100
AcDbEntity
8
0
100
AcDbLine
10
212.00000000000043
20
20
30
0
11
220.00000000000043
21
20
31
0
0
LINE
5
2566
100
AcDbEntity
8
0
100
AcDbLine
10
216.00000000000179
20
12.000000000000002
30
0
11
212.00000000000182
21
12.000000000000002
31
0
0
LINE
5
2567
100
AcDbEntity
8
0
100
AcDbLine
10
216.00000000000045
20
16
30
0
11
216.00000000000179
21
12.000000000000002
31
0
0
LINE
5
2568
100
AcDbEntity
8
0
100
AcDbLine
10
210.00000000000043
20
98
30
0
11
202.00000000000043
21
98
31
0
0
LINE
5
2569
100
AcDbEntity
8
0
100
AcDbLine
10
204
20
96.000000000000924
30
0
11
207.99999999999997
21
96.000000000000924
31
0
0
LINE
5
2570
100
AcDbEntity
8
0
100
AcDbLine
10
202.00000000000043
20
98
30
0
11
202.00000000000043
21
93.999999999997272
31
0
0
LINE
5
2571
100
AcDbEntity
8
0
100
AcDbLine
10
220.00000000000043
20
8
30
0
11
212.00000000000043
21
8
31
0
0
LINE
5
2572
100
AcDbEntity
8
0
100
AcDbLine
10
212.00000000000182
20
12.000000000000002
30
0
11
212.00000000000043
21
20
31
0
0
LINE
5
2573
100
AcDbEntity
8
0
100
AcDbLine
10
202.00000000000043
20
93.999999999997272
30
0
11
206.00000000000045
21
93.999999999997272
31
0
0
LINE
5
2574
100
AcDbEntity
8
0
100
AcDbLine
10
207.99999999999997
20
96.000000000000924
30
0
11
208.00000000000043
21
92.000000000000014
31
0
0
LINE
5
2575
100
AcDbEntity
8
0
100
AcDbLine
10
218.00000000000043
20
6.0000000000000009
30
0
11
217.99999999999997
21
2
31
0
0
LINE
5
2576
100
AcDbEntity
8
0
100
AcDbLine
10
202.00000000000043
20
2
30
0
11
202.00000000000043
21
10
31
0
0
LINE
5
2577
100
AcDbEntity
8
0
100
AcDbLine
10
207.99999999999997
20
8
30
0
11
204
21
8
31
0
0
LINE
5
2578
100
AcDbEntity
8
0
100
AcDbLine
10
204
20
8
30
0
11
204
21
4
31
0
0
LINE
5
2579
100
AcDbEntity
8
0
100
AcDbLine
10
212.00000000000043
20
180
30
0
11
220.00000000000054
21
179.99999999999986
31
0
0
LINE
5
2580
100
AcDbEntity
8
0
100
AcDbLine
10
217.99999999999997
20
10
30
0
11
217.99999999999997
21
18
31
0
0
LINE
5
2581
100
AcDbEntity
8
0
100
AcDbLine
10
208.00000000000043
20
92.000000000000014
30
0
11
200.00000000000043
21
92.000000000000014
31
0
0
LINE
5
2582
100
AcDbEntity
8
0
100
AcDbLine
10
210.00000000000043
20
110
30
0
11
217.99999999999997
21
110
31
0
0
LINE
5
2583
100
AcDbEntity
8
0
100
AcDbLine
10
208.00000000000043
20
0
30
0
11
207.99999999999997
21
8
31
0
0
LINE
5
2584
100
AcDbEntity
8
0
100
AcDbLine
10
206.00000000000045
20
2
30
0
11
202.00000000000043
21
2
31
0
0
LINE
5
2585
100
AcDbEntity
8
0
100
AcDbLine
10
217.99999999999997
20
2
30
0
11
210.00000000000043
21
2
31
0
0
LINE
5
2586
100
AcDbEntity
8
0
100
AcDbLine
10
217.99999999999997
20
102.00000000000001
30
0
11
210.00000000000043
21
102.00000000000001
31
0
0
LINE
5
2587
100
AcDbEntity
8
0
100
AcDbLine
10
213.99999999999861
20
17.999999999999091
30
0
11
214.0000000000004
21
14.000000000000002
31
0
0
LINE
5
2588
100
AcDbEntity
8
0
100
AcDbLine
10
214
20
6.0000000000009104
30
0
11
218.00000000000043
21
6.0000000000000009
31
0
0
LINE
5
2589
100
AcDbEntity
8
0
100
AcDbLine
10
212.00000000000182
20
172
30
0
11
212.00000000000043
21
180
31
0
0
LINE
5
2590
100
AcDbEntity
8
0
100
AcDbLine
10
210.00000000000043
20
2
30
0
11
210.00000000000043
21
18
31
0
0
LINE
5
2591
100
AcDbEntity
8
0
100
AcDbLine
10
212.00000000000043
20
168
30
0
11
212.00000000000043
21
163.99999999999733
31
0
0
LINE
5
2592
100
AcDbEntity
8
0
100
AcDbLine
10
212.00000000000043
20
8
30
0
11
212.00000000000043
21
3.999999999997272
31
0
0
LINE
5
2593
100
AcDbEntity
8
0
100
AcDbLine
10
204
20
168
30
0
11
204
21
164.00000000000003
31
0
0
LINE
5
2594
100
AcDbEntity
8
0
100
AcDbLine
10
212.00000000000043
20
163.99999999999733
30
0
11
216.00000000000045
21
163.99999999999733
31
0
0
LINE
5
2595
100
AcDbEntity
8
0
100
AcDbLine
10
207.99999999999997
20
176.00000000000091
30
0
11
208.00000000000043
21
172
31
0
0
LINE
5
2596
100
AcDbEntity
8
0
100
AcDbLine
10
220.00000000000043
20
168
30
0
11
212.00000000000043
21
168
31
0
0
LINE
5
2597
100
AcDbEntity
8
0
100
AcDbLine
10
217.99999999999997
20
18
30
0
11
213.99999999999861
21
17.999999999999091
31
0
0
LINE
5
2598
100
AcDbEntity
8
0
100
AcDbLine
10
212.00000000000043
20
160
30
0
11
220.0000032782556
21
160.00000000000006
31
0
0
LINE
5
2599
100
AcDbEntity
8
0
100
AcDbLine
10
208.00000000000043
20
172
30
0
11
200.00000000000043
21
172
31
0
0
LINE
5
2600
100
AcDbEntity
8
0
100
AcDbLine
10
217.99999999999997
20
170
30
0
11
217.99999999999997
21
178
31
0
0
LINE
5
2601
100
AcDbEntity
8
0
100
AcDbLine
10
206.00000000000045
20
6.0000000000000009
30
0
11
206.00000000000045
21
2
31
0
0
LINE
5
2602
100
AcDbEntity
8
0
100
AcDbLine
10
202.00000000000043
20
170
30
0
11
217.99999999999997
21
170
31
0
0
LINE
5
2603
100
AcDbEntity
8
0
100
AcDbLine
10
202.00000000000043
20
10
30
0
11
217.99999999999997
21
10
31
0
0
LINE
5
2604
100
AcDbEntity
8
0
100
AcDbLine
10
204
20
176.00000000000091
30
0
11
207.99999999999997
21
176.00000000000091
31
0
0
LINE
5
2605
100
AcDbEntity
8
0
100
AcDbLine
10
207.99999999999997
20
168
30
0
11
204
21
168
31
0
0
LINE
5
2606
100
AcDbEntity
8
0
100
AcDbLine
10
208.00000000000043
20
160
30
0
11
207.99999999999997
21
168
31
0
0
LINE
5
2607
100
AcDbEntity
8
0
100
AcDbLine
10
202.00000000000043
20
173.99999999999719
30
0
11
206.00000000000045
21
173.99999999999719
31
0
0
LINE
5
2608
100
AcDbEntity
8
0
100
AcDbLine
10
217.99999999999997
20
178
30
0
11
213.99999999999861
21
177.99999999999909
31
0
0
LINE
5
2609
100
AcDbEntity
8
0
100
AcDbLine
10
216.00000000000045
20
176
30
0
11
216.00000000000179
21
172
31
0
0
LINE
5
2610
100
AcDbEntity
8
0
100
AcDbLine
10
216.00000000000179
20
172
30
0
11
212.00000000000182
21
172
31
0
0
LINE
5
2611
100
AcDbEntity
8
0
100
AcDbLine
10
196.00000000000179
20
92.000000000000014
30
0
11
192.00000000000176
21
92.000000000000014
31
0
0
LINE
5
2612
100
AcDbEntity
8
0
100
AcDbLine
10
217.99999999999997
20
162
30
0
11
210.00000000000043
21
162
31
0
0
LINE
5
2613
100
AcDbEntity
8
0
100
AcDbLine
10
186.0000000000004
20
106.00000000000001
30
0
11
186.0000000000004
21
102.00000000000001
31
0
0
LINE
5
2614
100
AcDbEntity
8
0
100
AcDbLine
10
182.00000000000043
20
93.999999999997272
30
0
11
186.0000000000004
21
93.999999999997272
31
0
0
LINE
5
2615
100
AcDbEntity
8
0
100
AcDbLine
10
196.0000000000004
20
36
30
0
11
196.00000000000179
21
32
31
0
0
LINE
5
2616
100
AcDbEntity
8
0
100
AcDbLine
10
190.00000000000043
20
98
30
0
11
182.00000000000043
21
98
31
0
0
LINE
5
2617
100
AcDbEntity
8
0
100
AcDbLine
10
193.99999999999861
20
97.999999999999105
30
0
11
194.0000000000004
21
94
31
0
0
LINE
5
2618
100
AcDbEntity
8
0
100
AcDbLine
10
197.99999999999997
20
98
30
0
11
193.99999999999861
21
97.999999999999105
31
0
0
LINE
5
2619
100
AcDbEntity
8
0
100
AcDbLine
10
182.00000000000043
20
98
30
0
11
182.00000000000043
21
93.999999999997272
31
0
0
LINE
5
2620
100
AcDbEntity
8
0
100
AcDbLine
10
192.00000000000043
20
43.999999999997279
30
0
11
196.0000000000004
21
43.999999999997279
31
0
0
LINE
5
2621
100
AcDbEntity
8
0
100
AcDbLine
10
196.00000000000179
20
32
30
0
11
192.00000000000176
21
32
31
0
0
LINE
5
2622
100
AcDbEntity
8
0
100
AcDbLine
10
186.0000000000004
20
102.00000000000001
30
0
11
182.00000000000043
21
102.00000000000001
31
0
0
LINE
5
2623
100
AcDbEntity
8
0
100
AcDbLine
10
192.00000000000176
20
32
30
0
11
192.00000000000043
21
40
31
0
0
LINE
5
2624
100
AcDbEntity
8
0
100
AcDbLine
10
182.00000000000043
20
110
30
0
11
190.00000283122063
21
110
31
0
0
LINE
5
2625
100
AcDbEntity
8
0
100
AcDbLine
10
182.00000000000043
20
113.99999999999729
30
0
11
186.0000000000004
21
113.99999999999729
31
0
0
LINE
5
2626
100
AcDbEntity
8
0
100
AcDbLine
10
200.00000000000043
20
32
30
0
11
200.00000000000043
21
48.000000000000007
31
0
0
LINE
5
2627
100
AcDbEntity
8
0
100
AcDbLine
10
192.00000000000043
20
163.99999999999733
30
0
11
196.0000000000004
21
163.99999999999733
31
0
0
LINE
5
2628
100
AcDbEntity
8
0
100
AcDbLine
10
187.99999999999997
20
28.000000000000004
30
0
11
183.99999999999994
21
28.000000000000004
31
0
0
LINE
5
2629
100
AcDbEntity
8
0
100
AcDbLine
10
183.99999999999994
20
28.000000000000004
30
0
11
183.99999999999994
21
24.000000000000004
31
0
0
LINE
5
2630
100
AcDbEntity
8
0
100
AcDbLine
10
210.00000000000043
20
102.00000000000001
30
0
11
210.00000000000043
21
118
31
0
0
LINE
5
2631
100
AcDbEntity
8
0
100
AcDbLine
10
196.00000000000179
20
172
30
0
11
192.00000000000176
21
172
31
0
0
LINE
5
2632
100
AcDbEntity
8
0
100
AcDbLine
10
179.99999999999997
20
40
30
0
11
188.00000000000043
21
40
31
0
0
LINE
5
2633
100
AcDbEntity
8
0
100
AcDbLine
10
192.00000000000043
20
168
30
0
11
192.00000000000043
21
163.99999999999733
31
0
0
LINE
5
2634
100
AcDbEntity
8
0
100
AcDbLine
10
180.00000000000043
20
112.00000000000001
30
0
11
180.00000000000043
21
128
31
0
0
LINE
5
2635
100
AcDbEntity
8
0
100
AcDbLine
10
188.00000000000043
20
40
30
0
11
187.99999999999997
21
48.000000000000007
31
0
0
LINE
5
2636
100
AcDbEntity
8
0
100
AcDbLine
10
182.00000000000043
20
38
30
0
11
182.00000000000043
21
33.999999999997272
31
0
0
LINE
5
2637
100
AcDbEntity
8
0
100
AcDbLine
10
200.00000000000043
20
172
30
0
11
200.00000000000043
21
179.99999988079071
31
0
0
LINE
5
2638
100
AcDbEntity
8
0
100
AcDbLine
10
190.00000000000043
20
22
30
0
11
190.00000000000043
21
38
31
0
0
LINE
5
2639
100
AcDbEntity
8
0
100
AcDbLine
10
183.99999999999994
20
36.000000000000909
30
0
11
187.99999999999997
21
36.000000000000909
31
0
0
LINE
5
2640
100
AcDbEntity
8
0
100
AcDbLine
10
188.00000000000043
20
20
30
0
11
187.99999999999997
21
28.000000000000004
31
0
0
LINE
5
2641
100
AcDbEntity
8
0
100
AcDbLine
10
197.99999999999997
20
38
30
0
11
193.99999999999861
21
37.999999999999091
31
0
0
LINE
5
2642
100
AcDbEntity
8
0
100
AcDbLine
10
192.00000000000176
20
172
30
0
11
192.00000000000043
21
180
31
0
0
LINE
5
2643
100
AcDbEntity
8
0
100
AcDbLine
10
188.00000000000043
20
160
30
0
11
187.99999999999997
21
168
31
0
0
LINE
5
2644
100
AcDbEntity
8
0
100
AcDbLine
10
187.99999999999997
20
36.000000000000909
30
0
11
188.00000000000043
21
32
31
0
0
LINE
5
2645
100
AcDbEntity
8
0
100
AcDbLine
10
182.00000000000043
20
22
30
0
11
182.00000000000043
21
30
31
0
0
LINE
5
2646
100
AcDbEntity
8
0
100
AcDbLine
10
200.00000000000043
20
168
30
0
11
192.00000000000043
21
168
31
0
0
LINE
5
2647
100
AcDbEntity
8
0
100
AcDbLine
10
200.00000000000043
20
120
30
0
11
200.00000000000043
21
128
31
0
0
LINE
5
2648
100
AcDbEntity
8
0
100
AcDbLine
10
188.00000000000043
20
32
30
0
11
180.00000000000043
21
32
31
0
0
LINE
5
2649
100
AcDbEntity
8
0
100
AcDbLine
10
190.00000000000043
20
102.00000000000001
30
0
11
190.00000000000043
21
118
31
0
0
LINE
5
2650
100
AcDbEntity
8
0
100
AcDbLine
10
197.99999999999997
20
90
30
0
11
197.99999999999997
21
98
31
0
0
LINE
5
2651
100
AcDbEntity
8
0
100
AcDbLine
10
192.00000000000043
20
100
30
0
11
208.00000000000043
21
100
31
0
0
LINE
5
2652
100
AcDbEntity
8
0
100
AcDbLine
10
196.0000000000004
20
176
30
0
11
196.00000000000179
21
172
31
0
0
LINE
5
2653
100
AcDbEntity
8
0
100
AcDbLine
10
182.00000000000043
20
102.00000000000001
30
0
11
182.00000000000043
21
110
31
0
0
LINE
5
2654
100
AcDbEntity
8
0
100
AcDbLine
10
179.99999999999997
20
160
30
0
11
188.00000000000043
21
160
31
0
0
LINE
5
2655
100
AcDbEntity
8
0
100
AcDbLine
10
198.0000000000004
20
46.000000000000007
30
0
11
197.99999999999997
21
42
31
0
0
LINE
5
2656
100
AcDbEntity
8
0
100
AcDbLine
10
186.0000000000004
20
22
30
0
11
182.00000000000043
21
22
31
0
0
LINE
5
2657
100
AcDbEntity
8
0
100
AcDbLine
10
187.99999999999997
20
168
30
0
11
183.99999999999994
21
168
31
0
0
LINE
5
2658
100
AcDbEntity
8
0
100
AcDbLine
10
193.99999999999861
20
177.99999999999909
30
0
11
194.0000000000004
21
174.00000000000003
31
0
0
LINE
5
2659
100
AcDbEntity
8
0
100
AcDbLine
10
190.00000000000043
20
178
30
0
11
182.00000000000043
21
178
31
0
0
LINE
5
2660
100
AcDbEntity
8
0
100
AcDbLine
10
182.00000000000043
20
33.999999999997272
30
0
11
186.0000000000004
21
33.999999999997272
31
0
0
LINE
5
2661
100
AcDbEntity
8
0
100
AcDbLine
10
197.99999999999997
20
170
30
0
11
197.99999999999997
21
178
31
0
0
LINE
5
2662
100
AcDbEntity
8
0
100
AcDbLine
10
200.00000000000043
20
152
30
0
11
200.00000000000043
21
168
31
0
0
LINE
5
2663
100
AcDbEntity
8
0
100
AcDbLine
10
182.00000000000043
20
178
30
0
11
182.00000000000043
21
173.99999999999719
31
0
0
LINE
5
2664
100
AcDbEntity
8
0
100
AcDbLine
10
182.00000000000043
20
173.99999999999719
30
0
11
186.0000000000004
21
173.99999999999719
31
0
0
LINE
5
2665
100
AcDbEntity
8
0
100
AcDbLine
10
180.00000000000043
20
12.000000000000002
30
0
11
180.00000000000043
21
28.000000000000004
31
0
0
LINE
5
2666
100
AcDbEntity
8
0
100
AcDbLine
10
193.99999999999861
20
37.999999999999091
30
0
11
194.0000000000004
21
34
31
0
0
LINE
5
2667
100
AcDbEntity
8
0
100
AcDbLine
10
186.0000000000004
20
46.000000000000007
30
0
11
186.0000000000004
21
42
31
0
0
LINE
5
2668
100
AcDbEntity
8
0
100
AcDbLine
10
187.99999999999997
20
176.00000000000091
30
0
11
188.00000000000043
21
172
31
0
0
LINE
5
2669
100
AcDbEntity
8
0
100
AcDbLine
10
190.00000000000043
20
162
30
0
11
190.00000000000043
21
178
31
0
0
LINE
5
2670
100
AcDbEntity
8
0
100
AcDbLine
10
186.0000000000004
20
42
30
0
11
182.00000000000043
21
42
31
0
0
LINE
5
2671
100
AcDbEntity
8
0
100
AcDbLine
10
197.99999999999997
20
162
30
0
11
190.00000000000043
21
162
31
0
0
LINE
5
2672
100
AcDbEntity
8
0
100
AcDbLine
10
183.99999999999994
20
168
30
0
11
183.99999999999994
21
164.00000000000003
31
0
0
LINE
5
2673
100
AcDbEntity
8
0
100
AcDbLine
10
179.99999999999997
20
180
30
0
11
188.00000000000043
21
180
31
0
0
LINE
5
2674
100
AcDbEntity
8
0
100
AcDbLine
10
183.99999999999994
20
176.00000000000091
30
0
11
187.99999999999997
21
176.00000000000091
31
0
0
LINE
5
2675
100
AcDbEntity
8
0
100
AcDbLine
10
192.00000000000043
20
40
30
0
11
208.00000000000043
21
40
31
0
0
LINE
5
2676
100
AcDbEntity
8
0
100
AcDbLine
10
186.0000000000004
20
26
30
0
11
186.0000000000004
21
22
31
0
0
LINE
5
2677
100
AcDbEntity
8
0
100
AcDbLine
10
197.99999999999997
20
30
30
0
11
197.99999999999997
21
38
31
0
0
LINE
5
2678
100
AcDbEntity
8
0
100
AcDbLine
10
197.99999999999997
20
42
30
0
11
190.00000000000043
21
42
31
0
0
LINE
5
2679
100
AcDbEntity
8
0
100
AcDbLine
10
193.99999999999994
20
166.00000000000091
30
0
11
198.0000000000004
21
166
31
0
0
LINE
5
2680
100
AcDbEntity
8
0
100
AcDbLine
10
188.00000000000043
20
172
30
0
11
180.00000000000043
21
172
31
0
0
LINE
5
2681
100
AcDbEntity
8
0
100
AcDbLine
10
198.0000000000004
20
166
30
0
11
197.99999999999997
21
162
31
0
0
LINE
5
2682
100
AcDbEntity
8
0
100
AcDbLine
10
192.00000000000043
20
180
30
0
11
208.00000000000043
21
180
31
0
0
LINE
5
2683
100
AcDbEntity
8
0
100
AcDbLine
10
186.0000000000004
20
166
30
0
11
186.0000000000004
21
162
31
0
0
LINE
5
2684
100
AcDbEntity
8
0
100
AcDbLine
10
182.00000000000043
20
30
30
0
11
197.99999999999997
21
30
31
0
0
LINE
5
2685
100
AcDbEntity
8
0
100
AcDbLine
10
197.99999999999997
20
178
30
0
11
193.99999999999861
21
177.99999999999909
31
0
0
LINE
5
2686
100
AcDbEntity
8
0
100
AcDbLine
10
182.00000000000043
20
162
30
0
11
182.00000000000043
21
170
31
0
0
LINE
5
2687
100
AcDbEntity
8
0
100
AcDbLine
10
182.00000000000043
20
170
30
0
11
197.99999999999997
21
170
31
0
0
LINE
5
2688
100
AcDbEntity
8
0
100
AcDbLine
10
192.00000000000043
20
160
30
0
11
208.00000000000043
21
160
31
0
0
LINE
5
2689
100
AcDbEntity
8
0
100
AcDbLine
10
190.00000000000043
20
38
30
0
11
182.00000000000043
21
38
31
0
0
LINE
5
2690
100
AcDbEntity
8
0
100
AcDbLine
10
186.0000000000004
20
162
30
0
11
182.00000000000043
21
162
31
0
0
LINE
5
2691
100
AcDbEntity
8
0
100
AcDbLine
10
192.00000000000043
20
3.999999999997272
30
0
11
196.0000000000004
21
3.999999999997272
31
0
0
LINE
5
2692
100
AcDbEntity
8
0
100
AcDbLine
10
192.00000000000043
20
8
30
0
11
192.00000000000043
21
3.999999999997272
31
0
0
LINE
5
2693
100
AcDbEntity
8
0
100
AcDbLine
10
200.00000000000043
20
0
30
0
11
200.00000000000043
21
8
31
0
0
LINE
5
2694
100
AcDbEntity
8
0
100
AcDbLine
10
187.99999999999997
20
16.000000000000909
30
0
11
188.00000000000043
21
12.000000000000002
31
0
0
LINE
5
2695
100
AcDbEntity
8
0
100
AcDbLine
10
183.99999999999994
20
16.000000000000909
30
0
11
187.99999999999997
21
16.000000000000909
31
0
0
LINE
5
2696
100
AcDbEntity
8
0
100
AcDbLine
10
187.99999999999997
20
8
30
0
11
183.99999999999994
21
8
31
0
0
LINE
5
2697
100
AcDbEntity
8
0
100
AcDbLine
10
188.00000000000043
20
0
30
0
11
187.99999999999997
21
8
31
0
0
LINE
5
2698
100
AcDbEntity
8
0
100
AcDbLine
10
183.99999999999994
20
8
30
0
11
183.99999999999994
21
4
31
0
0
LINE
5
2699
100
AcDbEntity
8
0
100
AcDbLine
10
197.99999999999997
20
2
30
0
11
190.00000000000043
21
2
31
0
0
LINE
5
2700
100
AcDbEntity
8
0
100
AcDbLine
10
182.00000000000043
20
13.99999999999727
30
0
11
186.0000000000004
21
13.99999999999727
31
0
0
LINE
5
2701
100
AcDbEntity
8
0
100
AcDbLine
10
198.0000000000004
20
6.0000000000000009
30
0
11
197.99999999999997
21
2
31
0
0
LINE
5
2702
100
AcDbEntity
8
0
100
AcDbLine
10
188.00000000000043
20
12.000000000000002
30
0
11
180.00000000000043
21
12.000000000000002
31
0
0
LINE
5
2703
100
AcDbEntity
8
0
100
AcDbLine
10
190.00000000000043
20
2
30
0
11
190.00000000000043
21
18
31
0
0
LINE
5
2704
100
AcDbEntity
8
0
100
AcDbLine
10
190.00000000000043
20
18
30
0
11
182.00000000000043
21
18
31
0
0
LINE
5
2705
100
AcDbEntity
8
0
100
AcDbLine
10
200.00000000000043
20
8
30
0
11
192.00000000000043
21
8
31
0
0
LINE
5
2706
100
AcDbEntity
8
0
100
AcDbLine
10
179.99999999999997
20
20
30
0
11
188.00000000000043
21
20
31
0
0
LINE
5
2707
100
AcDbEntity
8
0
100
AcDbLine
10
182.00000000000043
20
2
30
0
11
182.00000000000043
21
10
31
0
0
LINE
5
2708
100
AcDbEntity
8
0
100
AcDbLine
10
186.0000000000004
20
2
30
0
11
182.00000000000043
21
2
31
0
0
LINE
5
2709
100
AcDbEntity
8
0
100
AcDbLine
10
182.00000000000043
20
10
30
0
11
197.99999999999997
21
10
31
0
0
LINE
5
2710
100
AcDbEntity
8
0
100
AcDbLine
10
186.0000000000004
20
6.0000000000000009
30
0
11
186.0000000000004
21
2
31
0
0
LINE
5
2711
100
AcDbEntity
8
0
100
AcDbLine
10
182.00000000000043
20
18
30
0
11
182.00000000000043
21
13.99999999999727
31
0
0
LINE
5
2712
100
AcDbEntity
8
0
100
AcDbLine
10
193.99999999999994
20
6.0000000000009104
30
0
11
198.0000000000004
21
6.0000000000000009
31
0
0
LINE
5
2713
100
AcDbEntity
8
0
100
AcDbLine
10
196.0000000000004
20
96.000000000000014
30
0
11
196.00000000000179
21
92.000000000000014
31
0
0
LINE
5
2714
100
AcDbEntity
8
0
100
AcDbLine
10
202.00000000000043
20
162
30
0
11
202.00000000000043
21
170
31
0
0
LINE
5
2715
100
AcDbEntity
8
0
100
AcDbLine
10
192.00000000000176
20
92.000000000000014
30
0
11
192.00000000000043
21
100
31
0
0
LINE
5
2716
100
AcDbEntity
8
0
100
AcDbLine
10
187.99999999999997
20
116.00000000000092
30
0
11
188.00000000000043
21
112.00000000000001
31
0
0
LINE
5
2717
100
AcDbEntity
8
0
100
AcDbLine
10
210.00000000000043
20
178
30
0
11
202.00000000000043
21
178
31
0
0
LINE
5
2718
100
AcDbEntity
8
0
100
AcDbLine
10
202.00000000000043
20
178
30
0
11
202.00000000000043
21
173.99999999999719
31
0
0
LINE
5
2719
100
AcDbEntity
8
0
100
AcDbLine
10
206.00000000000045
20
162
30
0
11
202.00000000000043
21
162
31
0
0
LINE
5
2720
100
AcDbEntity
8
0
100
AcDbLine
10
188.00000000000043
20
92.000000000000014
30
0
11
180.00000000000043
21
92.000000000000014
31
0
0
LINE
5
2721
100
AcDbEntity
8
0
100
AcDbLine
10
214
20
166.00000000000091
30
0
11
218.00000000000043
21
166
31
0
0
LINE
5
2722
100
AcDbEntity
8
0
100
AcDbLine
10
183.99999999999994
20
108
30
0
11
183.99999999999994
21
104
31
0
0
LINE
5
2723
100
AcDbEntity
8
0
100
AcDbLine
10
179.99999999999997
20
100
30
0
11
188.00000000000043
21
100
31
0
0
LINE
5
2724
100
AcDbEntity
8
0
100
AcDbLine
10
206.00000000000045
20
166
30
0
11
206.00000000000045
21
162
31
0
0
LINE
5
2725
100
AcDbEntity
8
0
100
AcDbLine
10
210.00000000000043
20
162
30
0
11
210.00000000000043
21
178
31
0
0
LINE
5
2726
100
AcDbEntity
8
0
100
AcDbLine
10
188.00000000000043
20
112.00000000000001
30
0
11
180.00000000000043
21
112.00000000000001
31
0
0
LINE
5
2727
100
AcDbEntity
8
0
100
AcDbLine
10
188.00000000000043
20
100
30
0
11
187.99999999999997
21
108
31
0
0
LINE
5
2728
100
AcDbEntity
8
0
100
AcDbLine
10
187.99999999999997
20
96.000000000000924
30
0
11
188.00000000000043
21
92.000000000000014
31
0
0
LINE
5
2729
100
AcDbEntity
8
0
100
AcDbLine
10
180.00000000000043
20
92.000000000000014
30
0
11
180.00000000000043
21
108
31
0
0
LINE
5
2730
100
AcDbEntity
8
0
100
AcDbLine
10
200.00000000000043
20
92.000000000000014
30
0
11
200.00000000000043
21
100.00000149011612
31
0
0
LINE
5
2731
100
AcDbEntity
8
0
100
AcDbLine
10
218.00000000000043
20
166
30
0
11
217.99999999999997
21
162
31
0
0
LINE
5
2732
100
AcDbEntity
8
0
100
AcDbLine
10
213.99999999999861
20
177.99999999999909
30
0
11
214.0000000000004
21
174.00000000000003
31
0
0
LINE
5
2733
100
AcDbEntity
8
0
100
AcDbLine
10
183.99999999999994
20
96.000000000000924
30
0
11
187.99999999999997
21
96.000000000000924
31
0
0
LINE
5
2734
100
AcDbEntity
8
0
100
AcDbLine
10
187.99999999999997
20
108
30
0
11
183.99999999999994
21
108
31
0
0
LINE
5
2735
100
AcDbEntity
8
0
100
AcDbLine
10
212.00000000000182
20
72
30
0
11
212.00000000000043
21
80
31
0
0
LINE
5
2736
100
AcDbEntity
8
0
100
AcDbLine
10
212.00000000000182
20
212
30
0
11
212.00000000000043
21
220
31
0
0
LINE
5
2737
100
AcDbEntity
8
0
100
AcDbLine
10
204
20
216.00000000000091
30
0
11
207.99999999999997
21
216.00000000000091
31
0
0
LINE
5
2738
100
AcDbEntity
8
0
100
AcDbLine
10
202.00000000000043
20
210
30
0
11
217.99999999999997
21
210
31
0
0
LINE
5
2739
100
AcDbEntity
8
0
100
AcDbLine
10
216.00000000000045
20
216
30
0
11
216.00000000000179
21
212
31
0
0
LINE
5
2740
100
AcDbEntity
8
0
100
AcDbLine
10
220.00000000000043
20
208
30
0
11
212.00000000000043
21
208
31
0
0
LINE
5
2741
100
AcDbEntity
8
0
100
AcDbLine
10
213.99999999999861
20
217.99999999999909
30
0
11
214.0000000000004
21
214
31
0
0
LINE
5
2742
100
AcDbEntity
8
0
100
AcDbLine
10
217.99999999999997
20
218
30
0
11
213.99999999999861
21
217.99999999999909
31
0
0
LINE
5
2743
100
AcDbEntity
8
0
100
AcDbLine
10
217.99999999999997
20
210
30
0
11
217.99999999999997
21
218
31
0
0
LINE
5
2744
100
AcDbEntity
8
0
100
AcDbLine
10
202.00000000000043
20
218
30
0
11
202.00000000000043
21
213.99999999999727
31
0
0
LINE
5
2745
100
AcDbEntity
8
0
100
AcDbLine
10
216.00000000000179
20
212
30
0
11
212.00000000000182
21
212
31
0
0
LINE
5
2746
100
AcDbEntity
8
0
100
AcDbLine
10
210.00000000000043
20
202
30
0
11
210.00000000000043
21
218
31
0
0
LINE
5
2747
100
AcDbEntity
8
0
100
AcDbLine
10
212.00000000000043
20
203.99999999999727
30
0
11
216.00000000000045
21
203.99999999999727
31
0
0
LINE
5
2748
100
AcDbEntity
8
0
100
AcDbLine
10
207.99999999999997
20
216.00000000000091
30
0
11
208.00000000000043
21
212
31
0
0
LINE
5
2749
100
AcDbEntity
8
0
100
AcDbLine
10
202.00000000000043
20
213.99999999999727
30
0
11
206.00000000000045
21
213.99999999999727
31
0
0
LINE
5
2750
100
AcDbEntity
8
0
100
AcDbLine
10
208.00000000000043
20
212
30
0
11
200.00000000000043
21
212
31
0
0
LINE
5
2751
100
AcDbEntity
8
0
100
AcDbLine
10
210.00000000000043
20
218
30
0
11
202.00000000000043
21
218
31
0
0
LINE
5
2752
100
AcDbEntity
8
0
100
AcDbLine
10
217.99999999999997
20
202
30
0
11
210.00000000000043
21
202
31
0
0
LINE
5
2753
100
AcDbEntity
8
0
100
AcDbLine
10
212.00000000000043
20
200
30
0
11
220.00000327825546
21
200
31
0
0
LINE
5
2754
100
AcDbEntity
8
0
100
AcDbLine
10
218.00000000000043
20
186
30
0
11
217.99999999999997
21
182
31
0
0
LINE
5
2755
100
AcDbEntity
8
0
100
AcDbLine
10
207.99999999999997
20
188
30
0
11
204
21
188
31
0
0
LINE
5
2756
100
AcDbEntity
8
0
100
AcDbLine
10
216.00000000000179
20
192
30
0
11
212.00000000000182
21
192
31
0
0
LINE
5
2757
100
AcDbEntity
8
0
100
AcDbLine
10
212.00000000000182
20
192
30
0
11
212.00000000000043
21
200
31
0
0
LINE
5
2758
100
AcDbEntity
8
0
100
AcDbLine
10
220.00000000000043
20
188
30
0
11
212.00000000000043
21
188
31
0
0
LINE
5
2759
100
AcDbEntity
8
0
100
AcDbLine
10
202.00000000000043
20
182
30
0
11
202.00000000000043
21
190
31
0
0
LINE
5
2760
100
AcDbEntity
8
0
100
AcDbLine
10
212.00000000000043
20
183.99999999999727
30
0
11
216.00000000000045
21
183.99999999999727
31
0
0
LINE
5
2761
100
AcDbEntity
8
0
100
AcDbLine
10
204
20
188
30
0
11
204
21
184
31
0
0
LINE
5
2762
100
AcDbEntity
8
0
100
AcDbLine
10
216.00000000000045
20
196
30
0
11
216.00000000000179
21
192
31
0
0
LINE
5
2763
100
AcDbEntity
8
0
100
AcDbLine
10
217.99999999999997
20
190
30
0
11
217.99999999999997
21
198
31
0
0
LINE
5
2764
100
AcDbEntity
8
0
100
AcDbLine
10
213.99999999999861
20
197.99999999999909
30
0
11
214.0000000000004
21
194
31
0
0
LINE
5
2765
100
AcDbEntity
8
0
100
AcDbLine
10
214
20
186.00000000000091
30
0
11
218.00000000000043
21
186
31
0
0
LINE
5
2766
100
AcDbEntity
8
0
100
AcDbLine
10
208.00000000000043
20
180
30
0
11
207.99999999999997
21
188
31
0
0
LINE
5
2767
100
AcDbEntity
8
0
100
AcDbLine
10
217.99999999999997
20
182
30
0
11
210.00000000000043
21
182
31
0
0
LINE
5
2768
100
AcDbEntity
8
0
100
AcDbLine
10
206.00000000000045
20
182
30
0
11
202.00000000000043
21
182
31
0
0
LINE
5
2769
100
AcDbEntity
8
0
100
AcDbLine
10
212.00000000000043
20
188
30
0
11
212.00000000000043
21
183.99999999999727
31
0
0
LINE
5
2770
100
AcDbEntity
8
0
100
AcDbLine
10
210.00000000000043
20
182
30
0
11
210.00000000000043
21
198
31
0
0
LINE
5
2771
100
AcDbEntity
8
0
100
AcDbLine
10
206.00000000000045
20
186
30
0
11
206.00000000000045
21
182
31
0
0
LINE
5
2772
100
AcDbEntity
8
0
100
AcDbLine
10
202.00000000000043
20
190
30
0
11
217.99999999999997
21
190
31
0
0
LINE
5
2773
100
AcDbEntity
8
0
100
AcDbLine
10
217.99999999999997
20
198
30
0
11
213.99999999999861
21
197.99999999999909
31
0
0
LINE
5
2774
100
AcDbEntity
8
0
100
AcDbLine
10
42.000000000000455
20
202
30
0
11
42.000000000000455
21
210
31
0
0
LINE
5
2775
100
AcDbEntity
8
0
100
AcDbLine
10
22.000000000000451
20
213.99999999999727
30
0
11
26.000000000000462
21
213.99999999999727
31
0
0
LINE
5
2776
100
AcDbEntity
8
0
100
AcDbLine
10
34
20
206.00000000000091
30
0
11
38.000000000000462
21
206
31
0
0
LINE
5
2777
100
AcDbEntity
8
0
100
AcDbLine
10
30.000000000000462
20
202
30
0
11
30.000000000000462
21
218
31
0
0
LINE
5
2778
100
AcDbEntity
8
0
100
AcDbLine
10
30.000000000000462
20
218
30
0
11
22.000000000000451
21
218
31
0
0
LINE
5
2779
100
AcDbEntity
8
0
100
AcDbLine
10
38
20
202
30
0
11
30.000000000000462
21
202
31
0
0
LINE
5
2780
100
AcDbEntity
8
0
100
AcDbLine
10
38.000000000000462
20
206
30
0
11
38
21
202
31
0
0
LINE
5
2781
100
AcDbEntity
8
0
100
AcDbLine
10
22.000000000000451
20
218
30
0
11
22.000000000000451
21
213.99999999999727
31
0
0
LINE
5
2782
100
AcDbEntity
8
0
100
AcDbLine
10
22.000000000000451
20
210
30
0
11
38
21
210
31
0
0
LINE
5
2783
100
AcDbEntity
8
0
100
AcDbLine
10
42.000000000000455
20
218
30
0
11
42.000000000000455
21
213.99999999999727
31
0
0
LINE
5
2784
100
AcDbEntity
8
0
100
AcDbLine
10
38
20
218
30
0
11
33.999999999998643
21
217.99999999999909
31
0
0
LINE
5
2785
100
AcDbEntity
8
0
100
AcDbLine
10
38
20
210
30
0
11
38
21
218
31
0
0
LINE
5
2786
100
AcDbEntity
8
0
100
AcDbLine
10
46.000000000000455
20
202
30
0
11
42.000000000000455
21
202
31
0
0
LINE
5
2787
100
AcDbEntity
8
0
100
AcDbLine
10
42.000000000000455
20
213.99999999999727
30
0
11
46.000000000000455
21
213.99999999999727
31
0
0
LINE
5
2788
100
AcDbEntity
8
0
100
AcDbLine
10
33.999999999998643
20
217.99999999999909
30
0
11
34.000000000000469
21
214
31
0
0
LINE
5
2789
100
AcDbEntity
8
0
100
AcDbLine
10
28.000000000000465
20
212
30
0
11
20.000000000000462
21
212
31
0
0
LINE
5
2790
100
AcDbEntity
8
0
100
AcDbLine
10
40.000000000000455
20
208
30
0
11
32.000000000000448
21
208
31
0
0
LINE
5
2791
100
AcDbEntity
8
0
100
AcDbLine
10
24.000000000000004
20
216.00000000000091
30
0
11
28.000000000000004
21
216.00000000000091
31
0
0
LINE
5
2792
100
AcDbEntity
8
0
100
AcDbLine
10
78.000000000000455
20
206
30
0
11
78
21
202
31
0
0
LINE
5
2793
100
AcDbEntity
8
0
100
AcDbLine
10
36.000000000000462
20
216
30
0
11
36.000000000001819
21
212
31
0
0
LINE
5
2794
100
AcDbEntity
8
0
100
AcDbLine
10
36.000000000001819
20
212
30
0
11
32.000000000001819
21
212
31
0
0
LINE
5
2795
100
AcDbEntity
8
0
100
AcDbLine
10
32.000000000000448
20
208
30
0
11
32.000000000000448
21
203.99999999999727
31
0
0
LINE
5
2796
100
AcDbEntity
8
0
100
AcDbLine
10
78
20
210
30
0
11
78
21
218
31
0
0
LINE
5
2797
100
AcDbEntity
8
0
100
AcDbLine
10
28.000000000000004
20
216.00000000000091
30
0
11
28.000000000000465
21
212
31
0
0
LINE
5
2798
100
AcDbEntity
8
0
100
AcDbLine
10
40.000000000000455
20
212
30
0
11
40.000000000000455
21
220
31
0
0
LINE
5
2799
100
AcDbEntity
8
0
100
AcDbLine
10
32.000000000000448
20
203.99999999999727
30
0
11
36.000000000000462
21
203.99999999999727
31
0
0
LINE
5
2800
100
AcDbEntity
8
0
100
AcDbLine
10
78
20
202
30
0
11
70.000000000000455
21
202
31
0
0
LINE
5
2801
100
AcDbEntity
8
0
100
AcDbLine
10
74
20
206.00000000000091
30
0
11
78.000000000000455
21
206
31
0
0
LINE
5
2802
100
AcDbEntity
8
0
100
AcDbLine
10
44
20
208
30
0
11
44
21
204
31
0
0
LINE
5
2803
100
AcDbEntity
8
0
100
AcDbLine
10
73.999999999998622
20
217.99999999999909
30
0
11
74.000000000000455
21
214
31
0
0
LINE
5
2804
100
AcDbEntity
8
0
100
AcDbLine
10
32.000000000001819
20
212
30
0
11
32.000000000000448
21
220
31
0
0
LINE
5
2805
100
AcDbEntity
8
0
100
AcDbLine
10
78
20
218
30
0
11
73.999999999998622
21
217.99999999999909
31
0
0
LINE
5
2806
100
AcDbEntity
8
0
100
AcDbLine
10
70.000000000000455
20
202
30
0
11
70.000000000000455
21
218
31
0
0
LINE
5
2807
100
AcDbEntity
8
0
100
AcDbLine
10
72.000000000001819
20
212
30
0
11
72.000000000000455
21
220
31
0
0
LINE
5
2808
100
AcDbEntity
8
0
100
AcDbLine
10
84
20
208
30
0
11
84
21
204
31
0
0
LINE
5
2809
100
AcDbEntity
8
0
100
AcDbLine
10
48.000000000000462
20
212
30
0
11
40.000000000000455
21
212
31
0
0
LINE
5
2810
100
AcDbEntity
8
0
100
AcDbLine
10
82.000000000000455
20
218
30
0
11
82.000000000000455
21
213.99999999999727
31
0
0
LINE
5
2811
100
AcDbEntity
8
0
100
AcDbLine
10
82.000000000000455
20
213.99999999999727
30
0
11
86.000000000000455
21
213.99999999999727
31
0
0
LINE
5
2812
100
AcDbEntity
8
0
100
AcDbLine
10
88
20
208
30
0
11
84
21
208
31
0
0
LINE
5
2813
100
AcDbEntity
8
0
100
AcDbLine
10
88.000000000000455
20
200
30
0
11
88
21
208
31
0
0
LINE
5
2814
100
AcDbEntity
8
0
100
AcDbLine
10
80.000000000000455
20
212
30
0
11
80.000000000000455
21
220
31
0
0
LINE
5
2815
100
AcDbEntity
8
0
100
AcDbLine
10
88.000000000000455
20
212
30
0
11
80.000000000000455
21
212
31
0
0
LINE
5
2816
100
AcDbEntity
8
0
100
AcDbLine
10
82.000000000000455
20
210
30
0
11
98
21
210
31
0
0
LINE
5
2817
100
AcDbEntity
8
0
100
AcDbLine
10
84
20
216.00000000000091
30
0
11
88
21
216.00000000000091
31
0
0
LINE
5
2818
100
AcDbEntity
8
0
100
AcDbLine
10
80.000000000000455
20
208
30
0
11
72.000000000000455
21
208
31
0
0
LINE
5
2819
100
AcDbEntity
8
0
100
AcDbLine
10
76.000000000000455
20
216
30
0
11
76.000000000001819
21
212
31
0
0
LINE
5
2820
100
AcDbEntity
8
0
100
AcDbLine
10
90.000000000000455
20
202
30
0
11
90.000000000000455
21
218
31
0
0
LINE
5
2821
100
AcDbEntity
8
0
100
AcDbLine
10
86.000000000000455
20
206
30
0
11
86.000000000000455
21
202
31
0
0
LINE
5
2822
100
AcDbEntity
8
0
100
AcDbLine
10
72.000000000000455
20
203.99999999999727
30
0
11
76.000000000000455
21
203.99999999999727
31
0
0
LINE
5
2823
100
AcDbEntity
8
0
100
AcDbLine
10
90.000000000000455
20
218
30
0
11
82.000000000000455
21
218
31
0
0
LINE
5
2824
100
AcDbEntity
8
0
100
AcDbLine
10
82.000000000000455
20
202
30
0
11
82.000000000000455
21
210
31
0
0
LINE
5
2825
100
AcDbEntity
8
0
100
AcDbLine
10
86.000000000000455
20
202
30
0
11
82.000000000000455
21
202
31
0
0
LINE
5
2826
100
AcDbEntity
8
0
100
AcDbLine
10
10.000000000000451
20
218
30
0
11
2.0000000000004547
21
218
31
0
0
LINE
5
2827
100
AcDbEntity
8
0
100
AcDbLine
10
2.0000000000004543
20
210
30
0
11
18
21
210
31
0
0
LINE
5
2828
100
AcDbEntity
8
0
100
AcDbLine
10
72.000000000000455
20
208
30
0
11
72.000000000000455
21
203.99999999999727
31
0
0
LINE
5
2829
100
AcDbEntity
8
0
100
AcDbLine
10
13.999999999998634
20
217.99999999999909
30
0
11
14.000000000000448
21
214
31
0
0
LINE
5
2830
100
AcDbEntity
8
0
100
AcDbLine
10
88
20
216.00000000000091
30
0
11
88.000000000000455
21
212
31
0
0
LINE
5
2831
100
AcDbEntity
8
0
100
AcDbLine
10
76.000000000001819
20
212
30
0
11
72.000000000001819
21
212
31
0
0
LINE
5
2832
100
AcDbEntity
8
0
100
AcDbLine
10
8.0000000000004547
20
200
30
0
11
8
21
208
31
0
0
LINE
5
2833
100
AcDbEntity
8
0
100
AcDbLine
10
6.0000000000004539
20
206
30
0
11
6.0000000000004539
21
202
31
0
0
LINE
5
2834
100
AcDbEntity
8
0
100
AcDbLine
10
8
20
208
30
0
11
4
21
208
31
0
0
LINE
5
2835
100
AcDbEntity
8
0
100
AcDbLine
10
8
20
216.00000000000091
30
0
11
8.0000000000004547
21
212
31
0
0
LINE
5
2836
100
AcDbEntity
8
0
100
AcDbLine
10
2.0000000000004547
20
202
30
0
11
2.0000000000004543
21
210
31
0
0
LINE
5
2837
100
AcDbEntity
8
0
100
AcDbLine
10
18
20
218
30
0
11
13.999999999998634
21
217.99999999999909
31
0
0
LINE
5
2838
100
AcDbEntity
8
0
100
AcDbLine
10
2.0000000000004547
20
218
30
0
11
2.0000000000004543
21
213.99999999999727
31
0
0
LINE
5
2839
100
AcDbEntity
8
0
100
AcDbLine
10
4
20
208
30
0
11
4
21
204
31
0
0
LINE
5
2840
100
AcDbEntity
8
0
100
AcDbLine
10
8.0000000000004547
20
212
30
0
11
4.5470000000000007e-13
21
212
31
0
0
LINE
5
2841
100
AcDbEntity
8
0
100
AcDbLine
10
6.0000000000004539
20
202
30
0
11
2.0000000000004547
21
202
31
0
0
LINE
5
2842
100
AcDbEntity
8
0
100
AcDbLine
10
18
20
210
30
0
11
18
21
218
31
0
0
LINE
5
2843
100
AcDbEntity
8
0
100
AcDbLine
10
2.0000000000004543
20
213.99999999999727
30
0
11
6.0000000000004539
21
213.99999999999727
31
0
0
LINE
5
2844
100
AcDbEntity
8
0
100
AcDbLine
10
10.000000000000451
20
202
30
0
11
10.000000000000451
21
218
31
0
0
LINE
5
2845
100
AcDbEntity
8
0
100
AcDbLine
10
4
20
216.00000000000091
30
0
11
8
21
216.00000000000091
31
0
0
LINE
5
2846
100
AcDbEntity
8
0
100
AcDbLine
10
78.000000000000455
20
186
30
0
11
78
21
182
31
0
0
LINE
5
2847
100
AcDbEntity
8
0
100
AcDbLine
10
70.000000000000455
20
182
30
0
11
70.000000000000455
21
198
31
0
0
LINE
5
2848
100
AcDbEntity
8
0
100
AcDbLine
10
102.0000000000004
20
190
30
0
11
118
21
190
31
0
0
LINE
5
2849
100
AcDbEntity
8
0
100
AcDbLine
10
98
20
198
30
0
11
93.99999999999865
21
197.99999999999909
31
0
0
LINE
5
2850
100
AcDbEntity
8
0
100
AcDbLine
10
98
20
190
30
0
11
98
21
198
31
0
0
LINE
5
2851
100
AcDbEntity
8
0
100
AcDbLine
10
98
20
182
30
0
11
90.000000000000455
21
182
31
0
0
LINE
5
2852
100
AcDbEntity
8
0
100
AcDbLine
10
112.0000000000004
20
180
30
0
11
128.0000000000004
21
180
31
0
0
LINE
5
2853
100
AcDbEntity
8
0
100
AcDbLine
10
94
20
186.00000000000091
30
0
11
98.000000000000469
21
186
31
0
0
LINE
5
2854
100
AcDbEntity
8
0
100
AcDbLine
10
102.0000000000004
20
210
30
0
11
118
21
210
31
0
0
LINE
5
2855
100
AcDbEntity
8
0
100
AcDbLine
10
120.00000178813934
20
200
30
0
11
128.0000000000004
21
200
31
0
0
LINE
5
2856
100
AcDbEntity
8
0
100
AcDbLine
10
100.00000000000041
20
192
30
0
11
100.00000000000041
21
208
31
0
0
LINE
5
2857
100
AcDbEntity
8
0
100
AcDbLine
10
98.000000000000469
20
186
30
0
11
98
21
182
31
0
0
LINE
5
2858
100
AcDbEntity
8
0
100
AcDbLine
10
93.99999999999865
20
197.99999999999909
30
0
11
94.000000000000469
21
194
31
0
0
LINE
5
2859
100
AcDbEntity
8
0
100
AcDbLine
10
162.00000000000043
20
182
30
0
11
162.00000000000043
21
190
31
0
0
LINE
5
2860
100
AcDbEntity
8
0
100
AcDbLine
10
170.0000000000004
20
198
30
0
11
162.00000000000043
21
198
31
0
0
LINE
5
2861
100
AcDbEntity
8
0
100
AcDbLine
10
164.00000000000003
20
188
30
0
11
164.00000000000003
21
184
31
0
0
LINE
5
2862
100
AcDbEntity
8
0
100
AcDbLine
10
168.0000000000004
20
180
30
0
11
168
21
188
31
0
0
LINE
5
2863
100
AcDbEntity
8
0
100
AcDbLine
10
176.00000000000045
20
196
30
0
11
176.00000000000182
21
192
31
0
0
LINE
5
2864
100
AcDbEntity
8
0
100
AcDbLine
10
172.00000000000185
20
192
30
0
11
172.00000000000043
21
200
31
0
0
LINE
5
2865
100
AcDbEntity
8
0
100
AcDbLine
10
172.00000000000043
20
188
30
0
11
172.00000000000043
21
183.99999999999727
31
0
0
LINE
5
2866
100
AcDbEntity
8
0
100
AcDbLine
10
168.0000000000004
20
192
30
0
11
160.0000000000004
21
192
31
0
0
LINE
5
2867
100
AcDbEntity
8
0
100
AcDbLine
10
172.00000000000043
20
200
30
0
11
180.00000268220901
21
200
31
0
0
LINE
5
2868
100
AcDbEntity
8
0
100
AcDbLine
10
172.00000000000043
20
183.99999999999727
30
0
11
176.00000000000045
21
183.99999999999727
31
0
0
LINE
5
2869
100
AcDbEntity
8
0
100
AcDbLine
10
173.99999999999861
20
197.99999999999909
30
0
11
174.00000000000045
21
194
31
0
0
LINE
5
2870
100
AcDbEntity
8
0
100
AcDbLine
10
180.00000000000043
20
188
30
0
11
172.00000000000043
21
188
31
0
0
LINE
5
2871
100
AcDbEntity
8
0
100
AcDbLine
10
176.00000000000182
20
192
30
0
11
172.00000000000185
21
192
31
0
0
LINE
5
2872
100
AcDbEntity
8
0
100
AcDbLine
10
96.000000000000441
20
216
30
0
11
96.000000000001819
21
212
31
0
0
LINE
5
2873
100
AcDbEntity
8
0
100
AcDbLine
10
104
20
216.00000000000091
30
0
11
108
21
216.00000000000091
31
0
0
LINE
5
2874
100
AcDbEntity
8
0
100
AcDbLine
10
166.0000000000004
20
186
30
0
11
166.0000000000004
21
182
31
0
0
LINE
5
2875
100
AcDbEntity
8
0
100
AcDbLine
10
178.00000000000043
20
186
30
0
11
178
21
182
31
0
0
LINE
5
2876
100
AcDbEntity
8
0
100
AcDbLine
10
162.00000000000043
20
193.99999999999727
30
0
11
166.0000000000004
21
193.99999999999727
31
0
0
LINE
5
2877
100
AcDbEntity
8
0
100
AcDbLine
10
100.00000000000041
20
212
30
0
11
100.00000000000041
21
220
31
0
0
LINE
5
2878
100
AcDbEntity
8
0
100
AcDbLine
10
108.0000000000004
20
212
30
0
11
100.00000000000041
21
212
31
0
0
LINE
5
2879
100
AcDbEntity
8
0
100
AcDbLine
10
108
20
216.00000000000091
30
0
11
108.0000000000004
21
212
31
0
0
LINE
5
2880
100
AcDbEntity
8
0
100
AcDbLine
10
168
20
188
30
0
11
164.00000000000003
21
188
31
0
0
LINE
5
2881
100
AcDbEntity
8
0
100
AcDbLine
10
168
20
196.00000000000091
30
0
11
168.0000000000004
21
192
31
0
0
LINE
5
2882
100
AcDbEntity
8
0
100
AcDbLine
10
164.00000000000003
20
196.00000000000091
30
0
11
168
21
196.00000000000091
31
0
0
LINE
5
2883
100
AcDbEntity
8
0
100
AcDbLine
10
96.000000000001819
20
212
30
0
11
92.000000000001819
21
212
31
0
0
LINE
5
2884
100
AcDbEntity
8
0
100
AcDbLine
10
162.00000000000043
20
198
30
0
11
162.00000000000043
21
193.99999999999727
31
0
0
LINE
5
2885
100
AcDbEntity
8
0
100
AcDbLine
10
160.0000000000004
20
180
30
0
11
160.0000000000004
21
188
31
0
0
LINE
5
2886
100
AcDbEntity
8
0
100
AcDbLine
10
170.0000000000004
20
182
30
0
11
170.0000000000004
21
198
31
0
0
LINE
5
2887
100
AcDbEntity
8
0
100
AcDbLine
10
100.00000000000041
20
208
30
0
11
92.000000000000441
21
208
31
0
0
LINE
5
2888
100
AcDbEntity
8
0
100
AcDbLine
10
178
20
198
30
0
11
173.99999999999861
21
197.99999999999909
31
0
0
LINE
5
2889
100
AcDbEntity
8
0
100
AcDbLine
10
92.000000000000441
20
203.99999999999727
30
0
11
96.000000000000441
21
203.99999999999727
31
0
0
LINE
5
2890
100
AcDbEntity
8
0
100
AcDbLine
10
93.99999999999865
20
217.99999999999909
30
0
11
94.000000000000469
21
214
31
0
0
LINE
5
2891
100
AcDbEntity
8
0
100
AcDbLine
10
94
20
206.00000000000091
30
0
11
98.000000000000469
21
206
31
0
0
LINE
5
2892
100
AcDbEntity
8
0
100
AcDbLine
10
98
20
218
30
0
11
93.99999999999865
21
217.99999999999909
31
0
0
LINE
5
2893
100
AcDbEntity
8
0
100
AcDbLine
10
98.000000000000469
20
206
30
0
11
98
21
202
31
0
0
LINE
5
2894
100
AcDbEntity
8
0
100
AcDbLine
10
92.000000000001819
20
212
30
0
11
92.000000000000441
21
220
31
0
0
LINE
5
2895
100
AcDbEntity
8
0
100
AcDbLine
10
112.0000000000018
20
212
30
0
11
112.0000000000004
21
220
31
0
0
LINE
5
2896
100
AcDbEntity
8
0
100
AcDbLine
10
116.00000000000179
20
212
30
0
11
112.0000000000018
21
212
31
0
0
LINE
5
2897
100
AcDbEntity
8
0
100
AcDbLine
10
98
20
202
30
0
11
90.000000000000455
21
202
31
0
0
LINE
5
2898
100
AcDbEntity
8
0
100
AcDbLine
10
92.000000000000441
20
208
30
0
11
92.000000000000441
21
203.99999999999727
31
0
0
LINE
5
2899
100
AcDbEntity
8
0
100
AcDbLine
10
152.00000000000182
20
192
30
0
11
152.0000000000004
21
200
31
0
0
LINE
5
2900
100
AcDbEntity
8
0
100
AcDbLine
10
113.99999999999861
20
217.99999999999909
30
0
11
114.00000000000041
21
214
31
0
0
LINE
5
2901
100
AcDbEntity
8
0
100
AcDbLine
10
158
20
182
30
0
11
150.0000000000004
21
182
31
0
0
LINE
5
2902
100
AcDbEntity
8
0
100
AcDbLine
10
146.0000000000004
20
182
30
0
11
142.0000000000004
21
182
31
0
0
LINE
5
2903
100
AcDbEntity
8
0
100
AcDbLine
10
110.00000000000041
20
218
30
0
11
102.0000000000004
21
218
31
0
0
LINE
5
2904
100
AcDbEntity
8
0
100
AcDbLine
10
150.0000000000004
20
198
30
0
11
142.0000000000004
21
198
31
0
0
LINE
5
2905
100
AcDbEntity
8
0
100
AcDbLine
10
142.0000000000004
20
193.99999999999727
30
0
11
146.0000000000004
21
193.99999999999727
31
0
0
LINE
5
2906
100
AcDbEntity
8
0
100
AcDbLine
10
142.0000000000004
20
182
30
0
11
142.0000000000004
21
190
31
0
0
LINE
5
2907
100
AcDbEntity
8
0
100
AcDbLine
10
154
20
186.00000000000091
30
0
11
158.0000000000004
21
186
31
0
0
LINE
5
2908
100
AcDbEntity
8
0
100
AcDbLine
10
153.99999999999858
20
197.99999999999909
30
0
11
154.0000000000004
21
194
31
0
0
LINE
5
2909
100
AcDbEntity
8
0
100
AcDbLine
10
142.0000000000004
20
190
30
0
11
158
21
190
31
0
0
LINE
5
2910
100
AcDbEntity
8
0
100
AcDbLine
10
150.0000000000004
20
182
30
0
11
150.0000000000004
21
198
31
0
0
LINE
5
2911
100
AcDbEntity
8
0
100
AcDbLine
10
138.0000000000004
20
186
30
0
11
138
21
182
31
0
0
LINE
5
2912
100
AcDbEntity
8
0
100
AcDbLine
10
138
20
190
30
0
11
138
21
198
31
0
0
LINE
5
2913
100
AcDbEntity
8
0
100
AcDbLine
10
102.0000000000004
20
218
30
0
11
102.0000000000004
21
213.99999999999727
31
0
0
LINE
5
2914
100
AcDbEntity
8
0
100
AcDbLine
10
146.0000000000004
20
186
30
0
11
146.0000000000004
21
182
31
0
0
LINE
5
2915
100
AcDbEntity
8
0
100
AcDbLine
10
102.0000000000004
20
213.99999999999727
30
0
11
106.0000000000004
21
213.99999999999727
31
0
0
LINE
5
2916
100
AcDbEntity
8
0
100
AcDbLine
10
158
20
198
30
0
11
153.99999999999858
21
197.99999999999909
31
0
0
LINE
5
2917
100
AcDbEntity
8
0
100
AcDbLine
10
98
20
210
30
0
11
98
21
218
31
0
0
LINE
5
2918
100
AcDbEntity
8
0
100
AcDbLine
10
158.0000000000004
20
186
30
0
11
158
21
182
31
0
0
LINE
5
2919
100
AcDbEntity
8
0
100
AcDbLine
10
142.0000000000004
20
198
30
0
11
142.0000000000004
21
193.99999999999727
31
0
0
LINE
5
2920
100
AcDbEntity
8
0
100
AcDbLine
10
158
20
190
30
0
11
158
21
198
31
0
0
LINE
5
2921
100
AcDbEntity
8
0
100
AcDbLine
10
110.00000000000023
20
210.00000000000003
30
0
11
110.00000000000041
21
218
31
0
0
LINE
5
2922
100
AcDbEntity
8
0
100
AcDbLine
10
140.0000000000004
20
180
30
0
11
140.0000000000004
21
188
31
0
0
LINE
5
2923
100
AcDbEntity
8
0
100
AcDbLine
10
132.0000000000004
20
200
30
0
11
148.0000000000004
21
200
31
0
0
LINE
5
2924
100
AcDbEntity
8
0
100
AcDbLine
10
156.00000000000182
20
192
30
0
11
152.00000000000182
21
192
31
0
0
LINE
5
2925
100
AcDbEntity
8
0
100
AcDbLine
10
156.0000000000004
20
196
30
0
11
156.00000000000182
21
192
31
0
0
LINE
5
2926
100
AcDbEntity
8
0
100
AcDbLine
10
152.0000000000004
20
200
30
0
11
168.0000000000004
21
200
31
0
0
LINE
5
2927
100
AcDbEntity
8
0
100
AcDbLine
10
160.0000000000004
20
192
30
0
11
160.0000000000004
21
208
31
0
0
LINE
5
2928
100
AcDbEntity
8
0
100
AcDbLine
10
148.0000000000004
20
180
30
0
11
148
21
188
31
0
0
LINE
5
2929
100
AcDbEntity
8
0
100
AcDbLine
10
100.00000000000041
20
188
30
0
11
92.000000000000441
21
188
31
0
0
LINE
5
2930
100
AcDbEntity
8
0
100
AcDbLine
10
108.0000000000004
20
180
30
0
11
108
21
188
31
0
0
LINE
5
2931
100
AcDbEntity
8
0
100
AcDbLine
10
144
20
196.00000000000091
30
0
11
148
21
196.00000000000091
31
0
0
LINE
5
2932
100
AcDbEntity
8
0
100
AcDbLine
10
160.0000000000004
20
188
30
0
11
152.0000000000004
21
188
31
0
0
LINE
5
2933
100
AcDbEntity
8
0
100
AcDbLine
10
100.00000000000041
20
180
30
0
11
100.00000000000041
21
188
31
0
0
LINE
5
2934
100
AcDbEntity
8
0
100
AcDbLine
10
144
20
188
30
0
11
144
21
184
31
0
0
LINE
5
2935
100
AcDbEntity
8
0
100
AcDbLine
10
152.0000000000004
20
188
30
0
11
152.0000000000004
21
183.99999999999727
31
0
0
LINE
5
2936
100
AcDbEntity
8
0
100
AcDbLine
10
140.0000000000004
20
192
30
0
11
140.0000000000004
21
208
31
0
0
LINE
5
2937
100
AcDbEntity
8
0
100
AcDbLine
10
148
20
196.00000000000091
30
0
11
148.0000000000004
21
192
31
0
0
LINE
5
2938
100
AcDbEntity
8
0
100
AcDbLine
10
132.0000000000004
20
180
30
0
11
148.0000000000004
21
180
31
0
0
LINE
5
2939
100
AcDbEntity
8
0
100
AcDbLine
10
148
20
188
30
0
11
144
21
188
31
0
0
LINE
5
2940
100
AcDbEntity
8
0
100
AcDbLine
10
148.0000000000004
20
192
30
0
11
140.0000000000004
21
192
31
0
0
LINE
5
2941
100
AcDbEntity
8
0
100
AcDbLine
10
152.0000000000004
20
183.99999999999727
30
0
11
156.0000000000004
21
183.99999999999727
31
0
0
LINE
5
2942
100
AcDbEntity
8
0
100
AcDbLine
10
92.000000000000441
20
188
30
0
11
92.000000000000441
21
183.99999999999727
31
0
0
LINE
5
2943
100
AcDbEntity
8
0
100
AcDbLine
10
112.0000000000004
20
183.99999999999727
30
0
11
116.0000000000004
21
183.99999999999727
31
0
0
LINE
5
2944
100
AcDbEntity
8
0
100
AcDbLine
10
106.0000000000004
20
186
30
0
11
106.0000000000004
21
182
31
0
0
LINE
5
2945
100
AcDbEntity
8
0
100
AcDbLine
10
106.0000000000004
20
182
30
0
11
102.0000000000004
21
182
31
0
0
LINE
5
2946
100
AcDbEntity
8
0
100
AcDbLine
10
102.0000000000004
20
182
30
0
11
102.0000000000004
21
190
31
0
0
LINE
5
2947
100
AcDbEntity
8
0
100
AcDbLine
10
118
20
182
30
0
11
110.00000000000041
21
182
31
0
0
LINE
5
2948
100
AcDbEntity
8
0
100
AcDbLine
10
92.000000000000441
20
183.99999999999727
30
0
11
96.000000000000441
21
183.99999999999727
31
0
0
LINE
5
2949
100
AcDbEntity
8
0
100
AcDbLine
10
92.000000000000441
20
180
30
0
11
108.0000000000004
21
180
31
0
0
LINE
5
2950
100
AcDbEntity
8
0
100
AcDbLine
10
104
20
188
30
0
11
104
21
184
31
0
0
LINE
5
2951
100
AcDbEntity
8
0
100
AcDbLine
10
110.00000000000041
20
182
30
0
11
110.00000000000041
21
190.00000283122063
31
0
0
LINE
5
2952
100
AcDbEntity
8
0
100
AcDbLine
10
112.0000000000004
20
188
30
0
11
112.0000000000004
21
183.99999999999727
31
0
0
LINE
5
2953
100
AcDbEntity
8
0
100
AcDbLine
10
108
20
188
30
0
11
104
21
188
31
0
0
LINE
5
2954
100
AcDbEntity
8
0
100
AcDbLine
10
92.000000000000441
20
200
30
0
11
100.00000149011612
21
200
31
0
0
LINE
5
2955
100
AcDbEntity
8
0
100
AcDbLine
10
96.000000000000441
20
196
30
0
11
96.000000000001819
21
192
31
0
0
LINE
5
2956
100
AcDbEntity
8
0
100
AcDbLine
10
96.000000000001819
20
192
30
0
11
92.000000000001819
21
192
31
0
0
LINE
5
2957
100
AcDbEntity
8
0
100
AcDbLine
10
92.000000000001819
20
192
30
0
11
92.000000000000441
21
200
31
0
0
LINE
5
2958
100
AcDbEntity
8
0
100
AcDbLine
10
68
20
188
30
0
11
64
21
188
31
0
0
LINE
5
2959
100
AcDbEntity
8
0
100
AcDbLine
10
64
20
196.00000000000091
30
0
11
68
21
196.00000000000091
31
0
0
LINE
5
2960
100
AcDbEntity
8
0
100
AcDbLine
10
52.000000000000455
20
188
30
0
11
52.000000000000455
21
183.99999999999727
31
0
0
LINE
5
2961
100
AcDbEntity
8
0
100
AcDbLine
10
56.000000000001826
20
192
30
0
11
52.000000000001819
21
192
31
0
0
LINE
5
2962
100
AcDbEntity
8
0
100
AcDbLine
10
60.000000000000462
20
188
30
0
11
52.000000000000455
21
188
31
0
0
LINE
5
2963
100
AcDbEntity
8
0
100
AcDbLine
10
68.000000000000455
20
192
30
0
11
60.000000000000462
21
192
31
0
0
LINE
5
2964
100
AcDbEntity
8
0
100
AcDbLine
10
52.000000000001819
20
192
30
0
11
52.000000000000455
21
200
31
0
0
LINE
5
2965
100
AcDbEntity
8
0
100
AcDbLine
10
52.000000000000455
20
200
30
0
11
68.000000000000455
21
200
31
0
0
LINE
5
2966
100
AcDbEntity
8
0
100
AcDbLine
10
68
20
196.00000000000091
30
0
11
68.000000000000455
21
192
31
0
0
LINE
5
2967
100
AcDbEntity
8
0
100
AcDbLine
10
58.000000000000007
20
182
30
0
11
50.000000000000462
21
182
31
0
0
LINE
5
2968
100
AcDbEntity
8
0
100
AcDbLine
10
8
20
196.00000000000091
30
0
11
8.0000000000004547
21
192
31
0
0
LINE
5
2969
100
AcDbEntity
8
0
100
AcDbLine
10
70.000000000000455
20
198
30
0
11
62.000000000000455
21
198
31
0
0
LINE
5
2970
100
AcDbEntity
8
0
100
AcDbLine
10
12.000000000000448
20
188
30
0
11
12.000000000000448
21
183.99999999999727
31
0
0
LINE
5
2971
100
AcDbEntity
8
0
100
AcDbLine
10
54
20
186.00000000000091
30
0
11
58.000000000000462
21
186
31
0
0
LINE
5
2972
100
AcDbEntity
8
0
100
AcDbLine
10
4
20
188
30
0
11
4
21
184
31
0
0
LINE
5
2973
100
AcDbEntity
8
0
100
AcDbLine
10
66.000000000000455
20
186
30
0
11
66.000000000000455
21
182
31
0
0
LINE
5
2974
100
AcDbEntity
8
0
100
AcDbLine
10
62.000000000000455
20
193.99999999999727
30
0
11
66.000000000000455
21
193.99999999999727
31
0
0
LINE
5
2975
100
AcDbEntity
8
0
100
AcDbLine
10
8
20
188
30
0
11
4
21
188
31
0
0
LINE
5
2976
100
AcDbEntity
8
0
100
AcDbLine
10
4
20
196.00000000000091
30
0
11
8
21
196.00000000000091
31
0
0
LINE
5
2977
100
AcDbEntity
8
0
100
AcDbLine
10
58.000000000000462
20
186
30
0
11
58.000000000000007
21
182
31
0
0
LINE
5
2978
100
AcDbEntity
8
0
100
AcDbLine
10
12.000000000000448
20
183.99999999999727
30
0
11
16.000000000000448
21
183.99999999999727
31
0
0
LINE
5
2979
100
AcDbEntity
8
0
100
AcDbLine
10
42.000000000000455
20
190
30
0
11
58.000000000000007
21
190
31
0
0
LINE
5
2980
100
AcDbEntity
8
0
100
AcDbLine
10
20.000000000000462
20
188
30
0
11
12.000000000000448
21
188
31
0
0
LINE
5
2981
100
AcDbEntity
8
0
100
AcDbLine
10
62.000000000000455
20
198
30
0
11
62.000000000000455
21
193.99999999999727
31
0
0
LINE
5
2982
100
AcDbEntity
8
0
100
AcDbLine
10
62.000000000000455
20
182
30
0
11
62.000000000000455
21
190
31
0
0
LINE
5
2983
100
AcDbEntity
8
0
100
AcDbLine
10
66.000000000000455
20
182
30
0
11
62.000000000000455
21
182
31
0
0
LINE
5
2984
100
AcDbEntity
8
0
100
AcDbLine
10
46.000000000000455
20
186
30
0
11
46.000000000000455
21
182
31
0
0
LINE
5
2985
100
AcDbEntity
8
0
100
AcDbLine
10
44
20
196.00000000000091
30
0
11
48.000000000000007
21
196.00000000000091
31
0
0
LINE
5
2986
100
AcDbEntity
8
0
100
AcDbLine
10
53.999999999998636
20
197.99999999999909
30
0
11
54.000000000000455
21
194
31
0
0
LINE
5
2987
100
AcDbEntity
8
0
100
AcDbLine
10
68.000000000000455
20
180
30
0
11
68
21
188
31
0
0
LINE
5
2988
100
AcDbEntity
8
0
100
AcDbLine
10
56.000000000000455
20
196
30
0
11
56.000000000001826
21
192
31
0
0
LINE
5
2989
100
AcDbEntity
8
0
100
AcDbLine
10
52.000000000000455
20
183.99999999999727
30
0
11
56.000000000000455
21
183.99999999999727
31
0
0
LINE
5
2990
100
AcDbEntity
8
0
100
AcDbLine
10
20.000000000000462
20
180
30
0
11
20.000000000000462
21
188
31
0
0
LINE
5
2991
100
AcDbEntity
8
0
100
AcDbLine
10
64
20
188
30
0
11
64
21
184
31
0
0
LINE
5
2992
100
AcDbEntity
8
0
100
AcDbLine
10
50.000000000000462
20
182
30
0
11
50.000000000000462
21
198
31
0
0
LINE
5
2993
100
AcDbEntity
8
0
100
AcDbLine
10
48.000000000000007
20
188
30
0
11
44
21
188
31
0
0
LINE
5
2994
100
AcDbEntity
8
0
100
AcDbLine
10
50.000000000000462
20
198
30
0
11
42.000000000000455
21
198
31
0
0
LINE
5
2995
100
AcDbEntity
8
0
100
AcDbLine
10
58.000000000000007
20
190
30
0
11
58.000000000000007
21
198
31
0
0
LINE
5
2996
100
AcDbEntity
8
0
100
AcDbLine
10
48.000000000000007
20
196.00000000000091
30
0
11
48.000000000000462
21
192
31
0
0
LINE
5
2997
100
AcDbEntity
8
0
100
AcDbLine
10
48.000000000000462
20
180
30
0
11
48.000000000000007
21
188
31
0
0
LINE
5
2998
100
AcDbEntity
8
0
100
AcDbLine
10
60.000000000000462
20
180
30
0
11
60.000000000000462
21
188
31
0
0
LINE
5
2999
100
AcDbEntity
8
0
100
AcDbLine
10
52.000000000000455
20
180
30
0
11
68.000000000000455
21
180
31
0
0
LINE
5
3000
100
AcDbEntity
8
0
100
AcDbLine
10
58.000000000000007
20
198
30
0
11
53.999999999998636
21
197.99999999999909
31
0
0
LINE
5
3001
100
AcDbEntity
8
0
100
AcDbLine
10
78
20
198
30
0
11
73.999999999998622
21
197.99999999999909
31
0
0
LINE
5
3002
100
AcDbEntity
8
0
100
AcDbLine
10
84
20
188
30
0
11
84
21
184
31
0
0
LINE
5
3003
100
AcDbEntity
8
0
100
AcDbLine
10
20.000000000000462
20
212
30
0
11
20.000000000000462
21
220
31
0
0
LINE
5
3004
100
AcDbEntity
8
0
100
AcDbLine
10
88.000000000000455
20
180
30
0
11
88
21
188
31
0
0
LINE
5
3005
100
AcDbEntity
8
0
100
AcDbLine
10
88
20
188
30
0
11
84
21
188
31
0
0
LINE
5
3006
100
AcDbEntity
8
0
100
AcDbLine
10
16.000000000001819
20
212
30
0
11
12.000000000001821
21
212
31
0
0
LINE
5
3007
100
AcDbEntity
8
0
100
AcDbLine
10
12.000000000001821
20
212
30
0
11
12.000000000000448
21
220
31
0
0
LINE
5
3008
100
AcDbEntity
8
0
100
AcDbLine
10
78
20
190
30
0
11
78
21
198
31
0
0
LINE
5
3009
100
AcDbEntity
8
0
100
AcDbLine
10
72.000000000000455
20
180
30
0
11
88.000000000000455
21
180
31
0
0
LINE
5
3010
100
AcDbEntity
8
0
100
AcDbLine
10
76.000000000001819
20
192
30
0
11
72.000000000001819
21
192
31
0
0
LINE
5
3011
100
AcDbEntity
8
0
100
AcDbLine
10
76.000000000000455
20
196
30
0
11
76.000000000001819
21
192
31
0
0
LINE
5
3012
100
AcDbEntity
8
0
100
AcDbLine
10
74
20
186.00000000000091
30
0
11
78.000000000000455
21
186
31
0
0
LINE
5
3013
100
AcDbEntity
8
0
100
AcDbLine
10
78
20
182
30
0
11
70.000000000000455
21
182
31
0
0
LINE
5
3014
100
AcDbEntity
8
0
100
AcDbLine
10
16.000000000000448
20
216
30
0
11
16.000000000001819
21
212
31
0
0
LINE
5
3015
100
AcDbEntity
8
0
100
AcDbLine
10
88
20
196.00000000000091
30
0
11
88.000000000000455
21
192
31
0
0
LINE
5
3016
100
AcDbEntity
8
0
100
AcDbLine
10
73.999999999998622
20
197.99999999999909
30
0
11
74.000000000000455
21
194
31
0
0
LINE
5
3017
100
AcDbEntity
8
0
100
AcDbLine
10
80.000000000000455
20
192
30
0
11
80.000000000000455
21
208
31
0
0
LINE
5
3018
100
AcDbEntity
8
0
100
AcDbLine
10
72.000000000000455
20
200
30
0
11
88.000000000000455
21
200
31
0
0
LINE
5
3019
100
AcDbEntity
8
0
100
AcDbLine
10
72.000000000001819
20
192
30
0
11
72.000000000000455
21
200
31
0
0
LINE
5
3020
100
AcDbEntity
8
0
100
AcDbLine
10
84
20
196.00000000000091
30
0
11
88
21
196.00000000000091
31
0
0
LINE
5
3021
100
AcDbEntity
8
0
100
AcDbLine
10
72.000000000000455
20
183.99999999999727
30
0
11
76.000000000000455
21
183.99999999999727
31
0
0
LINE
5
3022
100
AcDbEntity
8
0
100
AcDbLine
10
88.000000000000455
20
192
30
0
11
80.000000000000455
21
192
31
0
0
LINE
5
3023
100
AcDbEntity
8
0
100
AcDbLine
10
90.000000000000455
20
198
30
0
11
82.000000000000455
21
198
31
0
0
LINE
5
3024
100
AcDbEntity
8
0
100
AcDbLine
10
82.000000000000455
20
198
30
0
11
82.000000000000455
21
193.99999999999727
31
0
0
LINE
5
3025
100
AcDbEntity
8
0
100
AcDbLine
10
90.000000000000455
20
182
30
0
11
90.000000000000455
21
198
31
0
0
LINE
5
3026
100
AcDbEntity
8
0
100
AcDbLine
10
82.000000000000455
20
193.99999999999727
30
0
11
86.000000000000455
21
193.99999999999727
31
0
0
LINE
5
3027
100
AcDbEntity
8
0
100
AcDbLine
10
82.000000000000455
20
182
30
0
11
82.000000000000455
21
190
31
0
0
LINE
5
3028
100
AcDbEntity
8
0
100
AcDbLine
10
40.000000000000455
20
192
30
0
11
40.000000000000455
21
208
31
0
0
LINE
5
3029
100
AcDbEntity
8
0
100
AcDbLine
10
80.000000000000455
20
180
30
0
11
80.000000000000455
21
188
31
0
0
LINE
5
3030
100
AcDbEntity
8
0
100
AcDbLine
10
80.000000000000455
20
188
30
0
11
72.000000000000455
21
188
31
0
0
LINE
5
3031
100
AcDbEntity
8
0
100
AcDbLine
10
72.000000000000455
20
188
30
0
11
72.000000000000455
21
183.99999999999727
31
0
0
LINE
5
3032
100
AcDbEntity
8
0
100
AcDbLine
10
82.000000000000455
20
190
30
0
11
98
21
190
31
0
0
LINE
5
3033
100
AcDbEntity
8
0
100
AcDbLine
10
86.000000000000455
20
182
30
0
11
82.000000000000455
21
182
31
0
0
LINE
5
3034
100
AcDbEntity
8
0
100
AcDbLine
10
86.000000000000455
20
186
30
0
11
86.000000000000455
21
182
31
0
0
LINE
5
3035
100
AcDbEntity
8
0
100
AcDbLine
10
34
20
186.00000000000091
30
0
11
38.000000000000462
21
186
31
0
0
LINE
5
3036
100
AcDbEntity
8
0
100
AcDbLine
10
46.000000000000455
20
182
30
0
11
42.000000000000455
21
182
31
0
0
LINE
5
3037
100
AcDbEntity
8
0
100
AcDbLine
10
22.000000000000451
20
190
30
0
11
38
21
190
31
0
0
LINE
5
3038
100
AcDbEntity
8
0
100
AcDbLine
10
38
20
198
30
0
11
33.999999999998643
21
197.99999999999909
31
0
0
LINE
5
3039
100
AcDbEntity
8
0
100
AcDbLine
10
38.000000000000462
20
186
30
0
11
38
21
182
31
0
0
LINE
5
3040
100
AcDbEntity
8
0
100
AcDbLine
10
42.000000000000455
20
193.99999999999727
30
0
11
46.000000000000455
21
193.99999999999727
31
0
0
LINE
5
3041
100
AcDbEntity
8
0
100
AcDbLine
10
22.000000000000451
20
182
30
0
11
22.000000000000451
21
190
31
0
0
LINE
5
3042
100
AcDbEntity
8
0
100
AcDbLine
10
42.000000000000455
20
182
30
0
11
42.000000000000455
21
190
31
0
0
LINE
5
3043
100
AcDbEntity
8
0
100
AcDbLine
10
38
20
190
30
0
11
38
21
198
31
0
0
LINE
5
3044
100
AcDbEntity
8
0
100
AcDbLine
10
38
20
182
30
0
11
30.000000000000462
21
182
31
0
0
LINE
5
3045
100
AcDbEntity
8
0
100
AcDbLine
10
33.999999999998643
20
197.99999999999909
30
0
11
34.000000000000469
21
194
31
0
0
LINE
5
3046
100
AcDbEntity
8
0
100
AcDbLine
10
66.000000000000455
20
202
30
0
11
62.000000000000455
21
202
31
0
0
LINE
5
3047
100
AcDbEntity
8
0
100
AcDbLine
10
28.000000000000004
20
188
30
0
11
24.000000000000004
21
188
31
0
0
LINE
5
3048
100
AcDbEntity
8
0
100
AcDbLine
10
66.000000000000455
20
206
30
0
11
66.000000000000455
21
202
31
0
0
LINE
5
3049
100
AcDbEntity
8
0
100
AcDbLine
10
42.000000000000455
20
198
30
0
11
42.000000000000455
21
193.99999999999727
31
0
0
LINE
5
3050
100
AcDbEntity
8
0
100
AcDbLine
10
30.000000000000462
20
182
30
0
11
30.000000000000462
21
198
31
0
0
LINE
5
3051
100
AcDbEntity
8
0
100
AcDbLine
10
26.000000000000462
20
182
30
0
11
22.000000000000451
21
182
31
0
0
LINE
5
3052
100
AcDbEntity
8
0
100
AcDbLine
10
26.000000000000462
20
186
30
0
11
26.000000000000462
21
182
31
0
0
LINE
5
3053
100
AcDbEntity
8
0
100
AcDbLine
10
62.000000000000455
20
202
30
0
11
62.000000000000455
21
210
31
0
0
LINE
5
3054
100
AcDbEntity
8
0
100
AcDbLine
10
36.000000000000462
20
196
30
0
11
36.000000000001819
21
192
31
0
0
LINE
5
3055
100
AcDbEntity
8
0
100
AcDbLine
10
24.000000000000004
20
188
30
0
11
24.000000000000004
21
184
31
0
0
LINE
5
3056
100
AcDbEntity
8
0
100
AcDbLine
10
28.000000000000465
20
180
30
0
11
28.000000000000004
21
188
31
0
0
LINE
5
3057
100
AcDbEntity
8
0
100
AcDbLine
10
32.000000000000448
20
188
30
0
11
32.000000000000448
21
183.99999999999727
31
0
0
LINE
5
3058
100
AcDbEntity
8
0
100
AcDbLine
10
32.000000000000448
20
200
30
0
11
48.000000000000462
21
200
31
0
0
LINE
5
3059
100
AcDbEntity
8
0
100
AcDbLine
10
36.000000000001819
20
192
30
0
11
32.000000000001819
21
192
31
0
0
LINE
5
3060
100
AcDbEntity
8
0
100
AcDbLine
10
44
20
188
30
0
11
44
21
184
31
0
0
LINE
5
3061
100
AcDbEntity
8
0
100
AcDbLine
10
58.000000000000007
20
218
30
0
11
53.999999999998636
21
217.99999999999909
31
0
0
LINE
5
3062
100
AcDbEntity
8
0
100
AcDbLine
10
70.000000000000455
20
218
30
0
11
62.000000000000455
21
218
31
0
0
LINE
5
3063
100
AcDbEntity
8
0
100
AcDbLine
10
32.000000000001819
20
192
30
0
11
32.000000000000448
21
200
31
0
0
LINE
5
3064
100
AcDbEntity
8
0
100
AcDbLine
10
58.000000000000462
20
206
30
0
11
58.000000000000007
21
202
31
0
0
LINE
5
3065
100
AcDbEntity
8
0
100
AcDbLine
10
46.000000000000455
20
206
30
0
11
46.000000000000455
21
202
31
0
0
LINE
5
3066
100
AcDbEntity
8
0
100
AcDbLine
10
40.000000000000455
20
180
30
0
11
40.000000000000455
21
188
31
0
0
LINE
5
3067
100
AcDbEntity
8
0
100
AcDbLine
10
62.000000000000455
20
213.99999999999727
30
0
11
66.000000000000455
21
213.99999999999727
31
0
0
LINE
5
3068
100
AcDbEntity
8
0
100
AcDbLine
10
54
20
206.00000000000091
30
0
11
58.000000000000462
21
206
31
0
0
LINE
5
3069
100
AcDbEntity
8
0
100
AcDbLine
10
58.000000000000007
20
210
30
0
11
58.000000000000007
21
218
31
0
0
LINE
5
3070
100
AcDbEntity
8
0
100
AcDbLine
10
62.000000000000455
20
218
30
0
11
62.000000000000455
21
213.99999999999727
31
0
0
LINE
5
3071
100
AcDbEntity
8
0
100
AcDbLine
10
44
20
216.00000000000091
30
0
11
48.000000000000007
21
216.00000000000091
31
0
0
LINE
5
3072
100
AcDbEntity
8
0
100
AcDbLine
10
48.000000000000462
20
200
30
0
11
48.000000000000007
21
208
31
0
0
LINE
5
3073
100
AcDbEntity
8
0
100
AcDbLine
10
48.000000000000007
20
208
30
0
11
44
21
208
31
0
0
LINE
5
3074
100
AcDbEntity
8
0
100
AcDbLine
10
56.000000000000455
20
216
30
0
11
56.000000000001826
21
212
31
0
0
LINE
5
3075
100
AcDbEntity
8
0
100
AcDbLine
10
48.000000000000007
20
216.00000000000091
30
0
11
48.000000000000462
21
212
31
0
0
LINE
5
3076
100
AcDbEntity
8
0
100
AcDbLine
10
48.000000000000462
20
192
30
0
11
40.000000000000455
21
192
31
0
0
LINE
5
3077
100
AcDbEntity
8
0
100
AcDbLine
10
32.000000000000448
20
183.99999999999727
30
0
11
36.000000000000462
21
183.99999999999727
31
0
0
LINE
5
3078
100
AcDbEntity
8
0
100
AcDbLine
10
40.000000000000455
20
188
30
0
11
32.000000000000448
21
188
31
0
0
LINE
5
3079
100
AcDbEntity
8
0
100
AcDbLine
10
32.000000000000448
20
180
30
0
11
48.000000000000462
21
180
31
0
0
LINE
5
3080
100
AcDbEntity
8
0
100
AcDbLine
10
50.000000000000462
20
218
30
0
11
42.000000000000455
21
218
31
0
0
LINE
5
3081
100
AcDbEntity
8
0
100
AcDbLine
10
42.000000000000455
20
210
30
0
11
58.000000000000007
21
210
31
0
0
LINE
5
3082
100
AcDbEntity
8
0
100
AcDbLine
10
50.000000000000462
20
202
30
0
11
50.000000000000462
21
218
31
0
0
LINE
5
3083
100
AcDbEntity
8
0
100
AcDbLine
10
53.999999999998636
20
217.99999999999909
30
0
11
54.000000000000455
21
214
31
0
0
LINE
5
3084
100
AcDbEntity
8
0
100
AcDbLine
10
64
20
208
30
0
11
64
21
204
31
0
0
LINE
5
3085
100
AcDbEntity
8
0
100
AcDbLine
10
52.000000000000455
20
203.99999999999727
30
0
11
56.000000000000455
21
203.99999999999727
31
0
0
LINE
5
3086
100
AcDbEntity
8
0
100
AcDbLine
10
60.000000000000462
20
212
30
0
11
60.000000000000462
21
220
31
0
0
LINE
5
3087
100
AcDbEntity
8
0
100
AcDbLine
10
52.000000000001819
20
212
30
0
11
52.000000000000455
21
220
31
0
0
LINE
5
3088
100
AcDbEntity
8
0
100
AcDbLine
10
58.000000000000007
20
202
30
0
11
50.000000000000462
21
202
31
0
0
LINE
5
3089
100
AcDbEntity
8
0
100
AcDbLine
10
2.0000000000004543
20
193.99999999999727
30
0
11
6.0000000000004539
21
193.99999999999727
31
0
0
LINE
5
3090
100
AcDbEntity
8
0
100
AcDbLine
10
68.000000000000455
20
200
30
0
11
68
21
208
31
0
0
LINE
5
3091
100
AcDbEntity
8
0
100
AcDbLine
10
2.0000000000004543
20
182
30
0
11
2.0000000000004543
21
190
31
0
0
LINE
5
3092
100
AcDbEntity
8
0
100
AcDbLine
10
56.000000000001826
20
212
30
0
11
52.000000000001819
21
212
31
0
0
LINE
5
3093
100
AcDbEntity
8
0
100
AcDbLine
10
62.000000000000455
20
210
30
0
11
78
21
210
31
0
0
LINE
5
3094
100
AcDbEntity
8
0
100
AcDbLine
10
68
20
208
30
0
11
64
21
208
31
0
0
LINE
5
3095
100
AcDbEntity
8
0
100
AcDbLine
10
6.0000000000004539
20
186
30
0
11
6.0000000000004539
21
182
31
0
0
LINE
5
3096
100
AcDbEntity
8
0
100
AcDbLine
10
2.0000000000004543
20
190
30
0
11
18
21
190
31
0
0
LINE
5
3097
100
AcDbEntity
8
0
100
AcDbLine
10
60.000000000000462
20
208
30
0
11
52.000000000000455
21
208
31
0
0
LINE
5
3098
100
AcDbEntity
8
0
100
AcDbLine
10
68.000000000000455
20
212
30
0
11
60.000000000000462
21
212
31
0
0
LINE
5
3099
100
AcDbEntity
8
0
100
AcDbLine
10
68
20
216.00000000000091
30
0
11
68.000000000000455
21
212
31
0
0
LINE
5
3100
100
AcDbEntity
8
0
100
AcDbLine
10
64
20
216.00000000000091
30
0
11
68
21
216.00000000000091
31
0
0
LINE
5
3101
100
AcDbEntity
8
0
100
AcDbLine
10
14.000000000000002
20
186.00000000000091
30
0
11
18.000000000000448
21
186
31
0
0
LINE
5
3102
100
AcDbEntity
8
0
100
AcDbLine
10
10.000000000000451
20
198
30
0
11
2.0000000000004543
21
198
31
0
0
LINE
5
3103
100
AcDbEntity
8
0
100
AcDbLine
10
10.000000000000451
20
182
30
0
11
10.000000000000451
21
198
31
0
0
LINE
5
3104
100
AcDbEntity
8
0
100
AcDbLine
10
18.000000000000448
20
186
30
0
11
18
21
182
31
0
0
LINE
5
3105
100
AcDbEntity
8
0
100
AcDbLine
10
18
20
182
30
0
11
10.000000000000451
21
182
31
0
0
LINE
5
3106
100
AcDbEntity
8
0
100
AcDbLine
10
62.000000000000455
20
190
30
0
11
78
21
190
31
0
0
LINE
5
3107
100
AcDbEntity
8
0
100
AcDbLine
10
2.0000000000004543
20
198
30
0
11
2.0000000000004543
21
193.99999999999727
31
0
0
LINE
5
3108
100
AcDbEntity
8
0
100
AcDbLine
10
0
20
200
30
0
11
8.0000000000004547
21
200
31
0
0
LINE
5
3109
100
AcDbEntity
8
0
100
AcDbLine
10
8.0000000000004547
20
192
30
0
11
4.5519144009631418e-13
21
192
31
0
0
LINE
5
3110
100
AcDbEntity
8
0
100
AcDbLine
10
52.000000000000455
20
208
30
0
11
52.000000000000455
21
203.99999999999727
31
0
0
LINE
5
3111
100
AcDbEntity
8
0
100
AcDbLine
10
60.000000000000462
20
192
30
0
11
60.000000000000462
21
208
31
0
0
LINE
5
3112
100
AcDbEntity
8
0
100
AcDbLine
10
6.0000000000004539
20
182
30
0
11
2.0000000000004543
21
182
31
0
0
LINE
5
3113
100
AcDbEntity
8
0
100
AcDbLine
10
8.0000000000004547
20
180
30
0
11
8
21
188
31
0
0
LINE
5
3114
100
AcDbEntity
8
0
100
AcDbLine
10
152.00000000000182
20
212
30
0
11
152.0000000000004
21
220
31
0
0
LINE
5
3115
100
AcDbEntity
8
0
100
AcDbLine
10
124
20
196.00000000000091
30
0
11
128
21
196.00000000000091
31
0
0
LINE
5
3116
100
AcDbEntity
8
0
100
AcDbLine
10
152.0000000000004
20
208
30
0
11
152.0000000000004
21
203.99999999999727
31
0
0
LINE
5
3117
100
AcDbEntity
8
0
100
AcDbLine
10
140.0000000000004
20
212
30
0
11
140.0000000000004
21
220
31
0
0
LINE
5
3118
100
AcDbEntity
8
0
100
AcDbLine
10
128
20
196.00000000000091
30
0
11
128.0000000000004
21
192
31
0
0
LINE
5
3119
100
AcDbEntity
8
0
100
AcDbLine
10
144
20
216.00000000000091
30
0
11
148
21
216.00000000000091
31
0
0
LINE
5
3120
100
AcDbEntity
8
0
100
AcDbLine
10
138.0000000000004
20
206
30
0
11
138
21
202
31
0
0
LINE
5
3121
100
AcDbEntity
8
0
100
AcDbLine
10
146.0000000000004
20
202
30
0
11
142.0000000000004
21
202
31
0
0
LINE
5
3122
100
AcDbEntity
8
0
100
AcDbLine
10
120.00000000000041
20
188
30
0
11
112.0000000000004
21
188
31
0
0
LINE
5
3123
100
AcDbEntity
8
0
100
AcDbLine
10
138
20
210
30
0
11
138
21
218
31
0
0
LINE
5
3124
100
AcDbEntity
8
0
100
AcDbLine
10
158
20
210
30
0
11
158
21
218
31
0
0
LINE
5
3125
100
AcDbEntity
8
0
100
AcDbLine
10
152.0000000000004
20
203.99999999999727
30
0
11
156.0000000000004
21
203.99999999999727
31
0
0
LINE
5
3126
100
AcDbEntity
8
0
100
AcDbLine
10
156.0000000000004
20
216
30
0
11
156.00000000000182
21
212
31
0
0
LINE
5
3127
100
AcDbEntity
8
0
100
AcDbLine
10
128
20
188
30
0
11
124
21
188
31
0
0
LINE
5
3128
100
AcDbEntity
8
0
100
AcDbLine
10
124
20
188
30
0
11
124
21
184
31
0
0
LINE
5
3129
100
AcDbEntity
8
0
100
AcDbLine
10
148
20
208
30
0
11
144
21
208
31
0
0
LINE
5
3130
100
AcDbEntity
8
0
100
AcDbLine
10
148
20
216.00000000000091
30
0
11
148.0000000000004
21
212
31
0
0
LINE
5
3131
100
AcDbEntity
8
0
100
AcDbLine
10
126.0000000000004
20
186
30
0
11
126.0000000000004
21
182
31
0
0
LINE
5
3132
100
AcDbEntity
8
0
100
AcDbLine
10
126.0000000000004
20
182
30
0
11
122.0000000000004
21
182
31
0
0
LINE
5
3133
100
AcDbEntity
8
0
100
AcDbLine
10
148.0000000000004
20
212
30
0
11
140.0000000000004
21
212
31
0
0
LINE
5
3134
100
AcDbEntity
8
0
100
AcDbLine
10
133.99999999999858
20
197.99999999999909
30
0
11
134.0000000000004
21
194
31
0
0
LINE
5
3135
100
AcDbEntity
8
0
100
AcDbLine
10
128.0000000000004
20
180
30
0
11
128
21
188
31
0
0
LINE
5
3136
100
AcDbEntity
8
0
100
AcDbLine
10
144
20
208
30
0
11
144
21
204
31
0
0
LINE
5
3137
100
AcDbEntity
8
0
100
AcDbLine
10
114
20
186.00000000000091
30
0
11
118.0000000000004
21
186
31
0
0
LINE
5
3138
100
AcDbEntity
8
0
100
AcDbLine
10
160.0000000000004
20
208
30
0
11
152.0000000000004
21
208
31
0
0
LINE
5
3139
100
AcDbEntity
8
0
100
AcDbLine
10
118.0000000000004
20
186
30
0
11
118
21
182
31
0
0
LINE
5
3140
100
AcDbEntity
8
0
100
AcDbLine
10
156.00000000000182
20
212
30
0
11
152.00000000000182
21
212
31
0
0
LINE
5
3141
100
AcDbEntity
8
0
100
AcDbLine
10
120.00000000000041
20
180
30
0
11
120.00000000000041
21
188
31
0
0
LINE
5
3142
100
AcDbEntity
8
0
100
AcDbLine
10
148.0000000000004
20
200
30
0
11
148
21
208
31
0
0
LINE
5
3143
100
AcDbEntity
8
0
100
AcDbLine
10
128.0000000000004
20
192
30
0
11
120.00000000000041
21
192
31
0
0
LINE
5
3144
100
AcDbEntity
8
0
100
AcDbLine
10
140.0000000000004
20
188
30
0
11
132.0000000000004
21
188
31
0
0
LINE
5
3145
100
AcDbEntity
8
0
100
AcDbLine
10
136.00000000000179
20
192
30
0
11
132.00000000000182
21
192
31
0
0
LINE
5
3146
100
AcDbEntity
8
0
100
AcDbLine
10
132.00000000000182
20
192
30
0
11
132.0000000000004
21
200
31
0
0
LINE
5
3147
100
AcDbEntity
8
0
100
AcDbLine
10
120.00000000000041
20
192
30
0
11
120.00000000000041
21
208
31
0
0
LINE
5
3148
100
AcDbEntity
8
0
100
AcDbLine
10
122.0000000000004
20
182
30
0
11
122.0000000000004
21
190
31
0
0
LINE
5
3149
100
AcDbEntity
8
0
100
AcDbLine
10
134
20
186.00000000000091
30
0
11
138.0000000000004
21
186
31
0
0
LINE
5
3150
100
AcDbEntity
8
0
100
AcDbLine
10
162.00000000000043
20
190
30
0
11
178
21
190
31
0
0
LINE
5
3151
100
AcDbEntity
8
0
100
AcDbLine
10
178
20
190
30
0
11
178
21
198
31
0
0
LINE
5
3152
100
AcDbEntity
8
0
100
AcDbLine
10
122.0000000000004
20
193.99999999999727
30
0
11
126.0000000000004
21
193.99999999999727
31
0
0
LINE
5
3153
100
AcDbEntity
8
0
100
AcDbLine
10
132.0000000000004
20
183.99999999999727
30
0
11
136.0000000000004
21
183.99999999999727
31
0
0
LINE
5
3154
100
AcDbEntity
8
0
100
AcDbLine
10
130.0000000000004
20
198
30
0
11
122.0000000000004
21
198
31
0
0
LINE
5
3155
100
AcDbEntity
8
0
100
AcDbLine
10
138
20
182
30
0
11
130.0000000000004
21
182
31
0
0
LINE
5
3156
100
AcDbEntity
8
0
100
AcDbLine
10
136.0000000000004
20
196
30
0
11
136.00000000000179
21
192
31
0
0
LINE
5
3157
100
AcDbEntity
8
0
100
AcDbLine
10
178
20
182
30
0
11
170.0000000000004
21
182
31
0
0
LINE
5
3158
100
AcDbEntity
8
0
100
AcDbLine
10
130.0000000000004
20
182
30
0
11
130.0000000000004
21
198
31
0
0
LINE
5
3159
100
AcDbEntity
8
0
100
AcDbLine
10
122.0000000000004
20
190
30
0
11
138
21
190
31
0
0
LINE
5
3160
100
AcDbEntity
8
0
100
AcDbLine
10
166.0000000000004
20
182
30
0
11
162.00000000000043
21
182
31
0
0
LINE
5
3161
100
AcDbEntity
8
0
100
AcDbLine
10
132.0000000000004
20
188
30
0
11
132.0000000000004
21
183.99999999999727
31
0
0
LINE
5
3162
100
AcDbEntity
8
0
100
AcDbLine
10
174.00000000000003
20
186.00000000000091
30
0
11
178.00000000000043
21
186
31
0
0
LINE
5
3163
100
AcDbEntity
8
0
100
AcDbLine
10
138
20
198
30
0
11
133.99999999999858
21
197.99999999999909
31
0
0
LINE
5
3164
100
AcDbEntity
8
0
100
AcDbLine
10
122.0000000000004
20
198
30
0
11
122.0000000000004
21
193.99999999999727
31
0
0
LINE
5
3165
100
AcDbEntity
8
0
100
AcDbLine
10
178
20
202
30
0
11
170.0000000000004
21
202
31
0
0
LINE
5
3166
100
AcDbEntity
8
0
100
AcDbLine
10
162.00000000000043
20
210
30
0
11
178
21
210
31
0
0
LINE
5
3167
100
AcDbEntity
8
0
100
AcDbLine
10
166.0000000000004
20
206
30
0
11
166.0000000000004
21
202
31
0
0
LINE
5
3168
100
AcDbEntity
8
0
100
AcDbLine
10
178
20
218
30
0
11
173.99999999999861
21
217.99999999999909
31
0
0
LINE
5
3169
100
AcDbEntity
8
0
100
AcDbLine
10
162.00000000000043
20
218
30
0
11
162.00000000000043
21
213.99999999999727
31
0
0
LINE
5
3170
100
AcDbEntity
8
0
100
AcDbLine
10
174.00000000000003
20
206.00000000000091
30
0
11
178.00000000000043
21
206
31
0
0
LINE
5
3171
100
AcDbEntity
8
0
100
AcDbLine
10
164.00000000000003
20
216.00000000000091
30
0
11
168
21
216.00000000000091
31
0
0
LINE
5
3172
100
AcDbEntity
8
0
100
AcDbLine
10
172.00000000000185
20
212
30
0
11
172.00000000000043
21
220
31
0
0
LINE
5
3173
100
AcDbEntity
8
0
100
AcDbLine
10
178.00000000000043
20
206
30
0
11
178
21
202
31
0
0
LINE
5
3174
100
AcDbEntity
8
0
100
AcDbLine
10
160.0000000000004
20
212
30
0
11
160.0000000000004
21
220
31
0
0
LINE
5
3175
100
AcDbEntity
8
0
100
AcDbLine
10
164.00000000000003
20
208
30
0
11
164.00000000000003
21
204
31
0
0
LINE
5
3176
100
AcDbEntity
8
0
100
AcDbLine
10
168.0000000000004
20
212
30
0
11
160.0000000000004
21
212
31
0
0
LINE
5
3177
100
AcDbEntity
8
0
100
AcDbLine
10
168.0000000000004
20
200
30
0
11
168
21
208
31
0
0
LINE
5
3178
100
AcDbEntity
8
0
100
AcDbLine
10
166.0000000000004
20
202
30
0
11
162.00000000000043
21
202
31
0
0
LINE
5
3179
100
AcDbEntity
8
0
100
AcDbLine
10
173.99999999999861
20
217.99999999999909
30
0
11
174.00000000000045
21
214
31
0
0
LINE
5
3180
100
AcDbEntity
8
0
100
AcDbLine
10
176.00000000000045
20
216
30
0
11
176.00000000000182
21
212
31
0
0
LINE
5
3181
100
AcDbEntity
8
0
100
AcDbLine
10
176.00000000000182
20
212
30
0
11
172.00000000000185
21
212
31
0
0
LINE
5
3182
100
AcDbEntity
8
0
100
AcDbLine
10
128
20
216.00000000000091
30
0
11
128.0000000000004
21
212
31
0
0
LINE
5
3183
100
AcDbEntity
8
0
100
AcDbLine
10
168
20
208
30
0
11
164.00000000000003
21
208
31
0
0
LINE
5
3184
100
AcDbEntity
8
0
100
AcDbLine
10
128
20
208
30
0
11
124
21
208
31
0
0
LINE
5
3185
100
AcDbEntity
8
0
100
AcDbLine
10
128.0000000000004
20
200
30
0
11
128
21
208
31
0
0
LINE
5
3186
100
AcDbEntity
8
0
100
AcDbLine
10
128.0000000000004
20
212
30
0
11
120.00000000000041
21
212
31
0
0
LINE
5
3187
100
AcDbEntity
8
0
100
AcDbLine
10
162.00000000000043
20
202
30
0
11
162.00000000000043
21
210
31
0
0
LINE
5
3188
100
AcDbEntity
8
0
100
AcDbLine
10
124
20
216.00000000000091
30
0
11
128
21
216.00000000000091
31
0
0
LINE
5
3189
100
AcDbEntity
8
0
100
AcDbLine
10
120.00000000000041
20
212
30
0
11
120.00000000000043
21
220.00000000000003
31
0
0
LINE
5
3190
100
AcDbEntity
8
0
100
AcDbLine
10
172.00000000000043
20
208
30
0
11
172.00000000000043
21
203.99999999999727
31
0
0
LINE
5
3191
100
AcDbEntity
8
0
100
AcDbLine
10
180.00000000000043
20
208
30
0
11
172.00000000000043
21
208
31
0
0
LINE
5
3192
100
AcDbEntity
8
0
100
AcDbLine
10
116.0000000000004
20
216
30
0
11
116.00000000000179
21
212
31
0
0
LINE
5
3193
100
AcDbEntity
8
0
100
AcDbLine
10
172.00000000000043
20
203.99999999999727
30
0
11
176.00000000000045
21
203.99999999999727
31
0
0
LINE
5
3194
100
AcDbEntity
8
0
100
AcDbLine
10
124
20
208
30
0
11
124
21
204
31
0
0
LINE
5
3195
100
AcDbEntity
8
0
100
AcDbLine
10
168
20
216.00000000000091
30
0
11
168.0000000000004
21
212
31
0
0
LINE
5
3196
100
AcDbEntity
8
0
100
AcDbLine
10
118
20
210
30
0
11
118
21
218
31
0
0
LINE
5
3197
100
AcDbEntity
8
0
100
AcDbLine
10
126.0000000000004
20
206
30
0
11
126.0000000000004
21
202
31
0
0
LINE
5
3198
100
AcDbEntity
8
0
100
AcDbLine
10
170.0000000000004
20
218
30
0
11
162.00000000000043
21
218
31
0
0
LINE
5
3199
100
AcDbEntity
8
0
100
AcDbLine
10
170.0000000000004
20
202
30
0
11
170.0000000000004
21
218
31
0
0
LINE
5
3200
100
AcDbEntity
8
0
100
AcDbLine
10
122.0000000000004
20
210
30
0
11
138
21
210
31
0
0
LINE
5
3201
100
AcDbEntity
8
0
100
AcDbLine
10
126.0000000000004
20
202
30
0
11
122.0000000000004
21
202
31
0
0
LINE
5
3202
100
AcDbEntity
8
0
100
AcDbLine
10
118
20
218
30
0
11
113.99999999999861
21
217.99999999999909
31
0
0
LINE
5
3203
100
AcDbEntity
8
0
100
AcDbLine
10
122.0000000000004
20
218
30
0
11
122.0000000000004
21
213.99999999999727
31
0
0
LINE
5
3204
100
AcDbEntity
8
0
100
AcDbLine
10
122.0000000000004
20
202
30
0
11
122.0000000000004
21
210
31
0
0
LINE
5
3205
100
AcDbEntity
8
0
100
AcDbLine
10
134
20
206.00000000000091
30
0
11
138.0000000000004
21
206
31
0
0
LINE
5
3206
100
AcDbEntity
8
0
100
AcDbLine
10
162.00000000000043
20
213.99999999999727
30
0
11
166.0000000000004
21
213.99999999999727
31
0
0
LINE
5
3207
100
AcDbEntity
8
0
100
AcDbLine
10
138
20
218
30
0
11
133.99999999999858
21
217.99999999999909
31
0
0
LINE
5
3208
100
AcDbEntity
8
0
100
AcDbLine
10
133.99999999999858
20
217.99999999999909
30
0
11
134.0000000000004
21
214
31
0
0
LINE
5
3209
100
AcDbEntity
8
0
100
AcDbLine
10
138
20
202
30
0
11
130.0000000000004
21
202
31
0
0
LINE
5
3210
100
AcDbEntity
8
0
100
AcDbLine
10
130.0000000000004
20
202
30
0
11
130.0000000000004
21
218
31
0
0
LINE
5
3211
100
AcDbEntity
8
0
100
AcDbLine
10
178
20
210
30
0
11
178
21
218
31
0
0
LINE
5
3212
100
AcDbEntity
8
0
100
AcDbLine
10
130.0000000000004
20
218
30
0
11
122.0000000000004
21
218
31
0
0
LINE
5
3213
100
AcDbEntity
8
0
100
AcDbLine
10
136.00000000000179
20
212
30
0
11
132.00000000000182
21
212
31
0
0
LINE
5
3214
100
AcDbEntity
8
0
100
AcDbLine
10
142.0000000000004
20
202
30
0
11
142.0000000000004
21
210
31
0
0
LINE
5
3215
100
AcDbEntity
8
0
100
AcDbLine
10
154
20
206.00000000000091
30
0
11
158.0000000000004
21
206
31
0
0
LINE
5
3216
100
AcDbEntity
8
0
100
AcDbLine
10
142.0000000000004
20
218
30
0
11
142.0000000000004
21
213.99999999999727
31
0
0
LINE
5
3217
100
AcDbEntity
8
0
100
AcDbLine
10
158
20
202
30
0
11
150.0000000000004
21
202
31
0
0
LINE
5
3218
100
AcDbEntity
8
0
100
AcDbLine
10
132.0000000000004
20
203.99999999999727
30
0
11
136.0000000000004
21
203.99999999999727
31
0
0
LINE
5
3219
100
AcDbEntity
8
0
100
AcDbLine
10
132.00000000000182
20
212
30
0
11
132.0000000000004
21
220
31
0
0
LINE
5
3220
100
AcDbEntity
8
0
100
AcDbLine
10
122.0000000000004
20
213.99999999999727
30
0
11
126.0000000000004
21
213.99999999999727
31
0
0
LINE
5
3221
100
AcDbEntity
8
0
100
AcDbLine
10
158
20
218
30
0
11
153.99999999999858
21
217.99999999999909
31
0
0
LINE
5
3222
100
AcDbEntity
8
0
100
AcDbLine
10
153.99999999999858
20
217.99999999999909
30
0
11
154.0000000000004
21
214
31
0
0
LINE
5
3223
100
AcDbEntity
8
0
100
AcDbLine
10
150.0000000000004
20
202
30
0
11
150.0000000000004
21
218
31
0
0
LINE
5
3224
100
AcDbEntity
8
0
100
AcDbLine
10
132.0000000000004
20
208
30
0
11
132.0000000000004
21
203.99999999999727
31
0
0
LINE
5
3225
100
AcDbEntity
8
0
100
AcDbLine
10
146.0000000000004
20
206
30
0
11
146.0000000000004
21
202
31
0
0
LINE
5
3226
100
AcDbEntity
8
0
100
AcDbLine
10
136.0000000000004
20
216
30
0
11
136.00000000000179
21
212
31
0
0
LINE
5
3227
100
AcDbEntity
8
0
100
AcDbLine
10
142.0000000000004
20
210
30
0
11
158
21
210
31
0
0
LINE
5
3228
100
AcDbEntity
8
0
100
AcDbLine
10
150.0000000000004
20
218
30
0
11
142.0000000000004
21
218
31
0
0
LINE
5
3229
100
AcDbEntity
8
0
100
AcDbLine
10
158.0000000000004
20
206
30
0
11
158
21
202
31
0
0
LINE
5
3230
100
AcDbEntity
8
0
100
AcDbLine
10
142.0000000000004
20
213.99999999999727
30
0
11
146.0000000000004
21
213.99999999999727
31
0
0
LINE
5
3231
100
AcDbEntity
8
0
100
AcDbLine
10
140.0000000000004
20
208
30
0
11
132.0000000000004
21
208
31
0
0
LINE
5
3232
100
AcDbEntity
8
0
100
AcDbLine
10
187.99999999999997
20
208
30
0
11
183.99999999999994
21
208
31
0
0
LINE
5
3233
100
AcDbEntity
8
0
100
AcDbLine
10
196.00000000000179
20
212
30
0
11
192.00000000000176
21
212
31
0
0
LINE
5
3234
100
AcDbEntity
8
0
100
AcDbLine
10
183.99999999999994
20
208
30
0
11
183.99999999999994
21
204
31
0
0
LINE
5
3235
100
AcDbEntity
8
0
100
AcDbLine
10
200.00000000000043
20
212
30
0
11
200.00000000000043
21
220
31
0
0
LINE
5
3236
100
AcDbEntity
8
0
100
AcDbLine
10
192.00000000000176
20
212
30
0
11
192.00000000000043
21
220
31
0
0
LINE
5
3237
100
AcDbEntity
8
0
100
AcDbLine
10
196.0000000000004
20
216
30
0
11
196.00000000000179
21
212
31
0
0
LINE
5
3238
100
AcDbEntity
8
0
100
AcDbLine
10
190.00000000000043
20
202
30
0
11
190.00000000000043
21
218
31
0
0
LINE
5
3239
100
AcDbEntity
8
0
100
AcDbLine
10
188.00000000000043
20
200
30
0
11
187.99999999999997
21
208
31
0
0
LINE
5
3240
100
AcDbEntity
8
0
100
AcDbLine
10
182.00000000000043
20
218
30
0
11
182.00000000000043
21
213.99999999999727
31
0
0
LINE
5
3241
100
AcDbEntity
8
0
100
AcDbLine
10
182.00000000000043
20
202
30
0
11
182.00000000000043
21
210
31
0
0
LINE
5
3242
100
AcDbEntity
8
0
100
AcDbLine
10
186.0000000000004
20
202
30
0
11
182.00000000000043
21
202
31
0
0
LINE
5
3243
100
AcDbEntity
8
0
100
AcDbLine
10
183.99999999999994
20
216.00000000000091
30
0
11
187.99999999999997
21
216.00000000000091
31
0
0
LINE
5
3244
100
AcDbEntity
8
0
100
AcDbLine
10
182.00000000000043
20
213.99999999999727
30
0
11
186.0000000000004
21
213.99999999999727
31
0
0
LINE
5
3245
100
AcDbEntity
8
0
100
AcDbLine
10
188.00000000000043
20
212
30
0
11
180.00000000000043
21
212
31
0
0
LINE
5
3246
100
AcDbEntity
8
0
100
AcDbLine
10
197.99999999999997
20
218
30
0
11
193.99999999999861
21
217.99999999999909
31
0
0
LINE
5
3247
100
AcDbEntity
8
0
100
AcDbLine
10
187.99999999999997
20
216.00000000000091
30
0
11
188.00000000000043
21
212
31
0
0
LINE
5
3248
100
AcDbEntity
8
0
100
AcDbLine
10
180.00000000000043
20
212
30
0
11
180.0000000000004
21
220.00000000000003
31
0
0
LINE
5
3249
100
AcDbEntity
8
0
100
AcDbLine
10
197.99999999999997
20
210
30
0
11
197.99999999999997
21
218
31
0
0
LINE
5
3250
100
AcDbEntity
8
0
100
AcDbLine
10
193.99999999999861
20
217.99999999999909
30
0
11
194.0000000000004
21
214
31
0
0
LINE
5
3251
100
AcDbEntity
8
0
100
AcDbLine
10
182.00000000000043
20
210
30
0
11
197.99999999999997
21
210
31
0
0
LINE
5
3252
100
AcDbEntity
8
0
100
AcDbLine
10
186.0000000000004
20
206
30
0
11
186.0000000000004
21
202
31
0
0
LINE
5
3253
100
AcDbEntity
8
0
100
AcDbLine
10
190.00000000000043
20
218
30
0
11
182.00000000000043
21
218
31
0
0
LINE
5
3254
100
AcDbEntity
8
0
100
AcDbLine
10
192.00000000000043
20
183.99999999999727
30
0
11
196.0000000000004
21
183.99999999999727
31
0
0
LINE
5
3255
100
AcDbEntity
8
0
100
AcDbLine
10
183.99999999999994
20
196.00000000000091
30
0
11
187.99999999999997
21
196.00000000000091
31
0
0
LINE
5
3256
100
AcDbEntity
8
0
100
AcDbLine
10
187.99999999999997
20
188
30
0
11
183.99999999999994
21
188
31
0
0
LINE
5
3257
100
AcDbEntity
8
0
100
AcDbLine
10
188.00000000000043
20
180
30
0
11
187.99999999999997
21
188
31
0
0
LINE
5
3258
100
AcDbEntity
8
0
100
AcDbLine
10
183.99999999999994
20
188
30
0
11
183.99999999999994
21
184
31
0
0
LINE
5
3259
100
AcDbEntity
8
0
100
AcDbLine
10
197.99999999999997
20
182
30
0
11
190.00000000000043
21
182
31
0
0
LINE
5
3260
100
AcDbEntity
8
0
100
AcDbLine
10
187.99999999999997
20
196.00000000000091
30
0
11
188.00000000000043
21
192
31
0
0
LINE
5
3261
100
AcDbEntity
8
0
100
AcDbLine
10
182.00000000000043
20
193.99999999999727
30
0
11
186.0000000000004
21
193.99999999999727
31
0
0
LINE
5
3262
100
AcDbEntity
8
0
100
AcDbLine
10
188.00000000000043
20
192
30
0
11
180.00000000000043
21
192
31
0
0
LINE
5
3263
100
AcDbEntity
8
0
100
AcDbLine
10
192.00000000000043
20
188
30
0
11
192.00000000000043
21
183.99999999999727
31
0
0
LINE
5
3264
100
AcDbEntity
8
0
100
AcDbLine
10
190.00000000000043
20
182
30
0
11
190.00000000000043
21
198
31
0
0
LINE
5
3265
100
AcDbEntity
8
0
100
AcDbLine
10
190.00000000000043
20
198
30
0
11
182.00000000000043
21
198
31
0
0
LINE
5
3266
100
AcDbEntity
8
0
100
AcDbLine
10
179.99999999999997
20
180
30
0
11
180.00000000000043
21
188
31
0
0
LINE
5
3267
100
AcDbEntity
8
0
100
AcDbLine
10
200.00000000000043
20
188
30
0
11
192.00000000000043
21
188
31
0
0
LINE
5
3268
100
AcDbEntity
8
0
100
AcDbLine
10
186.0000000000004
20
182
30
0
11
182.00000000000043
21
182
31
0
0
LINE
5
3269
100
AcDbEntity
8
0
100
AcDbLine
10
182.00000000000043
20
190
30
0
11
197.99999999999997
21
190
31
0
0
LINE
5
3270
100
AcDbEntity
8
0
100
AcDbLine
10
198.0000000000004
20
186
30
0
11
197.99999999999997
21
182
31
0
0
LINE
5
3271
100
AcDbEntity
8
0
100
AcDbLine
10
182.00000000000043
20
182
30
0
11
182.00000000000043
21
190
31
0
0
LINE
5
3272
100
AcDbEntity
8
0
100
AcDbLine
10
179.99999999999997
20
200
30
0
11
188.00000000000043
21
200
31
0
0
LINE
5
3273
100
AcDbEntity
8
0
100
AcDbLine
10
200.00000000000043
20
180
30
0
11
200.00000000000043
21
188
31
0
0
LINE
5
3274
100
AcDbEntity
8
0
100
AcDbLine
10
182.00000000000043
20
198
30
0
11
182.00000000000043
21
193.99999999999727
31
0
0
LINE
5
3275
100
AcDbEntity
8
0
100
AcDbLine
10
180.00000000000043
20
192
30
0
11
180.00000000000043
21
208
31
0
0
LINE
5
3276
100
AcDbEntity
8
0
100
AcDbLine
10
193.99999999999994
20
186.00000000000091
30
0
11
198.0000000000004
21
186
31
0
0
LINE
5
3277
100
AcDbEntity
8
0
100
AcDbLine
10
186.0000000000004
20
186
30
0
11
186.0000000000004
21
182
31
0
0
LINE
5
3278
100
AcDbEntity
8
0
100
AcDbLine
10
212.00000000000043
20
208
30
0
11
212.00000000000043
21
203.99999999999727
31
0
0
LINE
5
3279
100
AcDbEntity
8
0
100
AcDbLine
10
218.00000000000043
20
206
30
0
11
217.99999999999997
21
202
31
0
0
LINE
5
3280
100
AcDbEntity
8
0
100
AcDbLine
10
214
20
206.00000000000091
30
0
11
218.00000000000043
21
206
31
0
0
LWPOLYLINE
5
3281
100
AcDbEntity
8
0
100
AcDbPolyline
90
4
70
1
43
0.0
10
220.00000000000043
20
0
10
0
20
0
10
0
20
220
10
220.00000000000043
20
220
0
ENDSEC
0
SECTION
2
OBJECTS
0
DICTIONARY
5
C
100
AcDbDictionary
3
ACAD_GROUP
350
D
3
ACAD_MLINESTYLE
350
17
0
DICTIONARY
5
D
100
AcDbDictionary
0
DICTIONARY
5
1A
330
C
100
AcDbDictionary
0
DICTIONARY
5
17
100
AcDbDictionary
0
ENDSEC
0
EOF
