# Supplementary material for: A mechatronic shape display based on auxetic materials
Source: Nat Commun. 2021 Aug 6;12:4758. doi: 10.1038/s41467-021-24974-0 (PMC8346568; doi:10.1038/s41467-021-24974-0)
Supplement: Supplementary file 7 — Supplementary Dataset 5 [file 41467_2021_24974_MOESM7_ESM.csv]

	timestamp	subjectID	trialnum	answer	shape	level	Experiment	Condition
1	26.58458	P1	0	Convex_Cylinder	Convex_Cylinder	0.1	EShapes	HFull
2	58.80876	P1	1	Concave_Bowl	Concave_Bowl	0.25	EShapes	HFull
3	84.33186	P1	2	Convex_Cylinder	Convex_Cylinder	0.25	EShapes	HFull
4	100.9413	P1	3	Convex_Hill	Convex_Cylinder	0.1	EShapes	HFull
5	118.977	P1	4	Concave_Tube	Concave_Tube	0.25	EShapes	HFull
6	142.6694	P1	5	Concave_Bowl	Concave_Bowl	0.25	EShapes	HFull
7	158.6	P1	6	Concave_Bowl	Concave_Tube	0.1	EShapes	HFull
8	171.086	P1	7	Convex_Hill	Convex_Hill	0.05	EShapes	HFull
9	187.3917	P1	8	Convex_Hill	Concave_Tube	0.05	EShapes	HFull
10	197.8722	P1	9	Convex_Cylinder	Convex_Cylinder	0.1	EShapes	HFull
11	208.8486	P1	10	Convex_Cylinder	Convex_Hill	0.25	EShapes	HFull
12	218.5938	P1	11	Convex_Hill	Convex_Cylinder	0.05	EShapes	HFull
13	230.2429	P1	12	Convex_Hill	Concave_Bowl	0.05	EShapes	HFull
14	240.7759	P1	13	Concave_Bowl	Concave_Bowl	0.25	EShapes	HFull
15	251.5986	P1	14	Concave_Bowl	Concave_Tube	0.1	EShapes	HFull
16	261.2908	P1	15	Convex_Hill	Convex_Hill	0.05	EShapes	HFull
17	272.7655	P1	16	Concave_Bowl	Concave_Tube	0.1	EShapes	HFull
18	283.846	P1	17	Convex_Cylinder	Concave_Tube	0.05	EShapes	HFull
19	297.4955	P1	18	Convex_Cylinder	Concave_Bowl	0.05	EShapes	HFull
20	325.2864	P1	19	Convex_Cylinder	Convex_Cylinder	0.25	EShapes	HFull
21	335.3247	P1	20	Concave_Tube	Concave_Tube	0.25	EShapes	HFull
22	346.6763	P1	21	Convex_Hill	Concave_Tube	0.05	EShapes	HFull
23	358.0692	P1	22	Convex_Cylinder	Convex_Hill	0.1	EShapes	HFull
24	368.4698	P1	23	Concave_Bowl	Concave_Bowl	0.1	EShapes	HFull
25	380.5876	P1	24	Convex_Hill	Convex_Cylinder	0.05	EShapes	HFull
26	394.0811	P1	25	Concave_Bowl	Concave_Bowl	0.05	EShapes	HFull
27	410.5123	P1	26	Convex_Hill	Convex_Hill	0.05	EShapes	HFull
28	421.5477	P1	27	Convex_Hill	Convex_Cylinder	0.05	EShapes	HFull
29	431.835	P1	28	Convex_Cylinder	Convex_Cylinder	0.25	EShapes	HFull
30	441.2604	P1	29	Convex_Hill	Convex_Hill	0.1	EShapes	HFull
31	449.4244	P1	30	Convex_Cylinder	Convex_Hill	0.25	EShapes	HFull
32	458.4752	P1	31	Concave_Tube	Concave_Tube	0.25	EShapes	HFull
33	466.7291	P1	32	Convex_Hill	Convex_Hill	0.1	EShapes	HFull
34	480.7544	P1	33	Concave_Bowl	Concave_Bowl	0.1	EShapes	HFull
35	489.4349	P1	34	Convex_Cylinder	Convex_Hill	0.25	EShapes	HFull
36	502.34	P1	35	Concave_Bowl	Concave_Bowl	0.1	EShapes	HFull
37	21.19894	P2	0	Convex_Cylinder	Convex_Cylinder	0.25	EShapes	HFull
38	41.21845	P2	1	Concave_Tube	Concave_Tube	0.1	EShapes	HFull
39	56.83679	P2	2	Convex_Hill	Convex_Hill	0.25	EShapes	HFull
40	80.20853	P2	3	Convex_Hill	Convex_Hill	0.05	EShapes	HFull
41	94.20745	P2	4	Concave_Tube	Concave_Tube	0.25	EShapes	HFull
42	112.9166	P2	5	Convex_Hill	Convex_Cylinder	0.05	EShapes	HFull
43	130.6988	P2	6	Convex_Hill	Concave_Bowl	0.05	EShapes	HFull
44	141.7347	P2	7	Concave_Bowl	Concave_Bowl	0.25	EShapes	HFull
45	157.0771	P2	8	Convex_Hill	Concave_Bowl	0.05	EShapes	HFull
46	172.1939	P2	9	Convex_Hill	Convex_Hill	0.05	EShapes	HFull
47	188.4871	P2	10	Convex_Hill	Convex_Cylinder	0.05	EShapes	HFull
48	207.2199	P2	11	Convex_Hill	Convex_Hill	0.25	EShapes	HFull
49	227.8772	P2	12	Convex_Hill	Convex_Hill	0.1	EShapes	HFull
50	241.2015	P2	13	Concave_Bowl	Concave_Bowl	0.25	EShapes	HFull
51	256.5379	P2	14	Concave_Tube	Concave_Bowl	0.1	EShapes	HFull
52	267.6685	P2	15	Convex_Cylinder	Convex_Cylinder	0.1	EShapes	HFull
53	277.3132	P2	16	Convex_Cylinder	Convex_Cylinder	0.1	EShapes	HFull
54	287.4665	P2	17	Concave_Tube	Concave_Tube	0.1	EShapes	HFull
55	298.2458	P2	18	Convex_Hill	Convex_Hill	0.25	EShapes	HFull
56	310.946	P2	19	Concave_Bowl	Concave_Bowl	0.1	EShapes	HFull
57	325.1201	P2	20	Convex_Cylinder	Convex_Cylinder	0.1	EShapes	HFull
58	340.3298	P2	21	Concave_Tube	Concave_Tube	0.1	EShapes	HFull
59	350.3415	P2	22	Concave_Tube	Concave_Tube	0.25	EShapes	HFull
60	370.9383	P2	23	Concave_Bowl	Concave_Bowl	0.05	EShapes	HFull
61	383.8794	P2	24	Convex_Cylinder	Concave_Bowl	0.25	EShapes	HFull
62	400.2926	P2	25	Concave_Bowl	Concave_Bowl	0.1	EShapes	HFull
63	410.8663	P2	26	Convex_Hill	Convex_Hill	0.05	EShapes	HFull
64	422.1971	P2	27	Convex_Cylinder	Convex_Cylinder	0.05	EShapes	HFull
65	432.1711	P2	28	Convex_Cylinder	Convex_Cylinder	0.25	EShapes	HFull
66	460.1962	P2	29	Convex_Hill	Concave_Tube	0.05	EShapes	HFull
67	473.0993	P2	30	Convex_Hill	Convex_Hill	0.1	EShapes	HFull
68	483.1839	P2	31	Convex_Cylinder	Convex_Cylinder	0.25	EShapes	HFull
69	493.7183	P2	32	Convex_Cylinder	Convex_Hill	0.1	EShapes	HFull
70	503.7362	P2	33	Concave_Tube	Concave_Tube	0.25	EShapes	HFull
71	523.0375	P2	34	Concave_Bowl	Concave_Tube	0.05	EShapes	HFull
72	540.4724	P2	35	Concave_Tube	Concave_Tube	0.05	EShapes	HFull
73	32.13184	P3	0	Convex_Hill	Convex_Hill	0.25	EShapes	HFull
74	54.96207	P3	1	Concave_Bowl	Concave_Bowl	0.25	EShapes	HFull
75	70.37473	P3	2	Concave_Tube	Concave_Tube	0.25	EShapes	HFull
76	91.15199	P3	3	Convex_Hill	Concave_Tube	0.1	EShapes	HFull
77	114.2302	P3	4	Convex_Hill	Convex_Hill	0.1	EShapes	HFull
78	128.8282	P3	5	Concave_Bowl	Concave_Bowl	0.25	EShapes	HFull
79	145.3706	P3	6	Convex_Hill	Convex_Hill	0.1	EShapes	HFull
80	169.4746	P3	7	Convex_Cylinder	Concave_Tube	0.05	EShapes	HFull
81	190.2057	P3	8	Convex_Hill	Concave_Bowl	0.1	EShapes	HFull
82	209.5203	P3	9	Convex_Hill	Convex_Cylinder	0.05	EShapes	HFull
83	223.0312	P3	10	Concave_Tube	Concave_Tube	0.25	EShapes	HFull
84	238.8278	P3	11	Convex_Cylinder	Convex_Cylinder	0.25	EShapes	HFull
85	253.8404	P3	12	Convex_Cylinder	Convex_Cylinder	0.1	EShapes	HFull
86	266.5845	P3	13	Convex_Cylinder	Convex_Cylinder	0.25	EShapes	HFull
87	284.0947	P3	14	Convex_Hill	Concave_Tube	0.05	EShapes	HFull
88	301.097	P3	15	Convex_Hill	Convex_Cylinder	0.05	EShapes	HFull
89	321.7586	P3	16	Convex_Hill	Concave_Bowl	0.05	EShapes	HFull
90	338.4023	P3	17	Concave_Tube	Concave_Tube	0.1	EShapes	HFull
91	352.4694	P3	18	Convex_Hill	Convex_Hill	0.05	EShapes	HFull
92	370.7876	P3	19	Concave_Bowl	Concave_Bowl	0.1	EShapes	HFull
93	388.3804	P3	20	Convex_Hill	Concave_Tube	0.05	EShapes	HFull
94	402.521	P3	21	Convex_Hill	Convex_Hill	0.25	EShapes	HFull
95	420.5557	P3	22	Convex_Cylinder	Convex_Cylinder	0.1	EShapes	HFull
96	433.7031	P3	23	Concave_Bowl	Concave_Bowl	0.25	EShapes	HFull
97	450.7183	P3	24	Convex_Hill	Convex_Cylinder	0.05	EShapes	HFull
98	463.8766	P3	25	Convex_Hill	Convex_Hill	0.05	EShapes	HFull
99	479.7048	P3	26	Convex_Hill	Concave_Bowl	0.05	EShapes	HFull
100	489.9927	P3	27	Concave_Tube	Concave_Tube	0.25	EShapes	HFull
101	512.7761	P3	28	Convex_Cylinder	Concave_Tube	0.1	EShapes	HFull
102	527.5116	P3	29	Convex_Cylinder	Convex_Cylinder	0.1	EShapes	HFull
103	545.2106	P3	30	Convex_Hill	Concave_Bowl	0.05	EShapes	HFull
104	556.675	P3	31	Convex_Hill	Convex_Hill	0.25	EShapes	HFull
105	570.0187	P3	32	Concave_Bowl	Concave_Bowl	0.1	EShapes	HFull
106	581.1222	P3	33	Convex_Cylinder	Convex_Cylinder	0.25	EShapes	HFull
107	593.3002	P3	34	Convex_Hill	Convex_Hill	0.1	EShapes	HFull
108	604.6915	P3	35	Convex_Hill	Convex_Hill	0.05	EShapes	HFull
109	38.51871	P4	0	Convex_Hill	Convex_Hill	0.05	EShapes	HFull
110	64.38691	P4	1	Convex_Hill	Convex_Hill	0.1	EShapes	HFull
111	80.37116	P4	2	Convex_Hill	Convex_Hill	0.25	EShapes	HFull
112	92.61346	P4	3	Convex_Cylinder	Convex_Hill	0.05	EShapes	HFull
113	104.126	P4	4	Convex_Hill	Concave_Tube	0.05	EShapes	HFull
114	119.6429	P4	5	Convex_Cylinder	Convex_Hill	0.1	EShapes	HFull
115	136.6289	P4	6	Concave_Bowl	Concave_Bowl	0.25	EShapes	HFull
116	161.0169	P4	7	Convex_Cylinder	Concave_Bowl	0.1	EShapes	HFull
117	174.5776	P4	8	Convex_Hill	Convex_Cylinder	0.05	EShapes	HFull
118	190.1367	P4	9	Convex_Hill	Convex_Cylinder	0.25	EShapes	HFull
119	200.4016	P4	10	Convex_Cylinder	Concave_Bowl	0.05	EShapes	HFull
120	211.8616	P4	11	Convex_Hill	Concave_Tube	0.1	EShapes	HFull
121	222.8535	P4	12	Concave_Tube	Concave_Tube	0.25	EShapes	HFull
122	239.2395	P4	13	Convex_Hill	Convex_Hill	0.1	EShapes	HFull
123	252.375	P4	14	Convex_Hill	Convex_Hill	0.25	EShapes	HFull
124	266.9369	P4	15	Concave_Bowl	Concave_Tube	0.25	EShapes	HFull
125	281.8086	P4	16	Concave_Bowl	Concave_Tube	0.1	EShapes	HFull
126	293.7384	P4	17	Concave_Tube	Concave_Tube	0.05	EShapes	HFull
127	305.0185	P4	18	Concave_Bowl	Concave_Bowl	0.1	EShapes	HFull
128	322.577	P4	19	Convex_Hill	Convex_Cylinder	0.05	EShapes	HFull
129	336.1147	P4	20	Convex_Hill	Convex_Cylinder	0.1	EShapes	HFull
130	356.645	P4	21	Concave_Bowl	Concave_Bowl	0.1	EShapes	HFull
131	377.1198	P4	22	Convex_Hill	Convex_Hill	0.25	EShapes	HFull
132	388.959	P4	23	Convex_Cylinder	Convex_Cylinder	0.25	EShapes	HFull
133	406.1956	P4	24	Concave_Tube	Concave_Tube	0.25	EShapes	HFull
134	429.9977	P4	25	Convex_Cylinder	Concave_Bowl	0.05	EShapes	HFull
135	450.4931	P4	26	Convex_Cylinder	Convex_Cylinder	0.25	EShapes	HFull
136	467.9924	P4	27	Concave_Tube	Concave_Tube	0.05	EShapes	HFull
137	488.4102	P4	28	Concave_Bowl	Concave_Bowl	0.25	EShapes	HFull
138	500.6115	P4	29	Convex_Cylinder	Concave_Bowl	0.25	EShapes	HFull
139	513.6028	P4	30	Convex_Cylinder	Convex_Cylinder	0.1	EShapes	HFull
140	525.4385	P4	31	Convex_Cylinder	Convex_Cylinder	0.1	EShapes	HFull
141	554.4572	P4	32	Convex_Cylinder	Convex_Cylinder	0.05	EShapes	HFull
142	574.3995	P4	33	Concave_Bowl	Convex_Hill	0.05	EShapes	HFull
143	593.0311	P4	34	Convex_Cylinder	Concave_Tube	0.1	EShapes	HFull
144	615.8148	P4	35	Convex_Hill	Concave_Bowl	0.05	EShapes	HFull
145	33.38647	P5	0	Convex_Hill	Convex_Hill	0.1	EShapes	HFull
146	53.04545	P5	1	Convex_Hill	Concave_Tube	0.1	EShapes	HFull
147	72.00185	P5	2	Convex_Hill	Concave_Tube	0.05	EShapes	HFull
148	88.39774	P5	3	Convex_Hill	Concave_Bowl	0.05	EShapes	HFull
149	99.47691	P5	4	Concave_Tube	Concave_Tube	0.25	EShapes	HFull
150	120.9476	P5	5	Concave_Tube	Concave_Tube	0.1	EShapes	HFull
151	131.5343	P5	6	Convex_Hill	Convex_Hill	0.1	EShapes	HFull
152	147.3062	P5	7	Convex_Hill	Convex_Cylinder	0.05	EShapes	HFull
153	156.7359	P5	8	Convex_Hill	Convex_Hill	0.05	EShapes	HFull
154	173.2773	P5	9	Convex_Hill	Convex_Hill	0.25	EShapes	HFull
155	185.3742	P5	10	Convex_Hill	Concave_Tube	0.05	EShapes	HFull
156	196.4636	P5	11	Convex_Cylinder	Convex_Cylinder	0.05	EShapes	HFull
157	211.322	P5	12	Convex_Hill	Convex_Hill	0.25	EShapes	HFull
158	223.5421	P5	13	Concave_Bowl	Concave_Bowl	0.25	EShapes	HFull
159	234.5327	P5	14	Concave_Tube	Concave_Tube	0.25	EShapes	HFull
160	243.7701	P5	15	Convex_Cylinder	Convex_Cylinder	0.25	EShapes	HFull
161	263.3291	P5	16	Convex_Hill	Concave_Bowl	0.05	EShapes	HFull
162	273.5607	P5	17	Convex_Cylinder	Convex_Cylinder	0.25	EShapes	HFull
163	285.0973	P5	18	Convex_Hill	Convex_Hill	0.1	EShapes	HFull
164	294.8377	P5	19	Convex_Cylinder	Convex_Cylinder	0.1	EShapes	HFull
165	305.5729	P5	20	Concave_Tube	Concave_Tube	0.05	EShapes	HFull
166	313.4592	P5	21	Convex_Cylinder	Convex_Cylinder	0.25	EShapes	HFull
167	326.5943	P5	22	Concave_Tube	Concave_Bowl	0.1	EShapes	HFull
168	335.4294	P5	23	Convex_Cylinder	Convex_Hill	0.05	EShapes	HFull
169	353.7596	P5	24	Concave_Tube	Concave_Bowl	0.1	EShapes	HFull
170	368.7496	P5	25	Convex_Cylinder	Convex_Cylinder	0.1	EShapes	HFull
171	378.2665	P5	26	Concave_Bowl	Concave_Bowl	0.25	EShapes	HFull
172	387.5596	P5	27	Convex_Hill	Convex_Cylinder	0.05	EShapes	HFull
173	395.7801	P5	28	Convex_Cylinder	Convex_Cylinder	0.1	EShapes	HFull
174	407.1728	P5	29	Concave_Bowl	Concave_Bowl	0.25	EShapes	HFull
175	417.964	P5	30	Concave_Tube	Concave_Bowl	0.1	EShapes	HFull
176	427.3676	P5	31	Convex_Hill	Convex_Hill	0.05	EShapes	HFull
177	434.9291	P5	32	Concave_Tube	Concave_Tube	0.25	EShapes	HFull
178	450.6466	P5	33	Convex_Hill	Concave_Bowl	0.05	EShapes	HFull
179	461.4033	P5	34	Concave_Tube	Concave_Tube	0.1	EShapes	HFull
180	476.1116	P5	35	Convex_Hill	Convex_Hill	0.25	EShapes	HFull
181	63.16861	P6	0	Convex_Cylinder	Convex_Cylinder	0.1	EShapes	HFull
182	76.20274	P6	1	Concave_Tube	Concave_Tube	0.25	EShapes	HFull
183	89.36974	P6	2	Convex_Hill	Convex_Hill	0.1	EShapes	HFull
184	101.8608	P6	3	Convex_Hill	Convex_Cylinder	0.05	EShapes	HFull
185	112.3915	P6	4	Convex_Cylinder	Convex_Cylinder	0.25	EShapes	HFull
186	129.3351	P6	5	Concave_Tube	Concave_Tube	0.1	EShapes	HFull
187	139.5129	P6	6	Convex_Cylinder	Convex_Cylinder	0.25	EShapes	HFull
188	153.4747	P6	7	Convex_Hill	Convex_Hill	0.25	EShapes	HFull
189	179.5206	P6	8	Concave_Bowl	Concave_Bowl	0.05	EShapes	HFull
190	194.3209	P6	9	Concave_Tube	Concave_Bowl	0.25	EShapes	HFull
191	231.1606	P6	10	Convex_Cylinder	Concave_Bowl	0.05	EShapes	HFull
192	251.5221	P6	11	Convex_Cylinder	Convex_Cylinder	0.05	EShapes	HFull
193	261.2301	P6	12	Convex_Cylinder	Convex_Cylinder	0.25	EShapes	HFull
194	274.2427	P6	13	Convex_Cylinder	Convex_Cylinder	0.1	EShapes	HFull
195	286.7418	P6	14	Concave_Tube	Concave_Tube	0.25	EShapes	HFull
196	303.0462	P6	15	Convex_Cylinder	Convex_Hill	0.05	EShapes	HFull
197	313.8269	P6	16	Concave_Tube	Concave_Tube	0.25	EShapes	HFull
198	332.0687	P6	17	Concave_Bowl	Concave_Bowl	0.25	EShapes	HFull
199	342.7697	P6	18	Convex_Cylinder	Convex_Cylinder	0.05	EShapes	HFull
200	357.9606	P6	19	Concave_Tube	Concave_Tube	0.1	EShapes	HFull
201	383.481	P6	20	Concave_Bowl	Concave_Bowl	0.1	EShapes	HFull
202	402.5953	P6	21	Concave_Tube	Concave_Tube	0.05	EShapes	HFull
203	428.343	P6	22	Concave_Bowl	Concave_Bowl	0.1	EShapes	HFull
204	439.0306	P6	23	Convex_Hill	Convex_Hill	0.25	EShapes	HFull
205	463.0236	P6	24	Concave_Bowl	Concave_Bowl	0.1	EShapes	HFull
206	472.7301	P6	25	Convex_Cylinder	Convex_Cylinder	0.1	EShapes	HFull
207	483.2184	P6	26	Convex_Hill	Convex_Hill	0.05	EShapes	HFull
208	497.9176	P6	27	Concave_Bowl	Concave_Bowl	0.25	EShapes	HFull
209	510.2946	P6	28	Convex_Hill	Convex_Hill	0.05	EShapes	HFull
210	520.4029	P6	29	Convex_Hill	Convex_Hill	0.25	EShapes	HFull
211	534.9007	P6	30	Convex_Hill	Concave_Tube	0.05	EShapes	HFull
212	549.8907	P6	31	Convex_Hill	Concave_Tube	0.05	EShapes	HFull
213	560.7026	P6	32	Convex_Hill	Convex_Hill	0.1	EShapes	HFull
214	580.485	P6	33	Convex_Hill	Concave_Bowl	0.05	EShapes	HFull
215	593.2634	P6	34	Concave_Tube	Concave_Tube	0.1	EShapes	HFull
216	606.3438	P6	35	Convex_Hill	Convex_Hill	0.1	EShapes	HFull
217	44.27663	P7	0	Convex_Hill	Concave_Bowl	0.05	EShapes	HFull
218	71.40585	P7	1	Convex_Hill	Convex_Hill	0.1	EShapes	HFull
219	86.04771	P7	2	Concave_Tube	Concave_Tube	0.25	EShapes	HFull
220	109.8728	P7	3	Concave_Tube	Concave_Tube	0.25	EShapes	HFull
221	123.7358	P7	4	Convex_Hill	Concave_Bowl	0.05	EShapes	HFull
222	139.4857	P7	5	Concave_Bowl	Concave_Bowl	0.1	EShapes	HFull
223	151.6837	P7	6	Convex_Cylinder	Convex_Cylinder	0.1	EShapes	HFull
224	174.2672	P7	7	Convex_Cylinder	Convex_Cylinder	0.1	EShapes	HFull
225	187.3357	P7	8	Convex_Hill	Convex_Hill	0.05	EShapes	HFull
226	197.7471	P7	9	Convex_Cylinder	Convex_Cylinder	0.1	EShapes	HFull
227	221.6391	P7	10	Convex_Hill	Convex_Cylinder	0.05	EShapes	HFull
228	234.8089	P7	11	Concave_Tube	Concave_Tube	0.25	EShapes	HFull
229	251.9087	P7	12	Convex_Hill	Convex_Cylinder	0.05	EShapes	HFull
230	266.7547	P7	13	Concave_Tube	Concave_Tube	0.05	EShapes	HFull
231	284.7143	P7	14	Concave_Bowl	Concave_Bowl	0.1	EShapes	HFull
232	301.1576	P7	15	Convex_Hill	Convex_Hill	0.1	EShapes	HFull
233	313.4532	P7	16	Convex_Hill	Convex_Hill	0.25	EShapes	HFull
234	329.3943	P7	17	Convex_Hill	Convex_Hill	0.25	EShapes	HFull
235	344.8976	P7	18	Concave_Tube	Concave_Tube	0.1	EShapes	HFull
236	373.8281	P7	19	Concave_Tube	Concave_Tube	0.05	EShapes	HFull
237	383.5901	P7	20	Convex_Cylinder	Convex_Cylinder	0.25	EShapes	HFull
238	416.7309	P7	21	Concave_Bowl	Concave_Tube	0.05	EShapes	HFull
239	428.8715	P7	22	Convex_Cylinder	Convex_Cylinder	0.25	EShapes	HFull
240	454.9527	P7	23	Convex_Hill	Convex_Hill	0.05	EShapes	HFull
241	466.8813	P7	24	Convex_Cylinder	Convex_Cylinder	0.25	EShapes	HFull
242	482.9125	P7	25	Concave_Bowl	Concave_Bowl	0.25	EShapes	HFull
243	493.2541	P7	26	Convex_Hill	Convex_Hill	0.25	EShapes	HFull
244	505.8996	P7	27	Convex_Hill	Concave_Bowl	0.05	EShapes	HFull
245	518.0052	P7	28	Concave_Tube	Concave_Tube	0.1	EShapes	HFull
246	531.7802	P7	29	Convex_Hill	Convex_Hill	0.05	EShapes	HFull
247	543.33	P7	30	Concave_Bowl	Concave_Bowl	0.25	EShapes	HFull
248	569.9226	P7	31	Concave_Bowl	Concave_Bowl	0.1	EShapes	HFull
249	589.7622	P7	32	Convex_Cylinder	Convex_Cylinder	0.05	EShapes	HFull
250	604.4957	P7	33	Convex_Hill	Convex_Hill	0.1	EShapes	HFull
251	614.3807	P7	34	Concave_Tube	Concave_Tube	0.1	EShapes	HFull
252	631.6602	P7	35	Concave_Bowl	Concave_Bowl	0.25	EShapes	HFull
253	60.11206	P8	0	Convex_Hill	Convex_Cylinder	0.1	EShapes	HFull
254	88.4284	P8	1	Convex_Cylinder	Convex_Cylinder	0.05	EShapes	HFull
255	111.8052	P8	2	Convex_Cylinder	Convex_Cylinder	0.05	EShapes	HFull
256	122.1708	P8	3	Convex_Cylinder	Convex_Hill	0.25	EShapes	HFull
257	147.2614	P8	4	Convex_Hill	Concave_Tube	0.1	EShapes	HFull
258	167.757	P8	5	Convex_Hill	Convex_Hill	0.1	EShapes	HFull
259	185.2475	P8	6	Convex_Cylinder	Convex_Hill	0.05	EShapes	HFull
260	202.7611	P8	7	Concave_Tube	Concave_Bowl	0.25	EShapes	HFull
261	236.373	P8	8	Concave_Tube	Concave_Tube	0.05	EShapes	HFull
262	250.6478	P8	9	Concave_Bowl	Concave_Tube	0.25	EShapes	HFull
263	262.9441	P8	10	Concave_Tube	Concave_Bowl	0.25	EShapes	HFull
264	287.731	P8	11	Convex_Hill	Convex_Cylinder	0.1	EShapes	HFull
265	302.1282	P8	12	Convex_Hill	Convex_Hill	0.1	EShapes	HFull
266	323.4085	P8	13	Convex_Hill	Convex_Hill	0.05	EShapes	HFull
267	335.7501	P8	14	Convex_Hill	Convex_Hill	0.1	EShapes	HFull
268	351.823	P8	15	Convex_Hill	Convex_Cylinder	0.05	EShapes	HFull
269	366.1425	P8	16	Convex_Hill	Convex_Cylinder	0.1	EShapes	HFull
270	376.3178	P8	17	Convex_Cylinder	Convex_Cylinder	0.25	EShapes	HFull
271	387.0537	P8	18	Concave_Tube	Concave_Tube	0.1	EShapes	HFull
272	397.2959	P8	19	Convex_Cylinder	Convex_Hill	0.25	EShapes	HFull
273	408.8346	P8	20	Convex_Hill	Convex_Hill	0.05	EShapes	HFull
274	422.0577	P8	21	Concave_Tube	Concave_Tube	0.1	EShapes	HFull
275	431.3302	P8	22	Convex_Cylinder	Convex_Hill	0.25	EShapes	HFull
276	443.9301	P8	23	Concave_Tube	Concave_Tube	0.05	EShapes	HFull
277	459.5004	P8	24	Concave_Bowl	Concave_Tube	0.25	EShapes	HFull
278	468.4343	P8	25	Concave_Bowl	Concave_Tube	0.25	EShapes	HFull
279	477.0682	P8	26	Convex_Cylinder	Convex_Cylinder	0.25	EShapes	HFull
280	487.0569	P8	27	Concave_Tube	Concave_Bowl	0.05	EShapes	HFull
281	503.5985	P8	28	Concave_Tube	Concave_Tube	0.05	EShapes	HFull
282	516.5001	P8	29	Concave_Tube	Concave_Bowl	0.25	EShapes	HFull
283	525.6913	P8	30	Convex_Cylinder	Convex_Cylinder	0.25	EShapes	HFull
284	542.7825	P8	31	Concave_Tube	Concave_Bowl	0.05	EShapes	HFull
285	554.4442	P8	32	Concave_Tube	Concave_Bowl	0.1	EShapes	HFull
286	564.1826	P8	33	Concave_Tube	Concave_Bowl	0.1	EShapes	HFull
287	578.2919	P8	34	Concave_Tube	Concave_Bowl	0.05	EShapes	HFull
288	588.9581	P8	35	Concave_Tube	Concave_Bowl	0.1	EShapes	HFull
289	46.46039	P9	0	Convex_Hill	Convex_Cylinder	0.1	EShapes	HFull
290	97.81676	P9	1	Convex_Hill	Convex_Hill	0.25	EShapes	HFull
291	113.1759	P9	2	Concave_Bowl	Concave_Bowl	0.25	EShapes	HFull
292	138.3081	P9	3	Concave_Bowl	Concave_Bowl	0.05	EShapes	HFull
293	154.7827	P9	4	Concave_Tube	Concave_Bowl	0.25	EShapes	HFull
294	171.0341	P9	5	Concave_Bowl	Concave_Bowl	0.05	EShapes	HFull
295	186.5709	P9	6	Convex_Hill	Convex_Hill	0.1	EShapes	HFull
296	203.2483	P9	7	Concave_Tube	Concave_Tube	0.05	EShapes	HFull
297	219.523	P9	8	Concave_Tube	Concave_Tube	0.25	EShapes	HFull
298	235.6754	P9	9	Convex_Cylinder	Concave_Bowl	0.1	EShapes	HFull
299	253.9929	P9	10	Concave_Tube	Concave_Tube	0.1	EShapes	HFull
300	270.3236	P9	11	Concave_Tube	Concave_Bowl	0.25	EShapes	HFull
301	286.8987	P9	12	Concave_Bowl	Concave_Bowl	0.05	EShapes	HFull
302	304.2565	P9	13	Convex_Cylinder	Convex_Hill	0.25	EShapes	HFull
303	321.905	P9	14	Convex_Hill	Convex_Hill	0.1	EShapes	HFull
304	344.4235	P9	15	Convex_Hill	Convex_Cylinder	0.1	EShapes	HFull
305	359.8488	P9	16	Concave_Tube	Concave_Bowl	0.1	EShapes	HFull
306	378.076	P9	17	Convex_Cylinder	Convex_Cylinder	0.25	EShapes	HFull
307	393.5036	P9	18	Convex_Cylinder	Convex_Cylinder	0.25	EShapes	HFull
308	410.9292	P9	19	Concave_Tube	Concave_Tube	0.1	EShapes	HFull
309	431.0673	P9	20	Concave_Bowl	Convex_Hill	0.05	EShapes	HFull
310	448.3476	P9	21	Convex_Cylinder	Convex_Cylinder	0.05	EShapes	HFull
311	465.3249	P9	22	Convex_Hill	Convex_Cylinder	0.05	EShapes	HFull
312	479.5207	P9	23	Concave_Tube	Concave_Tube	0.1	EShapes	HFull
313	497.315	P9	24	Convex_Hill	Convex_Cylinder	0.1	EShapes	HFull
314	511.8697	P9	25	Concave_Tube	Concave_Tube	0.25	EShapes	HFull
315	525.3854	P9	26	Convex_Cylinder	Convex_Cylinder	0.25	EShapes	HFull
316	543.8358	P9	27	Concave_Tube	Concave_Tube	0.05	EShapes	HFull
317	559.944	P9	28	Convex_Hill	Convex_Hill	0.05	EShapes	HFull
318	576.8663	P9	29	Convex_Hill	Convex_Cylinder	0.05	EShapes	HFull
319	594.863	P9	30	Convex_Hill	Convex_Hill	0.05	EShapes	HFull
320	610.9895	P9	31	Concave_Bowl	Concave_Tube	0.05	EShapes	HFull
321	629.7114	P9	32	Convex_Cylinder	Convex_Hill	0.1	EShapes	HFull
322	642.2098	P9	33	Concave_Tube	Concave_Tube	0.25	EShapes	HFull
323	657.7139	P9	34	Convex_Cylinder	Convex_Hill	0.25	EShapes	HFull
324	672.9826	P9	35	Concave_Tube	Concave_Bowl	0.1	EShapes	HFull
325	28.70443	P10	0	Convex_Hill	Convex_Hill	0.25	EShapes	HFull
326	53.04034	P10	1	Convex_Cylinder	Convex_Cylinder	0.25	EShapes	HFull
327	68.94755	P10	2	Convex_Hill	Convex_Cylinder	0.05	EShapes	HFull
328	85.3109	P10	3	Concave_Tube	Concave_Bowl	0.25	EShapes	HFull
329	102.1667	P10	4	Convex_Hill	Concave_Tube	0.1	EShapes	HFull
330	115.95	P10	5	Convex_Cylinder	Convex_Cylinder	0.05	EShapes	HFull
331	137.1947	P10	6	Convex_Cylinder	Concave_Tube	0.05	EShapes	HFull
332	149.9406	P10	7	Convex_Hill	Convex_Hill	0.1	EShapes	HFull
333	162.5829	P10	8	Convex_Cylinder	Convex_Cylinder	0.1	EShapes	HFull
334	175.9543	P10	9	Convex_Cylinder	Convex_Cylinder	0.1	EShapes	HFull
335	188.5775	P10	10	Convex_Hill	Convex_Hill	0.1	EShapes	HFull
336	202.1043	P10	11	Concave_Tube	Concave_Tube	0.1	EShapes	HFull
337	216.1755	P10	12	Concave_Bowl	Concave_Bowl	0.1	EShapes	HFull
338	227.0685	P10	13	Convex_Cylinder	Convex_Cylinder	0.25	EShapes	HFull
339	241.0768	P10	14	Concave_Tube	Concave_Bowl	0.05	EShapes	HFull
340	253.082	P10	15	Convex_Cylinder	Convex_Cylinder	0.1	EShapes	HFull
341	269.1667	P10	16	Concave_Bowl	Concave_Tube	0.05	EShapes	HFull
342	280.884	P10	17	Concave_Bowl	Concave_Bowl	0.25	EShapes	HFull
343	295.3589	P10	18	Convex_Hill	Convex_Hill	0.05	EShapes	HFull
344	311.5436	P10	19	Convex_Cylinder	Convex_Hill	0.05	EShapes	HFull
345	323.9663	P10	20	Concave_Tube	Concave_Bowl	0.1	EShapes	HFull
346	337.2446	P10	21	Concave_Bowl	Concave_Bowl	0.1	EShapes	HFull
347	349.71	P10	22	Convex_Hill	Convex_Hill	0.25	EShapes	HFull
348	365.0824	P10	23	Convex_Cylinder	Convex_Hill	0.05	EShapes	HFull
349	377.9823	P10	24	Concave_Bowl	Concave_Tube	0.05	EShapes	HFull
350	390.7499	P10	25	Concave_Tube	Concave_Tube	0.25	EShapes	HFull
351	403.9502	P10	26	Convex_Hill	Convex_Hill	0.25	EShapes	HFull
352	416.7512	P10	27	Concave_Bowl	Concave_Bowl	0.25	EShapes	HFull
353	429.6432	P10	28	Concave_Tube	Concave_Tube	0.25	EShapes	HFull
354	443.5496	P10	29	Concave_Bowl	Concave_Bowl	0.05	EShapes	HFull
355	455.1208	P10	30	Convex_Cylinder	Convex_Cylinder	0.05	EShapes	HFull
356	469.8658	P10	31	Concave_Tube	Concave_Bowl	0.05	EShapes	HFull
357	481.9626	P10	32	Convex_Cylinder	Convex_Cylinder	0.25	EShapes	HFull
358	494.4591	P10	33	Concave_Tube	Concave_Tube	0.1	EShapes	HFull
359	505.9212	P10	34	Convex_Hill	Convex_Hill	0.1	EShapes	HFull
360	519.3346	P10	35	Concave_Tube	Concave_Tube	0.25	EShapes	HFull
361	18.80899	P11	0	Convex_Cylinder	Convex_Cylinder	0.25	EShapes	HFull
362	34.20044	P11	1	Convex_Hill	Convex_Hill	0.05	EShapes	HFull
363	47.04385	P11	2	Convex_Cylinder	Concave_Bowl	0.1	EShapes	HFull
364	59.30026	P11	3	Convex_Hill	Convex_Hill	0.25	EShapes	HFull
365	72.96069	P11	4	Convex_Hill	Convex_Hill	0.25	EShapes	HFull
366	87.2243	P11	5	Convex_Hill	Concave_Tube	0.05	EShapes	HFull
367	105.6541	P11	6	Concave_Tube	Concave_Bowl	0.25	EShapes	HFull
368	117.6488	P11	7	Convex_Cylinder	Convex_Cylinder	0.05	EShapes	HFull
369	134.5949	P11	8	Convex_Hill	Convex_Hill	0.25	EShapes	HFull
370	148.9939	P11	9	Concave_Tube	Concave_Bowl	0.25	EShapes	HFull
371	161.4123	P11	10	Convex_Cylinder	Concave_Bowl	0.05	EShapes	HFull
372	174.6848	P11	11	Convex_Cylinder	Convex_Cylinder	0.1	EShapes	HFull
373	187.1491	P11	12	Concave_Tube	Concave_Tube	0.25	EShapes	HFull
374	201.9373	P11	13	Convex_Hill	Concave_Bowl	0.05	EShapes	HFull
375	213.9125	P11	14	Convex_Hill	Convex_Hill	0.05	EShapes	HFull
376	224.8131	P11	15	Convex_Cylinder	Concave_Tube	0.05	EShapes	HFull
377	237.9487	P11	16	Convex_Cylinder	Convex_Hill	0.05	EShapes	HFull
378	250.9723	P11	17	Convex_Hill	Convex_Hill	0.1	EShapes	HFull
379	262.6117	P11	18	Convex_Cylinder	Convex_Hill	0.1	EShapes	HFull
380	275.3007	P11	19	Concave_Tube	Concave_Tube	0.1	EShapes	HFull
381	287.0063	P11	20	Convex_Cylinder	Concave_Bowl	0.05	EShapes	HFull
382	299.001	P11	21	Convex_Hill	Convex_Cylinder	0.05	EShapes	HFull
383	309.4577	P11	22	Convex_Cylinder	Convex_Cylinder	0.1	EShapes	HFull
384	320.4155	P11	23	Concave_Tube	Concave_Tube	0.25	EShapes	HFull
385	331.9515	P11	24	Convex_Hill	Convex_Hill	0.1	EShapes	HFull
386	344.1845	P11	25	Concave_Tube	Concave_Tube	0.1	EShapes	HFull
387	355.7013	P11	26	Concave_Tube	Concave_Bowl	0.25	EShapes	HFull
388	366.4461	P11	27	Convex_Cylinder	Convex_Cylinder	0.1	EShapes	HFull
389	378.0297	P11	28	Convex_Cylinder	Concave_Tube	0.05	EShapes	HFull
390	388.4496	P11	29	Convex_Cylinder	Convex_Cylinder	0.25	EShapes	HFull
391	402.1777	P11	30	Convex_Cylinder	Convex_Cylinder	0.05	EShapes	HFull
392	417.6258	P11	31	Convex_Hill	Concave_Bowl	0.1	EShapes	HFull
393	429.1185	P11	32	Concave_Tube	Concave_Tube	0.25	EShapes	HFull
394	441.4176	P11	33	Convex_Cylinder	Convex_Cylinder	0.25	EShapes	HFull
395	457.4234	P11	34	Convex_Cylinder	Concave_Bowl	0.1	EShapes	HFull
396	470.1019	P11	35	Convex_Cylinder	Concave_Tube	0.1	EShapes	HFull
397	46.36267	P12	0	Concave_Tube	Concave_Bowl	0.1	EShapes	HFull
398	81.20092	P12	1	Convex_Cylinder	Convex_Hill	0.25	EShapes	HFull
399	94.92611	P12	2	Convex_Hill	Concave_Tube	0.1	EShapes	HFull
400	108.0282	P12	3	Convex_Hill	Concave_Tube	0.1	EShapes	HFull
401	120.2053	P12	4	Convex_Hill	Concave_Bowl	0.1	EShapes	HFull
402	137.1954	P12	5	Concave_Bowl	Concave_Tube	0.25	EShapes	HFull
403	152.4507	P12	6	Convex_Cylinder	Convex_Hill	0.1	EShapes	HFull
404	169.0704	P12	7	Convex_Hill	Convex_Cylinder	0.1	EShapes	HFull
405	181.7953	P12	8	Convex_Cylinder	Convex_Hill	0.25	EShapes	HFull
406	195.5881	P12	9	Convex_Hill	Convex_Hill	0.1	EShapes	HFull
407	211.8419	P12	10	Concave_Tube	Concave_Tube	0.25	EShapes	HFull
408	228.4514	P12	11	Convex_Cylinder	Concave_Tube	0.05	EShapes	HFull
409	243.4522	P12	12	Convex_Hill	Convex_Hill	0.05	EShapes	HFull
410	263.5912	P12	13	Convex_Cylinder	Concave_Bowl	0.1	EShapes	HFull
411	275.5981	P12	14	Convex_Cylinder	Convex_Cylinder	0.25	EShapes	HFull
412	289.1247	P12	15	Convex_Hill	Concave_Bowl	0.05	EShapes	HFull
413	302.7524	P12	16	Convex_Hill	Concave_Bowl	0.05	EShapes	HFull
414	319.2052	P12	17	Convex_Cylinder	Convex_Hill	0.05	EShapes	HFull
415	331.4264	P12	18	Convex_Cylinder	Convex_Cylinder	0.1	EShapes	HFull
416	342.6476	P12	19	Convex_Cylinder	Convex_Cylinder	0.25	EShapes	HFull
417	354.893	P12	20	Concave_Bowl	Concave_Tube	0.05	EShapes	HFull
418	368.0854	P12	21	Convex_Hill	Convex_Hill	0.05	EShapes	HFull
419	381.7997	P12	22	Concave_Tube	Concave_Tube	0.1	EShapes	HFull
420	394.9127	P12	23	Convex_Hill	Convex_Cylinder	0.05	EShapes	HFull
421	408.5436	P12	24	Concave_Bowl	Concave_Bowl	0.25	EShapes	HFull
422	422.8487	P12	25	Convex_Hill	Convex_Cylinder	0.05	EShapes	HFull
423	435.8419	P12	26	Convex_Hill	Convex_Hill	0.25	EShapes	HFull
424	451.257	P12	27	Convex_Hill	Convex_Hill	0.1	EShapes	HFull
425	463.2958	P12	28	Convex_Cylinder	Convex_Cylinder	0.05	EShapes	HFull
426	480.4622	P12	29	Concave_Tube	Concave_Bowl	0.25	EShapes	HFull
427	493.754	P12	30	Concave_Tube	Concave_Tube	0.25	EShapes	HFull
428	507.1937	P12	31	Concave_Tube	Concave_Bowl	0.25	EShapes	HFull
429	521.3875	P12	32	Convex_Cylinder	Convex_Cylinder	0.1	EShapes	HFull
430	531.991	P12	33	Concave_Tube	Concave_Tube	0.05	EShapes	HFull
431	544.757	P12	34	Convex_Hill	Concave_Bowl	0.05	EShapes	HFull
432	555.9612	P12	35	Convex_Cylinder	Convex_Cylinder	0.25	EShapes	HFull
433	48.91504	P13	0	Convex_Cylinder	Convex_Cylinder	0.25	EShapes	HFull
434	62.79882	P13	1	Convex_Hill	Convex_Hill	0.1	EShapes	HFull
435	75.19021	P13	2	Concave_Bowl	Concave_Bowl	0.25	EShapes	HFull
436	86.62733	P13	3	Concave_Tube	Concave_Tube	0.25	EShapes	HFull
437	99.87509	P13	4	Convex_Hill	Convex_Hill	0.25	EShapes	HFull
438	112.8494	P13	5	Convex_Cylinder	Convex_Cylinder	0.1	EShapes	HFull
439	137.6951	P13	6	Convex_Hill	Concave_Bowl	0.05	EShapes	HFull
440	149.0551	P13	7	Convex_Cylinder	Convex_Cylinder	0.25	EShapes	HFull
441	172.9016	P13	8	Concave_Bowl	Concave_Bowl	0.05	EShapes	HFull
442	183.4088	P13	9	Convex_Cylinder	Convex_Hill	0.05	EShapes	HFull
443	192.0701	P13	10	Convex_Cylinder	Convex_Cylinder	0.05	EShapes	HFull
444	203.0944	P13	11	Concave_Tube	Concave_Tube	0.25	EShapes	HFull
445	219.0898	P13	12	Concave_Bowl	Concave_Tube	0.05	EShapes	HFull
446	233.5832	P13	13	Convex_Hill	Convex_Hill	0.05	EShapes	HFull
447	250.6453	P13	14	Concave_Bowl	Concave_Tube	0.05	EShapes	HFull
448	263.5093	P13	15	Convex_Cylinder	Convex_Cylinder	0.05	EShapes	HFull
449	275.5195	P13	16	Convex_Hill	Convex_Hill	0.25	EShapes	HFull
450	287.5047	P13	17	Convex_Hill	Convex_Hill	0.1	EShapes	HFull
451	301.7533	P13	18	Concave_Bowl	Concave_Bowl	0.1	EShapes	HFull
452	314.2132	P13	19	Convex_Hill	Convex_Hill	0.1	EShapes	HFull
453	325.3702	P13	20	Convex_Cylinder	Convex_Cylinder	0.05	EShapes	HFull
454	336.3236	P13	21	Convex_Cylinder	Convex_Cylinder	0.1	EShapes	HFull
455	348.0897	P13	22	Concave_Tube	Concave_Tube	0.1	EShapes	HFull
456	357.7513	P13	23	Concave_Bowl	Concave_Bowl	0.1	EShapes	HFull
457	369.7132	P13	24	Concave_Tube	Concave_Tube	0.1	EShapes	HFull
458	380.7395	P13	25	Concave_Bowl	Concave_Bowl	0.25	EShapes	HFull
459	393.9864	P13	26	Concave_Tube	Concave_Tube	0.25	EShapes	HFull
460	405.3683	P13	27	Convex_Hill	Convex_Hill	0.25	EShapes	HFull
461	420.6371	P13	28	Concave_Bowl	Concave_Tube	0.05	EShapes	HFull
462	430.4103	P13	29	Concave_Bowl	Concave_Bowl	0.1	EShapes	HFull
463	438.5629	P13	30	Convex_Cylinder	Convex_Cylinder	0.1	EShapes	HFull
464	449.3882	P13	31	Convex_Hill	Concave_Bowl	0.05	EShapes	HFull
465	458.7902	P13	32	Convex_Hill	Convex_Hill	0.05	EShapes	HFull
466	469.3105	P13	33	Convex_Cylinder	Convex_Cylinder	0.25	EShapes	HFull
467	480.5303	P13	34	Concave_Tube	Concave_Tube	0.1	EShapes	HFull
468	490.5567	P13	35	Concave_Tube	Concave_Bowl	0.25	EShapes	HFull
469	64.65276	P14	0	Convex_Hill	Convex_Cylinder	0.25	EShapes	HFull
470	87.58379	P14	1	Convex_Hill	Convex_Cylinder	0.1	EShapes	HFull
471	111.8013	P14	2	Concave_Bowl	Concave_Bowl	0.05	EShapes	HFull
472	129.8053	P14	3	Convex_Hill	Convex_Cylinder	0.1	EShapes	HFull
473	148.5486	P14	4	Convex_Hill	Convex_Cylinder	0.1	EShapes	HFull
474	188.9167	P14	5	Concave_Bowl	Concave_Bowl	0.1	EShapes	HFull
475	219.8899	P14	6	Concave_Tube	Concave_Tube	0.05	EShapes	HFull
476	241.8675	P14	7	Convex_Hill	Concave_Tube	0.05	EShapes	HFull
477	260.023	P14	8	Convex_Cylinder	Convex_Hill	0.25	EShapes	HFull
478	281.313	P14	9	Convex_Hill	Convex_Hill	0.05	EShapes	HFull
479	297.2969	P14	10	Convex_Hill	Convex_Cylinder	0.05	EShapes	HFull
480	311.6504	P14	11	Convex_Hill	Convex_Hill	0.1	EShapes	HFull
481	329.9232	P14	12	Concave_Tube	Concave_Tube	0.25	EShapes	HFull
482	341.3271	P14	13	Concave_Tube	Concave_Tube	0.25	EShapes	HFull
483	356.0057	P14	14	Concave_Bowl	Concave_Tube	0.1	EShapes	HFull
484	364.662	P14	15	Concave_Bowl	Concave_Bowl	0.1	EShapes	HFull
485	373.162	P14	16	Convex_Hill	Convex_Hill	0.1	EShapes	HFull
486	380.8283	P14	17	Convex_Cylinder	Convex_Cylinder	0.25	EShapes	HFull
487	390.7665	P14	18	Convex_Hill	Convex_Cylinder	0.05	EShapes	HFull
488	402.0024	P14	19	Concave_Bowl	Concave_Tube	0.1	EShapes	HFull
489	417.0712	P14	20	Convex_Hill	Concave_Bowl	0.05	EShapes	HFull
490	425.2682	P14	21	Convex_Hill	Convex_Cylinder	0.05	EShapes	HFull
491	435.4004	P14	22	Convex_Hill	Concave_Bowl	0.1	EShapes	HFull
492	443.5319	P14	23	Convex_Hill	Convex_Hill	0.05	EShapes	HFull
493	455.9524	P14	24	Concave_Bowl	Concave_Bowl	0.05	EShapes	HFull
494	464.0025	P14	25	Concave_Tube	Concave_Tube	0.25	EShapes	HFull
495	473.5563	P14	26	Concave_Bowl	Concave_Bowl	0.25	EShapes	HFull
496	482.2917	P14	27	Concave_Bowl	Concave_Bowl	0.25	EShapes	HFull
497	493.0923	P14	28	Convex_Hill	Convex_Hill	0.25	EShapes	HFull
498	500.9407	P14	29	Convex_Cylinder	Convex_Hill	0.25	EShapes	HFull
499	514.1657	P14	30	Concave_Tube	Concave_Tube	0.1	EShapes	HFull
500	521.6975	P14	31	Convex_Cylinder	Convex_Hill	0.1	EShapes	HFull
501	528.3219	P14	32	Convex_Cylinder	Convex_Hill	0.05	EShapes	HFull
502	540.0226	P14	33	Concave_Bowl	Concave_Bowl	0.25	EShapes	HFull
503	553.3268	P14	34	Convex_Cylinder	Concave_Tube	0.05	EShapes	HFull
504	562.8926	P14	35	Convex_Cylinder	Convex_Cylinder	0.25	EShapes	HFull
505	61.31335	P15	0	Concave_Bowl	Concave_Bowl	0.05	EShapes	HFull
506	85.51506	P15	1	Concave_Tube	Concave_Tube	0.05	EShapes	HFull
507	116.2325	P15	2	Convex_Hill	Convex_Cylinder	0.05	EShapes	HFull
508	143.3164	P15	3	Convex_Hill	Convex_Hill	0.1	EShapes	HFull
509	169.3556	P15	4	Concave_Bowl	Concave_Bowl	0.25	EShapes	HFull
510	196.4738	P15	5	Convex_Hill	Convex_Hill	0.25	EShapes	HFull
511	237.1333	P15	6	Convex_Hill	Convex_Hill	0.1	EShapes	HFull
512	281.5841	P15	7	Convex_Hill	Convex_Hill	0.05	EShapes	HFull
513	301.6456	P15	8	Convex_Cylinder	Convex_Cylinder	0.1	EShapes	HFull
514	332.7466	P15	9	Concave_Tube	Concave_Tube	0.1	EShapes	HFull
515	360.8275	P15	10	Convex_Hill	Convex_Hill	0.1	EShapes	HFull
516	387.8916	P15	11	Convex_Hill	Convex_Hill	0.25	EShapes	HFull
517	409.8405	P15	12	Concave_Tube	Concave_Tube	0.1	EShapes	HFull
518	441.2358	P15	13	Concave_Tube	Concave_Tube	0.25	EShapes	HFull
519	457.6479	P15	14	Convex_Cylinder	Convex_Cylinder	0.25	EShapes	HFull
520	474.6589	P15	15	Concave_Tube	Concave_Bowl	0.1	EShapes	HFull
521	493.8599	P15	16	Concave_Tube	Concave_Tube	0.25	EShapes	HFull
522	518.2546	P15	17	Concave_Bowl	Concave_Bowl	0.1	EShapes	HFull
523	529.6028	P15	18	Concave_Bowl	Concave_Bowl	0.25	EShapes	HFull
524	555.9634	P15	19	Concave_Tube	Concave_Bowl	0.05	EShapes	HFull
525	579.6993	P15	20	Concave_Tube	Concave_Tube	0.1	EShapes	HFull
526	596.2762	P15	21	Convex_Hill	Convex_Cylinder	0.05	EShapes	HFull
527	608.9196	P15	22	Convex_Hill	Convex_Cylinder	0.1	EShapes	HFull
528	626.4352	P15	23	Convex_Cylinder	Convex_Hill	0.05	EShapes	HFull
529	638.3519	P15	24	Convex_Hill	Convex_Hill	0.25	EShapes	HFull
530	653.4982	P15	25	Convex_Cylinder	Convex_Cylinder	0.05	EShapes	HFull
531	665.5731	P15	26	Concave_Bowl	Concave_Bowl	0.25	EShapes	HFull
532	677.7676	P15	27	Convex_Cylinder	Convex_Cylinder	0.25	EShapes	HFull
533	693.9344	P15	28	Convex_Cylinder	Convex_Hill	0.05	EShapes	HFull
534	711.1456	P15	29	Concave_Bowl	Concave_Bowl	0.05	EShapes	HFull
535	727.2307	P15	30	Convex_Cylinder	Convex_Cylinder	0.25	EShapes	HFull
536	738.8453	P15	31	Concave_Tube	Concave_Tube	0.05	EShapes	HFull
537	752.5186	P15	32	Concave_Bowl	Concave_Tube	0.05	EShapes	HFull
538	780.0067	P15	33	Concave_Tube	Concave_Bowl	0.1	EShapes	HFull
539	795.0644	P15	34	Concave_Tube	Concave_Tube	0.25	EShapes	HFull
540	807.3803	P15	35	Convex_Cylinder	Convex_Cylinder	0.1	EShapes	HFull
541	60.82669	P16	0	Concave_Tube	Concave_Bowl	0.25	EShapes	HFull
542	93.23782	P16	1	Convex_Cylinder	Convex_Cylinder	0.25	EShapes	HFull
543	137.6745	P16	2	Convex_Hill	Concave_Bowl	0.05	EShapes	HFull
544	166.425	P16	3	Convex_Cylinder	Concave_Bowl	0.05	EShapes	HFull
545	196.6909	P16	4	Convex_Cylinder	Concave_Tube	0.1	EShapes	HFull
546	243.9656	P16	5	Concave_Bowl	Concave_Bowl	0.25	EShapes	HFull
547	276.4366	P16	6	Convex_Hill	Convex_Hill	0.1	EShapes	HFull
548	302.1779	P16	7	Convex_Cylinder	Convex_Hill	0.05	EShapes	HFull
549	333.5911	P16	8	Convex_Cylinder	Convex_Hill	0.1	EShapes	HFull
550	359.3812	P16	9	Concave_Bowl	Concave_Tube	0.25	EShapes	HFull
551	386.4363	P16	10	Convex_Hill	Convex_Hill	0.25	EShapes	HFull
552	417.5556	P16	11	Convex_Cylinder	Concave_Bowl	0.1	EShapes	HFull
553	436.9123	P16	12	Convex_Hill	Convex_Cylinder	0.25	EShapes	HFull
554	457.1526	P16	13	Convex_Cylinder	Convex_Cylinder	0.05	EShapes	HFull
555	482.2358	P16	14	Convex_Hill	Convex_Cylinder	0.05	EShapes	HFull
556	501.4737	P16	15	Convex_Cylinder	Convex_Hill	0.05	EShapes	HFull
557	518.7535	P16	16	Convex_Cylinder	Concave_Tube	0.05	EShapes	HFull
558	547.6116	P16	17	Concave_Tube	Concave_Tube	0.25	EShapes	HFull
559	567.1299	P16	18	Convex_Cylinder	Concave_Tube	0.05	EShapes	HFull
560	585.6049	P16	19	Convex_Hill	Convex_Hill	0.25	EShapes	HFull
561	612.044	P16	20	Concave_Bowl	Concave_Tube	0.25	EShapes	HFull
562	632.2947	P16	21	Convex_Hill	Convex_Cylinder	0.1	EShapes	HFull
563	648.2519	P16	22	Convex_Cylinder	Convex_Cylinder	0.05	EShapes	HFull
564	668.5515	P16	23	Convex_Hill	Convex_Hill	0.25	EShapes	HFull
565	684.9265	P16	24	Concave_Tube	Concave_Tube	0.1	EShapes	HFull
566	703.8592	P16	25	Convex_Hill	Convex_Cylinder	0.1	EShapes	HFull
567	719.4081	P16	26	Convex_Cylinder	Concave_Tube	0.05	EShapes	HFull
568	738.5258	P16	27	Convex_Cylinder	Convex_Hill	0.1	EShapes	HFull
569	756.3911	P16	28	Convex_Cylinder	Concave_Bowl	0.05	EShapes	HFull
570	772.3973	P16	29	Convex_Cylinder	Concave_Bowl	0.1	EShapes	HFull
571	790.2356	P16	30	Concave_Bowl	Concave_Bowl	0.25	EShapes	HFull
572	814.1047	P16	31	Convex_Cylinder	Concave_Bowl	0.1	EShapes	HFull
573	828.9271	P16	32	Convex_Hill	Convex_Cylinder	0.25	EShapes	HFull
574	843.209	P16	33	Convex_Hill	Convex_Cylinder	0.1	EShapes	HFull
575	858.422	P16	34	Convex_Cylinder	Concave_Tube	0.1	EShapes	HFull
576	873.7805	P16	35	Convex_Hill	Convex_Hill	0.05	EShapes	HFull
577	42.70956	P17	0	Convex_Hill	Convex_Hill	0.1	EShapes	HFull
578	66.09817	P17	1	Convex_Hill	Concave_Bowl	0.05	EShapes	HFull
579	81.47764	P17	2	Concave_Tube	Concave_Tube	0.1	EShapes	HFull
580	94.45818	P17	3	Convex_Cylinder	Convex_Cylinder	0.25	EShapes	HFull
581	113.5378	P17	4	Convex_Hill	Convex_Cylinder	0.05	EShapes	HFull
582	128.6163	P17	5	Convex_Hill	Concave_Tube	0.05	EShapes	HFull
583	142.3434	P17	6	Concave_Bowl	Concave_Bowl	0.25	EShapes	HFull
584	162.2703	P17	7	Concave_Bowl	Concave_Bowl	0.1	EShapes	HFull
585	178.2652	P17	8	Convex_Hill	Convex_Cylinder	0.05	EShapes	HFull
586	190.9179	P17	9	Concave_Tube	Concave_Tube	0.1	EShapes	HFull
587	204.3807	P17	10	Convex_Cylinder	Convex_Cylinder	0.05	EShapes	HFull
588	218.4462	P17	11	Convex_Hill	Convex_Hill	0.05	EShapes	HFull
589	231.8869	P17	12	Concave_Bowl	Concave_Bowl	0.25	EShapes	HFull
590	244.5428	P17	13	Convex_Hill	Convex_Hill	0.1	EShapes	HFull
591	262.0118	P17	14	Convex_Cylinder	Convex_Cylinder	0.1	EShapes	HFull
592	279.0121	P17	15	Convex_Hill	Concave_Tube	0.05	EShapes	HFull
593	296.7633	P17	16	Convex_Hill	Convex_Hill	0.05	EShapes	HFull
594	309.1078	P17	17	Convex_Cylinder	Convex_Cylinder	0.25	EShapes	HFull
595	321.6526	P17	18	Concave_Tube	Concave_Tube	0.25	EShapes	HFull
596	334.8097	P17	19	Concave_Bowl	Concave_Bowl	0.1	EShapes	HFull
597	347.9347	P17	20	Concave_Tube	Concave_Tube	0.1	EShapes	HFull
598	361.0438	P17	21	Convex_Cylinder	Convex_Hill	0.1	EShapes	HFull
599	374.5408	P17	22	Concave_Bowl	Concave_Tube	0.05	EShapes	HFull
600	387.1816	P17	23	Convex_Cylinder	Convex_Hill	0.25	EShapes	HFull
601	400.2646	P17	24	Convex_Cylinder	Convex_Hill	0.25	EShapes	HFull
602	412.9827	P17	25	Convex_Hill	Convex_Cylinder	0.1	EShapes	HFull
603	428.0838	P17	26	Convex_Cylinder	Convex_Hill	0.25	EShapes	HFull
604	445.2296	P17	27	Convex_Hill	Convex_Hill	0.05	EShapes	HFull
605	458.7166	P17	28	Concave_Bowl	Concave_Bowl	0.25	EShapes	HFull
606	473.6727	P17	29	Concave_Bowl	Concave_Bowl	0.05	EShapes	HFull
607	493.6114	P17	30	Concave_Bowl	Concave_Bowl	0.1	EShapes	HFull
608	505.4466	P17	31	Convex_Cylinder	Convex_Cylinder	0.25	EShapes	HFull
609	517.4361	P17	32	Concave_Tube	Concave_Tube	0.25	EShapes	HFull
610	531.7302	P17	33	Convex_Hill	Convex_Cylinder	0.1	EShapes	HFull
611	549.4933	P17	34	Concave_Bowl	Concave_Bowl	0.05	EShapes	HFull
612	561.3781	P17	35	Concave_Tube	Concave_Tube	0.25	EShapes	HFull
