# Supplementary material for: A mechatronic shape display based on auxetic materials
Source: Nat Commun. 2021 Aug 6;12:4758. doi: 10.1038/s41467-021-24974-0 (PMC8346568; doi:10.1038/s41467-021-24974-0)
Supplement: Supplementary file 8 — Supplementary Dataset 6 [file 41467_2021_24974_MOESM8_ESM.csv]

	timestamp	subjectID	trialnum	first_shape	answer	level	count	Experiment	Condition
1	28.47264	P1	0	False	True	0.25	0	EThreshold	HFull
2	50.33045	P1	1	True	True	0.2	1	EThreshold	HFull
3	71.63238	P1	2	True	True	0.15	1	EThreshold	HFull
4	92.9321	P1	3	False	True	0.13	1	EThreshold	HFull
5	113.6408	P1	4	True	True	0.1	1	EThreshold	HFull
6	133.7571	P1	5	True	True	0.09	1	EThreshold	HFull
7	155.0022	P1	6	False	True	0.08	1	EThreshold	HFull
8	175.8775	P1	7	True	False	0.07	1	EThreshold	HFull
9	197.1459	P1	8	True	True	0.1	2	EThreshold	HFull
10	218.5812	P1	9	False	True	0.09	2	EThreshold	HFull
11	239.8256	P1	10	True	True	0.08	2	EThreshold	HFull
12	261.2717	P1	11	False	True	0.07	2	EThreshold	HFull
13	283.4653	P1	12	False	True	0.06	1	EThreshold	HFull
14	305.0544	P1	13	True	False	0.055	1	EThreshold	HFull
15	326.5214	P1	14	True	True	0.08	3	EThreshold	HFull
16	347.737	P1	15	False	True	0.07	3	EThreshold	HFull
17	369.5964	P1	16	False	True	0.06	2	EThreshold	HFull
18	394.0972	P1	17	False	False	0.055	2	EThreshold	HFull
19	30.13035	P1	0	False	False	0.25	0	EThreshold	CVisual
20	50.80321	P1	1	True	True	0.25	1	EThreshold	CVisual
21	71.92859	P1	2	False	True	0.2	1	EThreshold	CVisual
22	92.71225	P1	3	False	True	0.15	1	EThreshold	CVisual
23	113.3011	P1	4	True	False	0.13	1	EThreshold	CVisual
24	135.127	P1	5	True	True	0.25	2	EThreshold	CVisual
25	155.7579	P1	6	False	True	0.2	2	EThreshold	CVisual
26	176.9136	P1	7	False	True	0.15	2	EThreshold	CVisual
27	199.6068	P1	8	True	False	0.13	2	EThreshold	CVisual
28	26.90214	P1	0	False	True	0.25	0	EThreshold	HSingle
29	48.7489	P1	1	False	True	0.2	1	EThreshold	HSingle
30	69.83736	P1	2	False	True	0.15	1	EThreshold	HSingle
31	91.67102	P1	3	True	False	0.13	1	EThreshold	HSingle
32	114.7158	P1	4	False	True	0.25	1	EThreshold	HSingle
33	137.0686	P1	5	False	True	0.2	2	EThreshold	HSingle
34	158.2353	P1	6	True	True	0.15	2	EThreshold	HSingle
35	179.8605	P1	7	True	True	0.13	2	EThreshold	HSingle
36	201.9872	P1	8	True	True	0.1	1	EThreshold	HSingle
37	223.6083	P1	9	True	False	0.09	1	EThreshold	HSingle
38	245.4269	P1	10	False	True	0.15	3	EThreshold	HSingle
39	264.3431	P1	11	False	True	0.13	3	EThreshold	HSingle
40	284.5954	P1	12	True	True	0.1	2	EThreshold	HSingle
41	302.9133	P1	13	True	True	0.09	2	EThreshold	HSingle
42	325.7374	P1	14	False	True	0.08	1	EThreshold	HSingle
43	347.571	P1	15	True	True	0.07	1	EThreshold	HSingle
44	370.5622	P1	16	True	True	0.06	1	EThreshold	HSingle
45	393.6172	P1	17	True	False	0.055	1	EThreshold	HSingle
46	21.31157	P1	0	False	True	0.25	0	EThreshold	HTwo
47	41.73991	P1	1	False	True	0.2	1	EThreshold	HTwo
48	63.28672	P1	2	False	True	0.15	1	EThreshold	HTwo
49	84.73289	P1	3	True	False	0.13	1	EThreshold	HTwo
50	102.4673	P1	4	False	True	0.25	1	EThreshold	HTwo
51	121.0326	P1	5	False	True	0.2	2	EThreshold	HTwo
52	140.7788	P1	6	True	True	0.15	2	EThreshold	HTwo
53	160.5863	P1	7	True	True	0.13	2	EThreshold	HTwo
54	177.2398	P1	8	False	True	0.1	1	EThreshold	HTwo
55	194.9091	P1	9	True	True	0.09	1	EThreshold	HTwo
56	212.4813	P1	10	False	True	0.08	1	EThreshold	HTwo
57	232.5871	P1	11	True	False	0.07	1	EThreshold	HTwo
58	252.1007	P1	12	True	True	0.1	2	EThreshold	HTwo
59	274.1005	P1	13	True	True	0.09	2	EThreshold	HTwo
60	293.8311	P1	14	True	True	0.08	2	EThreshold	HTwo
61	314.4908	P1	15	False	True	0.07	2	EThreshold	HTwo
62	334.7354	P1	16	True	False	0.06	1	EThreshold	HTwo
63	18.54664	P2	0	True	True	0.25	0	EThreshold	HFull
64	34.91096	P2	1	False	True	0.2	1	EThreshold	HFull
65	53.92112	P2	2	True	False	0.15	1	EThreshold	HFull
66	70.10918	P2	3	False	True	0.25	1	EThreshold	HFull
67	85.16984	P2	4	True	True	0.2	2	EThreshold	HFull
68	104.4862	P2	5	False	False	0.15	2	EThreshold	HFull
69	120.1651	P2	6	False	True	0.25	2	EThreshold	HFull
70	134.3614	P2	7	False	True	0.2	3	EThreshold	HFull
71	150.441	P2	8	True	False	0.15	3	EThreshold	HFull
72	31.3847	P2	0	False	True	0.25	0	EThreshold	CVisual
73	53.41819	P2	1	True	True	0.2	1	EThreshold	CVisual
74	76.31969	P2	2	True	True	0.15	1	EThreshold	CVisual
75	97.97342	P2	3	True	True	0.13	1	EThreshold	CVisual
76	120.3957	P2	4	True	True	0.1	1	EThreshold	CVisual
77	141.9424	P2	5	False	True	0.09	1	EThreshold	CVisual
78	163.6987	P2	6	True	True	0.08	1	EThreshold	CVisual
79	188.1855	P2	7	False	True	0.07	1	EThreshold	CVisual
80	209.7722	P2	8	True	False	0.06	1	EThreshold	CVisual
81	231.6241	P2	9	True	True	0.09	2	EThreshold	CVisual
82	252.9347	P2	10	False	False	0.08	2	EThreshold	CVisual
83	273.9579	P2	11	False	True	0.13	2	EThreshold	CVisual
84	295.3931	P2	12	True	False	0.1	2	EThreshold	CVisual
85	25.4143	P2	0	False	True	0.25	0	EThreshold	HSingle
86	47.55555	P2	1	False	True	0.2	1	EThreshold	HSingle
87	70.02959	P2	2	False	True	0.15	1	EThreshold	HSingle
88	91.66159	P2	3	False	True	0.13	1	EThreshold	HSingle
89	112.1284	P2	4	True	True	0.1	1	EThreshold	HSingle
90	132.5814	P2	5	True	True	0.09	1	EThreshold	HSingle
91	152.7855	P2	6	True	True	0.08	1	EThreshold	HSingle
92	176.5961	P2	7	True	True	0.07	1	EThreshold	HSingle
93	198.4264	P2	8	True	False	0.06	1	EThreshold	HSingle
94	219.1346	P2	9	True	True	0.09	2	EThreshold	HSingle
95	247.0721	P2	10	False	False	0.08	2	EThreshold	HSingle
96	266.7193	P2	11	False	True	0.13	2	EThreshold	HSingle
97	285.484	P2	12	True	False	0.1	2	EThreshold	HSingle
98	26.83661	P2	0	False	False	0.25	0	EThreshold	HTwo
99	45.55668	P2	1	True	True	0.25	1	EThreshold	HTwo
100	62.90244	P2	2	False	True	0.2	1	EThreshold	HTwo
101	81.22852	P2	3	False	True	0.15	1	EThreshold	HTwo
102	101.483	P2	4	True	False	0.13	1	EThreshold	HTwo
103	118.8035	P2	5	False	True	0.25	2	EThreshold	HTwo
104	136.0869	P2	6	True	True	0.2	2	EThreshold	HTwo
105	153.6799	P2	7	True	True	0.15	2	EThreshold	HTwo
106	172.2445	P2	8	True	True	0.13	2	EThreshold	HTwo
107	188.6971	P2	9	False	True	0.1	1	EThreshold	HTwo
108	204.5806	P2	10	True	True	0.09	1	EThreshold	HTwo
109	220.5156	P2	11	True	False	0.08	1	EThreshold	HTwo
110	27.5763	P3	0	True	True	0.25	0	EThreshold	HFull
111	50.5192	P3	1	True	True	0.2	1	EThreshold	HFull
112	73.55011	P3	2	True	True	0.15	1	EThreshold	HFull
113	96.40456	P3	3	True	True	0.13	1	EThreshold	HFull
114	118.8221	P3	4	False	True	0.1	1	EThreshold	HFull
115	141.5747	P3	5	True	True	0.09	1	EThreshold	HFull
116	164.4952	P3	6	True	True	0.08	1	EThreshold	HFull
117	189.1008	P3	7	True	False	0.07	1	EThreshold	HFull
118	211.9215	P3	8	False	True	0.1	2	EThreshold	HFull
119	234.0542	P3	9	False	True	0.09	2	EThreshold	HFull
120	256.9097	P3	10	True	True	0.08	2	EThreshold	HFull
121	279.3654	P3	11	True	False	0.07	2	EThreshold	HFull
122	301.9389	P3	12	True	True	0.1	3	EThreshold	HFull
123	325.2299	P3	13	True	True	0.09	3	EThreshold	HFull
124	347.2453	P3	14	True	True	0.08	3	EThreshold	HFull
125	369.5606	P3	15	False	True	0.07	3	EThreshold	HFull
126	392.2914	P3	16	False	False	0.06	1	EThreshold	HFull
127	35.1756	P3	0	False	True	0.25	0	EThreshold	CVisual
128	59.51165	P3	1	True	True	0.2	1	EThreshold	CVisual
129	82.78939	P3	2	False	True	0.15	1	EThreshold	CVisual
130	105.9678	P3	3	True	False	0.13	1	EThreshold	CVisual
131	127.7546	P3	4	False	False	0.25	1	EThreshold	CVisual
132	149.8857	P3	5	False	False	0.25	2	EThreshold	CVisual
133	78.49473	P3	0	False	True	0.25	0	EThreshold	HSingle
134	107.7258	P3	1	True	True	0.2	1	EThreshold	HSingle
135	136.198	P3	2	False	True	0.15	1	EThreshold	HSingle
136	158.8336	P3	3	True	True	0.13	1	EThreshold	HSingle
137	181.8259	P3	4	False	True	0.1	1	EThreshold	HSingle
138	204.6903	P3	5	True	False	0.09	1	EThreshold	HSingle
139	227.2424	P3	6	True	True	0.15	2	EThreshold	HSingle
140	250.7099	P3	7	True	True	0.13	2	EThreshold	HSingle
141	274.3453	P3	8	False	True	0.1	2	EThreshold	HSingle
142	297.2655	P3	9	False	False	0.09	2	EThreshold	HSingle
143	320.2372	P3	10	True	False	0.15	3	EThreshold	HSingle
144	26.11877	P3	0	False	True	0.25	0	EThreshold	HTwo
145	48.04412	P3	1	False	True	0.2	1	EThreshold	HTwo
146	68.73853	P3	2	False	True	0.15	1	EThreshold	HTwo
147	89.78678	P3	3	False	True	0.13	1	EThreshold	HTwo
148	111.4225	P3	4	True	False	0.1	1	EThreshold	HTwo
149	133.0799	P3	5	True	True	0.2	2	EThreshold	HTwo
150	154.5818	P3	6	True	True	0.15	2	EThreshold	HTwo
151	176.6197	P3	7	True	True	0.13	2	EThreshold	HTwo
152	198.3849	P3	8	False	False	0.1	2	EThreshold	HTwo
153	219.0058	P3	9	False	True	0.2	3	EThreshold	HTwo
154	241.136	P3	10	True	False	0.15	3	EThreshold	HTwo
155	24.98364	P4	0	True	True	0.25	0	EThreshold	HFull
156	46.05465	P4	1	True	True	0.2	1	EThreshold	HFull
157	66.7076	P4	2	True	True	0.15	1	EThreshold	HFull
158	88.14772	P4	3	True	True	0.13	1	EThreshold	HFull
159	109.4205	P4	4	False	True	0.1	1	EThreshold	HFull
160	131.0635	P4	5	False	True	0.09	1	EThreshold	HFull
161	152.7701	P4	6	True	True	0.08	1	EThreshold	HFull
162	174.3944	P4	7	True	True	0.07	1	EThreshold	HFull
163	195.9418	P4	8	True	True	0.06	1	EThreshold	HFull
164	223.4526	P4	9	True	True	0.055	1	EThreshold	HFull
165	245.7339	P4	10	True	False	0.053	1	EThreshold	HFull
166	268.35	P4	11	False	True	0.07	2	EThreshold	HFull
167	290.0134	P4	12	True	True	0.06	2	EThreshold	HFull
168	314.0176	P4	13	True	False	0.055	2	EThreshold	HFull
169	333.2071	P4	14	True	True	0.08	2	EThreshold	HFull
170	354.7084	P4	15	False	False	0.07	3	EThreshold	HFull
171	39.24477	P4	0	True	True	0.25	0	EThreshold	CVisual
172	69.98219	P4	1	False	True	0.2	1	EThreshold	CVisual
173	95.41142	P4	2	True	True	0.15	1	EThreshold	CVisual
174	118.5034	P4	3	False	False	0.13	1	EThreshold	CVisual
175	140.5056	P4	4	False	True	0.25	1	EThreshold	CVisual
176	163.2268	P4	5	True	True	0.2	2	EThreshold	CVisual
177	185.7666	P4	6	False	False	0.15	2	EThreshold	CVisual
178	207.4933	P4	7	True	True	0.25	2	EThreshold	CVisual
179	231.8324	P4	8	False	True	0.2	3	EThreshold	CVisual
180	253.369	P4	9	False	False	0.15	3	EThreshold	CVisual
181	27.22891	P4	0	True	True	0.25	0	EThreshold	HSingle
182	45.30852	P4	1	True	True	0.2	1	EThreshold	HSingle
183	64.07507	P4	2	True	True	0.15	1	EThreshold	HSingle
184	84.51749	P4	3	True	False	0.13	1	EThreshold	HSingle
185	104.3409	P4	4	False	True	0.25	1	EThreshold	HSingle
186	123.9916	P4	5	False	True	0.2	2	EThreshold	HSingle
187	142.7652	P4	6	False	True	0.15	2	EThreshold	HSingle
188	163.6888	P4	7	True	True	0.13	2	EThreshold	HSingle
189	188.532	P4	8	False	True	0.1	1	EThreshold	HSingle
190	209.8763	P4	9	True	True	0.09	1	EThreshold	HSingle
191	230.8038	P4	10	True	True	0.08	1	EThreshold	HSingle
192	253.8295	P4	11	False	True	0.07	1	EThreshold	HSingle
193	274.0754	P4	12	True	False	0.06	1	EThreshold	HSingle
194	295.4814	P4	13	False	False	0.09	2	EThreshold	HSingle
195	34.00786	P4	0	False	True	0.25	0	EThreshold	HTwo
196	56.25754	P4	1	True	True	0.2	1	EThreshold	HTwo
197	78.44164	P4	2	True	True	0.15	1	EThreshold	HTwo
198	105.0456	P4	3	False	False	0.13	1	EThreshold	HTwo
199	126.5924	P4	4	True	True	0.25	1	EThreshold	HTwo
200	148.4639	P4	5	True	True	0.2	2	EThreshold	HTwo
201	170.2406	P4	6	True	True	0.15	2	EThreshold	HTwo
202	191.7691	P4	7	True	True	0.13	2	EThreshold	HTwo
203	213.6349	P4	8	True	True	0.1	1	EThreshold	HTwo
204	235.9907	P4	9	True	False	0.09	1	EThreshold	HTwo
205	258.2176	P4	10	False	True	0.15	3	EThreshold	HTwo
206	280.0789	P4	11	False	False	0.13	3	EThreshold	HTwo
207	33.81092	P5	0	False	True	0.25	0	EThreshold	HFull
208	51.80481	P5	1	True	True	0.2	1	EThreshold	HFull
209	69.11817	P5	2	True	True	0.15	1	EThreshold	HFull
210	84.87961	P5	3	False	True	0.13	1	EThreshold	HFull
211	102.572	P5	4	True	True	0.1	1	EThreshold	HFull
212	119.0705	P5	5	False	True	0.09	1	EThreshold	HFull
213	136.2022	P5	6	False	True	0.08	1	EThreshold	HFull
214	152.8811	P5	7	False	True	0.07	1	EThreshold	HFull
215	169.949	P5	8	True	True	0.06	1	EThreshold	HFull
216	186.9471	P5	9	False	False	0.055	1	EThreshold	HFull
217	202.5624	P5	10	True	True	0.08	2	EThreshold	HFull
218	221.3296	P5	11	False	False	0.07	2	EThreshold	HFull
219	237.2553	P5	12	False	True	0.1	2	EThreshold	HFull
220	254.0668	P5	13	False	False	0.09	2	EThreshold	HFull
221	27.80089	P5	0	True	True	0.25	0	EThreshold	CVisual
222	54.17254	P5	1	False	True	0.2	1	EThreshold	CVisual
223	77.39574	P5	2	True	True	0.15	1	EThreshold	CVisual
224	101.8452	P5	3	False	True	0.13	1	EThreshold	CVisual
225	124.7101	P5	4	False	True	0.1	1	EThreshold	CVisual
226	146.5688	P5	5	False	False	0.09	1	EThreshold	CVisual
227	168.7184	P5	6	False	False	0.15	2	EThreshold	CVisual
228	190.378	P5	7	False	True	0.25	1	EThreshold	CVisual
229	211.746	P5	8	True	True	0.2	2	EThreshold	CVisual
230	233.0664	P5	9	False	False	0.15	3	EThreshold	CVisual
231	29.64158	P5	0	True	True	0.25	0	EThreshold	HSingle
232	45.69213	P5	1	False	True	0.2	1	EThreshold	HSingle
233	62.61387	P5	2	False	True	0.15	1	EThreshold	HSingle
234	78.58916	P5	3	False	True	0.13	1	EThreshold	HSingle
235	99.50877	P5	4	True	True	0.1	1	EThreshold	HSingle
236	118.3177	P5	5	True	False	0.09	1	EThreshold	HSingle
237	135.969	P5	6	True	True	0.15	2	EThreshold	HSingle
238	154.3093	P5	7	True	True	0.13	2	EThreshold	HSingle
239	170.3582	P5	8	False	True	0.1	2	EThreshold	HSingle
240	185.7499	P5	9	False	True	0.09	2	EThreshold	HSingle
241	203.3337	P5	10	True	False	0.08	1	EThreshold	HSingle
242	219.2719	P5	11	True	True	0.13	3	EThreshold	HSingle
243	237.69	P5	12	True	True	0.1	3	EThreshold	HSingle
244	254.7129	P5	13	True	False	0.09	3	EThreshold	HSingle
245	25.31723	P5	0	False	True	0.25	0	EThreshold	HTwo
246	45.00973	P5	1	False	True	0.2	1	EThreshold	HTwo
247	61.56347	P5	2	True	True	0.15	1	EThreshold	HTwo
248	79.56757	P5	3	False	True	0.13	1	EThreshold	HTwo
249	96.73701	P5	4	True	True	0.1	1	EThreshold	HTwo
250	114.2847	P5	5	True	True	0.09	1	EThreshold	HTwo
251	130.8809	P5	6	False	True	0.08	1	EThreshold	HTwo
252	147.926	P5	7	True	True	0.07	1	EThreshold	HTwo
253	163.8656	P5	8	False	True	0.06	1	EThreshold	HTwo
254	180.4082	P5	9	False	False	0.055	1	EThreshold	HTwo
255	201.7221	P5	10	True	True	0.08	2	EThreshold	HTwo
256	220.3073	P5	11	True	False	0.07	2	EThreshold	HTwo
257	237.9561	P5	12	True	True	0.1	2	EThreshold	HTwo
258	255.9266	P5	13	False	True	0.09	2	EThreshold	HTwo
259	272.3349	P5	14	True	True	0.08	3	EThreshold	HTwo
260	288.0399	P5	15	False	True	0.07	3	EThreshold	HTwo
261	304.5384	P5	16	True	False	0.06	2	EThreshold	HTwo
262	76.5876	P6	0	True	True	0.25	0	EThreshold	HFull
263	103.3628	P6	1	False	True	0.2	1	EThreshold	HFull
264	132.437	P6	2	False	True	0.15	1	EThreshold	HFull
265	154.7306	P6	3	False	True	0.13	1	EThreshold	HFull
266	180.0657	P6	4	True	True	0.1	1	EThreshold	HFull
267	212.8751	P6	5	False	True	0.09	1	EThreshold	HFull
268	234.8977	P6	6	True	True	0.08	1	EThreshold	HFull
269	260.3322	P6	7	False	False	0.07	1	EThreshold	HFull
270	284.2895	P6	8	True	True	0.1	2	EThreshold	HFull
271	307.0541	P6	9	False	False	0.09	2	EThreshold	HFull
272	328.457	P6	10	True	True	0.15	2	EThreshold	HFull
273	350.1805	P6	11	True	True	0.13	2	EThreshold	HFull
274	370.0072	P6	12	True	True	0.1	3	EThreshold	HFull
275	390.4255	P6	13	True	True	0.09	3	EThreshold	HFull
276	410.5323	P6	14	False	True	0.08	2	EThreshold	HFull
277	431.9996	P6	15	True	True	0.07	2	EThreshold	HFull
278	453.981	P6	16	True	True	0.06	1	EThreshold	HFull
279	474.8344	P6	17	False	True	0.055	1	EThreshold	HFull
280	497.5661	P6	18	False	False	0.053	1	EThreshold	HFull
281	25.62852	P6	0	False	True	0.25	0	EThreshold	CVisual
282	48.10093	P6	1	True	True	0.2	1	EThreshold	CVisual
283	71.6899	P6	2	False	False	0.15	1	EThreshold	CVisual
284	96.37738	P6	3	True	True	0.25	1	EThreshold	CVisual
285	121.3195	P6	4	False	False	0.2	2	EThreshold	CVisual
286	142.5185	P6	5	False	False	0.25	2	EThreshold	CVisual
287	49.63261	P6	0	False	True	0.25	0	EThreshold	HSingle
288	69.32127	P6	1	False	True	0.2	1	EThreshold	HSingle
289	89.42948	P6	2	False	True	0.15	1	EThreshold	HSingle
290	109.5805	P6	3	True	True	0.13	1	EThreshold	HSingle
291	131.3489	P6	4	False	True	0.1	1	EThreshold	HSingle
292	152.7797	P6	5	True	True	0.09	1	EThreshold	HSingle
293	175.1231	P6	6	False	True	0.08	1	EThreshold	HSingle
294	195.2507	P6	7	False	True	0.07	1	EThreshold	HSingle
295	215.9041	P6	8	True	False	0.06	1	EThreshold	HSingle
296	235.4622	P6	9	False	True	0.09	2	EThreshold	HSingle
297	255.1436	P6	10	True	True	0.08	2	EThreshold	HSingle
298	276.9476	P6	11	True	True	0.07	2	EThreshold	HSingle
299	297.9226	P6	12	True	True	0.06	2	EThreshold	HSingle
300	319.0013	P6	13	True	True	0.055	1	EThreshold	HSingle
301	340.6575	P6	14	False	True	0.053	1	EThreshold	HSingle
302	362.061	P6	15	True	False	0.052	1	EThreshold	HSingle
303	382.4126	P6	16	True	True	0.06	3	EThreshold	HSingle
304	402.9103	P6	17	False	False	0.055	2	EThreshold	HSingle
305	42.16312	P6	0	True	True	0.25	0	EThreshold	HTwo
306	58.6467	P6	1	True	True	0.2	1	EThreshold	HTwo
307	75.8297	P6	2	False	True	0.15	1	EThreshold	HTwo
308	94.66883	P6	3	True	True	0.13	1	EThreshold	HTwo
309	111.9287	P6	4	False	True	0.1	1	EThreshold	HTwo
310	132.6379	P6	5	True	True	0.09	1	EThreshold	HTwo
311	154.3735	P6	6	False	False	0.08	1	EThreshold	HTwo
312	172.5136	P6	7	False	True	0.13	2	EThreshold	HTwo
313	190.7417	P6	8	False	True	0.1	2	EThreshold	HTwo
314	213.5294	P6	9	False	True	0.09	2	EThreshold	HTwo
315	233.2773	P6	10	False	False	0.08	2	EThreshold	HTwo
316	252.4323	P6	11	True	True	0.13	3	EThreshold	HTwo
317	272.4049	P6	12	True	True	0.1	3	EThreshold	HTwo
318	290.8015	P6	13	False	False	0.09	3	EThreshold	HTwo
319	92.83635	P7	0	False	True	0.25	0	EThreshold	HFull
320	119.1495	P7	1	False	True	0.2	1	EThreshold	HFull
321	142.774	P7	2	True	True	0.15	1	EThreshold	HFull
322	165.4843	P7	3	True	True	0.13	1	EThreshold	HFull
323	193.1837	P7	4	False	False	0.1	1	EThreshold	HFull
324	215.8043	P7	5	True	False	0.2	2	EThreshold	HFull
325	245.101	P7	6	True	True	0.25	1	EThreshold	HFull
326	268.0541	P7	7	False	True	0.2	3	EThreshold	HFull
327	291.3453	P7	8	True	True	0.15	2	EThreshold	HFull
328	314.1778	P7	9	True	True	0.13	2	EThreshold	HFull
329	357.7394	P7	10	False	True	0.1	2	EThreshold	HFull
330	381.7637	P7	11	False	True	0.09	1	EThreshold	HFull
331	408.4593	P7	12	True	True	0.08	1	EThreshold	HFull
332	433.3567	P7	13	False	False	0.07	1	EThreshold	HFull
333	26.73484	P7	0	False	True	0.25	0	EThreshold	HSingle
334	48.84931	P7	1	True	True	0.2	1	EThreshold	HSingle
335	71.79204	P7	2	True	True	0.15	1	EThreshold	HSingle
336	95.82926	P7	3	True	True	0.13	1	EThreshold	HSingle
337	117.4866	P7	4	False	True	0.1	1	EThreshold	HSingle
338	140.7529	P7	5	False	True	0.09	1	EThreshold	HSingle
339	163.7196	P7	6	True	True	0.08	1	EThreshold	HSingle
340	188.4698	P7	7	True	True	0.07	1	EThreshold	HSingle
341	211.2001	P7	8	True	True	0.06	1	EThreshold	HSingle
342	233.4056	P7	9	False	True	0.055	1	EThreshold	HSingle
343	256.6196	P7	10	False	False	0.053	1	EThreshold	HSingle
344	278.2077	P7	11	False	False	0.07	2	EThreshold	HSingle
345	303.2634	P7	12	False	True	0.1	2	EThreshold	HSingle
346	325.2899	P7	13	True	True	0.09	2	EThreshold	HSingle
347	347.3283	P7	14	True	True	0.08	2	EThreshold	HSingle
348	369.1766	P7	15	False	True	0.07	3	EThreshold	HSingle
349	391.561	P7	16	True	True	0.06	2	EThreshold	HSingle
350	412.828	P7	17	True	True	0.055	2	EThreshold	HSingle
351	434.4627	P7	18	True	False	0.053	2	EThreshold	HSingle
352	24.94524	P7	0	True	True	0.25	0	EThreshold	HTwo
353	44.68125	P7	1	False	True	0.2	1	EThreshold	HTwo
354	66.09295	P7	2	False	True	0.15	1	EThreshold	HTwo
355	88.89951	P7	3	True	True	0.13	1	EThreshold	HTwo
356	109.8456	P7	4	True	True	0.1	1	EThreshold	HTwo
357	130.3294	P7	5	False	True	0.09	1	EThreshold	HTwo
358	153.2505	P7	6	False	True	0.08	1	EThreshold	HTwo
359	176.5832	P7	7	True	True	0.07	1	EThreshold	HTwo
360	197.5725	P7	8	False	True	0.06	1	EThreshold	HTwo
361	219.128	P7	9	False	True	0.055	1	EThreshold	HTwo
362	239.4585	P7	10	True	False	0.053	1	EThreshold	HTwo
363	260.3005	P7	11	False	True	0.07	2	EThreshold	HTwo
364	283.2649	P7	12	True	False	0.06	2	EThreshold	HTwo
365	302.9687	P7	13	True	True	0.09	2	EThreshold	HTwo
366	325.3435	P7	14	False	True	0.08	2	EThreshold	HTwo
367	346.7766	P7	15	False	True	0.07	3	EThreshold	HTwo
368	370.1123	P7	16	False	True	0.06	3	EThreshold	HTwo
369	393.569	P7	17	False	True	0.055	2	EThreshold	HTwo
370	415.4594	P7	18	True	False	0.053	2	EThreshold	HTwo
371	25.72923	P7	0	False	False	0.25	0	EThreshold	CVisual
372	45.84488	P7	1	False	False	0.25	1	EThreshold	CVisual
373	67.00125	P7	2	False	True	0.25	2	EThreshold	CVisual
374	87.34056	P7	3	False	False	0.2	1	EThreshold	CVisual
375	50.24363	P8	0	False	True	0.25	0	EThreshold	HFull
376	80.60242	P8	1	True	True	0.2	1	EThreshold	HFull
377	106.9623	P8	2	True	True	0.15	1	EThreshold	HFull
378	130.2085	P8	3	False	True	0.13	1	EThreshold	HFull
379	163.3131	P8	4	True	True	0.1	1	EThreshold	HFull
380	189.775	P8	5	False	True	0.09	1	EThreshold	HFull
381	214.6973	P8	6	False	True	0.08	1	EThreshold	HFull
382	237.7819	P8	7	True	True	0.07	1	EThreshold	HFull
383	265.941	P8	8	True	False	0.06	1	EThreshold	HFull
384	289.3444	P8	9	False	True	0.09	2	EThreshold	HFull
385	309.6706	P8	10	True	True	0.08	2	EThreshold	HFull
386	328.0674	P8	11	False	False	0.07	2	EThreshold	HFull
387	348.4305	P8	12	True	True	0.1	2	EThreshold	HFull
388	369.064	P8	13	False	True	0.09	3	EThreshold	HFull
389	394.4717	P8	14	True	True	0.08	3	EThreshold	HFull
390	417.0814	P8	15	False	False	0.07	3	EThreshold	HFull
391	35.83058	P8	0	True	True	0.25	0	EThreshold	CVisual
392	57.11442	P8	1	False	False	0.2	1	EThreshold	CVisual
393	80.96284	P8	2	False	True	0.25	1	EThreshold	CVisual
394	102.5201	P8	3	True	True	0.2	2	EThreshold	CVisual
395	128.6344	P8	4	False	True	0.15	1	EThreshold	CVisual
396	152.2721	P8	5	False	True	0.13	1	EThreshold	CVisual
397	172.8802	P8	6	True	True	0.1	1	EThreshold	CVisual
398	195.0971	P8	7	False	True	0.09	1	EThreshold	CVisual
399	215.9739	P8	8	True	True	0.08	1	EThreshold	CVisual
400	236.3026	P8	9	True	True	0.07	1	EThreshold	CVisual
401	256.5966	P8	10	False	True	0.06	1	EThreshold	CVisual
402	279.4625	P8	11	False	True	0.055	1	EThreshold	CVisual
403	300.3943	P8	12	False	True	0.053	1	EThreshold	CVisual
404	324.498	P8	13	False	True	0.052	1	EThreshold	CVisual
405	348.5142	P8	14	True	True	0.0515	1	EThreshold	CVisual
406	372.281	P8	15	False	False	0.051	1	EThreshold	CVisual
407	394.376	P8	16	False	True	0.053	2	EThreshold	CVisual
408	414.6592	P8	17	True	False	0.052	2	EThreshold	CVisual
409	23.02068	P8	0	False	True	0.25	0	EThreshold	HSingle
410	43.99677	P8	1	True	True	0.2	1	EThreshold	HSingle
411	69.5522	P8	2	True	True	0.15	1	EThreshold	HSingle
412	94.17181	P8	3	True	True	0.13	1	EThreshold	HSingle
413	111.7847	P8	4	False	True	0.1	1	EThreshold	HSingle
414	132.406	P8	5	True	False	0.09	1	EThreshold	HSingle
415	155.3598	P8	6	False	False	0.15	2	EThreshold	HSingle
416	174.7841	P8	7	False	True	0.25	1	EThreshold	HSingle
417	196.8776	P8	8	False	True	0.2	2	EThreshold	HSingle
418	214.7157	P8	9	False	True	0.15	3	EThreshold	HSingle
419	240.5161	P8	10	True	True	0.13	2	EThreshold	HSingle
420	266.586	P8	11	False	True	0.1	2	EThreshold	HSingle
421	288.166	P8	12	True	True	0.09	2	EThreshold	HSingle
422	309.5358	P8	13	True	True	0.08	1	EThreshold	HSingle
423	332.7872	P8	14	False	False	0.07	1	EThreshold	HSingle
424	31.3118	P8	0	False	True	0.25	0	EThreshold	HTwo
425	48.82315	P8	1	False	True	0.2	1	EThreshold	HTwo
426	69.22096	P8	2	True	True	0.15	1	EThreshold	HTwo
427	89.15614	P8	3	True	True	0.13	1	EThreshold	HTwo
428	108.716	P8	4	True	True	0.1	1	EThreshold	HTwo
429	132.7215	P8	5	False	False	0.09	1	EThreshold	HTwo
430	152.5012	P8	6	False	True	0.15	2	EThreshold	HTwo
431	173.5772	P8	7	True	True	0.13	2	EThreshold	HTwo
432	195.059	P8	8	True	True	0.1	2	EThreshold	HTwo
433	214.5826	P8	9	True	True	0.09	2	EThreshold	HTwo
434	239.3795	P8	10	True	True	0.08	1	EThreshold	HTwo
435	259.8569	P8	11	False	False	0.07	1	EThreshold	HTwo
436	282.2177	P8	12	False	True	0.1	3	EThreshold	HTwo
437	305.4611	P8	13	False	True	0.09	3	EThreshold	HTwo
438	332.8053	P8	14	False	True	0.08	2	EThreshold	HTwo
439	355.0313	P8	15	False	True	0.07	2	EThreshold	HTwo
440	376.791	P8	16	True	True	0.06	1	EThreshold	HTwo
441	395.8911	P8	17	True	True	0.055	1	EThreshold	HTwo
442	415.2031	P8	18	True	True	0.053	1	EThreshold	HTwo
443	435.7681	P8	19	False	False	0.052	1	EThreshold	HTwo
444	24.57378	P9	0	False	True	0.25	0	EThreshold	HFull
445	45.98621	P9	1	False	True	0.2	1	EThreshold	HFull
446	67.56696	P9	2	True	True	0.15	1	EThreshold	HFull
447	106.6386	P9	3	False	False	0.13	1	EThreshold	HFull
448	128.4871	P9	4	False	True	0.25	1	EThreshold	HFull
449	150.5801	P9	5	True	True	0.2	2	EThreshold	HFull
450	172.8171	P9	6	True	True	0.15	2	EThreshold	HFull
451	193.9277	P9	7	False	True	0.13	2	EThreshold	HFull
452	218.6492	P9	8	True	True	0.1	1	EThreshold	HFull
453	240.1374	P9	9	True	True	0.09	1	EThreshold	HFull
454	267.1023	P9	10	True	True	0.08	1	EThreshold	HFull
455	288.7158	P9	11	True	True	0.07	1	EThreshold	HFull
456	317.1216	P9	12	True	True	0.06	1	EThreshold	HFull
457	339.1046	P9	13	False	True	0.055	1	EThreshold	HFull
458	365.4314	P9	14	True	False	0.053	1	EThreshold	HFull
459	392.5385	P9	15	True	True	0.07	2	EThreshold	HFull
460	422.7428	P9	16	True	False	0.06	2	EThreshold	HFull
461	55.85864	P9	0	False	True	0.25	0	EThreshold	CVisual
462	85.1451	P9	1	True	True	0.2	1	EThreshold	CVisual
463	121.8695	P9	2	False	True	0.15	1	EThreshold	CVisual
464	151.4822	P9	3	True	False	0.13	1	EThreshold	CVisual
465	176.1769	P9	4	True	True	0.25	1	EThreshold	CVisual
466	204.4145	P9	5	True	True	0.2	2	EThreshold	CVisual
467	228.1279	P9	6	False	True	0.15	2	EThreshold	CVisual
468	250.9366	P9	7	True	True	0.13	2	EThreshold	CVisual
469	278.3032	P9	8	True	True	0.1	1	EThreshold	CVisual
470	302.2623	P9	9	False	True	0.09	1	EThreshold	CVisual
471	324.9252	P9	10	True	True	0.08	1	EThreshold	CVisual
472	350.9063	P9	11	True	True	0.07	1	EThreshold	CVisual
473	373.6268	P9	12	True	False	0.06	1	EThreshold	CVisual
474	398.9151	P9	13	True	True	0.09	2	EThreshold	CVisual
475	422.9518	P9	14	True	False	0.08	2	EThreshold	CVisual
476	33.21346	P9	0	False	True	0.25	0	EThreshold	HSingle
477	53.9989	P9	1	True	True	0.2	1	EThreshold	HSingle
478	74.94182	P9	2	False	True	0.15	1	EThreshold	HSingle
479	97.08202	P9	3	True	True	0.13	1	EThreshold	HSingle
480	121.5555	P9	4	True	False	0.1	1	EThreshold	HSingle
481	142.4073	P9	5	False	True	0.2	2	EThreshold	HSingle
482	171.5627	P9	6	True	True	0.15	2	EThreshold	HSingle
483	192.4373	P9	7	True	True	0.13	2	EThreshold	HSingle
484	217.2572	P9	8	False	True	0.1	2	EThreshold	HSingle
485	241.7958	P9	9	True	False	0.09	1	EThreshold	HSingle
486	262.3391	P9	10	True	True	0.15	3	EThreshold	HSingle
487	289.9732	P9	11	True	False	0.13	3	EThreshold	HSingle
488	54.24395	P9	0	False	False	0.25	0	EThreshold	HTwo
489	76.86469	P9	1	True	True	0.25	1	EThreshold	HTwo
490	99.40541	P9	2	True	True	0.2	1	EThreshold	HTwo
491	139.3681	P9	3	False	False	0.15	1	EThreshold	HTwo
492	160.859	P9	4	False	True	0.25	2	EThreshold	HTwo
493	182.7966	P9	5	False	True	0.2	2	EThreshold	HTwo
494	204.7139	P9	6	True	True	0.15	2	EThreshold	HTwo
495	228.727	P9	7	True	True	0.13	1	EThreshold	HTwo
496	251.0674	P9	8	False	True	0.1	1	EThreshold	HTwo
497	272.1114	P9	9	True	True	0.09	1	EThreshold	HTwo
498	296.9308	P9	10	True	False	0.08	1	EThreshold	HTwo
499	26.31604	P10	0	True	True	0.25	0	EThreshold	HFull
500	49.24776	P10	1	True	True	0.2	1	EThreshold	HFull
501	72.78253	P10	2	True	True	0.15	1	EThreshold	HFull
502	94.98642	P10	3	False	True	0.13	1	EThreshold	HFull
503	118.1768	P10	4	False	True	0.1	1	EThreshold	HFull
504	140.9859	P10	5	True	True	0.09	1	EThreshold	HFull
505	165.2578	P10	6	True	True	0.08	1	EThreshold	HFull
506	188.5441	P10	7	False	False	0.07	1	EThreshold	HFull
507	212.7061	P10	8	False	False	0.1	2	EThreshold	HFull
508	235.6368	P10	9	False	True	0.2	2	EThreshold	HFull
509	258.0112	P10	10	True	True	0.15	2	EThreshold	HFull
510	281.2226	P10	11	False	True	0.13	2	EThreshold	HFull
511	304.1201	P10	12	False	False	0.1	3	EThreshold	HFull
512	29.20275	P10	0	False	True	0.25	0	EThreshold	CVisual
513	84.4257	P10	1	True	True	0.2	1	EThreshold	CVisual
514	111.3981	P10	2	False	False	0.15	1	EThreshold	CVisual
515	140.5648	P10	3	True	True	0.25	1	EThreshold	CVisual
516	165.4836	P10	4	True	False	0.2	2	EThreshold	CVisual
517	187.6116	P10	5	True	True	0.25	2	EThreshold	CVisual
518	211.8598	P10	6	False	False	0.2	3	EThreshold	CVisual
519	34.50398	P10	0	False	True	0.25	0	EThreshold	HSingle
520	59.18817	P10	1	False	True	0.2	1	EThreshold	HSingle
521	83.29453	P10	2	True	True	0.15	1	EThreshold	HSingle
522	108.4825	P10	3	False	False	0.13	1	EThreshold	HSingle
523	131.5249	P10	4	True	True	0.25	1	EThreshold	HSingle
524	154.5127	P10	5	False	True	0.2	2	EThreshold	HSingle
525	177.2881	P10	6	True	True	0.15	2	EThreshold	HSingle
526	199.6961	P10	7	True	True	0.13	2	EThreshold	HSingle
527	222.3116	P10	8	False	True	0.1	1	EThreshold	HSingle
528	244.6645	P10	9	True	False	0.09	1	EThreshold	HSingle
529	267.0687	P10	10	False	True	0.15	3	EThreshold	HSingle
530	289.9014	P10	11	False	True	0.13	3	EThreshold	HSingle
531	312.8118	P10	12	False	True	0.1	2	EThreshold	HSingle
532	335.4286	P10	13	True	True	0.09	2	EThreshold	HSingle
533	357.2423	P10	14	False	True	0.08	1	EThreshold	HSingle
534	379.9165	P10	15	True	True	0.07	1	EThreshold	HSingle
535	405.7647	P10	16	True	True	0.06	1	EThreshold	HSingle
536	429.8233	P10	17	False	True	0.055	1	EThreshold	HSingle
537	456.4991	P10	18	False	False	0.053	1	EThreshold	HSingle
538	38.26493	P10	0	True	True	0.25	0	EThreshold	HTwo
539	62.54498	P10	1	False	False	0.2	1	EThreshold	HTwo
540	84.89589	P10	2	False	True	0.25	1	EThreshold	HTwo
541	107.3934	P10	3	True	True	0.2	2	EThreshold	HTwo
542	129.2872	P10	4	True	True	0.15	1	EThreshold	HTwo
543	151.4807	P10	5	True	True	0.13	1	EThreshold	HTwo
544	173.4398	P10	6	True	True	0.1	1	EThreshold	HTwo
545	196.9189	P10	7	True	True	0.09	1	EThreshold	HTwo
546	219.6606	P10	8	False	True	0.08	1	EThreshold	HTwo
547	242.0766	P10	9	False	True	0.07	1	EThreshold	HTwo
548	264.4957	P10	10	True	True	0.06	1	EThreshold	HTwo
549	287.2498	P10	11	False	True	0.055	1	EThreshold	HTwo
550	312.5388	P10	12	True	True	0.053	1	EThreshold	HTwo
551	335.2662	P10	13	True	True	0.052	1	EThreshold	HTwo
552	358.7135	P10	14	False	True	0.0515	1	EThreshold	HTwo
553	382.6957	P10	15	True	True	0.051	1	EThreshold	HTwo
554	406.3063	P10	16	False	True	0.0505	1	EThreshold	HTwo
555	429.7312	P10	17	True	False	0.0505	2	EThreshold	HTwo
556	452.4264	P10	18	True	False	0.052	2	EThreshold	HTwo
557	33.96786	P11	0	True	True	0.25	0	EThreshold	HFull
558	54.29703	P11	1	False	True	0.2	1	EThreshold	HFull
559	74.313	P11	2	True	True	0.15	1	EThreshold	HFull
560	95.00061	P11	3	True	True	0.13	1	EThreshold	HFull
561	114.2676	P11	4	True	True	0.1	1	EThreshold	HFull
562	133.6906	P11	5	False	True	0.09	1	EThreshold	HFull
563	152.4138	P11	6	True	True	0.08	1	EThreshold	HFull
564	171.502	P11	7	True	True	0.07	1	EThreshold	HFull
565	195.0688	P11	8	False	True	0.06	1	EThreshold	HFull
566	215.892	P11	9	True	False	0.055	1	EThreshold	HFull
567	235.2827	P11	10	False	True	0.08	2	EThreshold	HFull
568	254.6267	P11	11	True	False	0.07	2	EThreshold	HFull
569	272.0955	P11	12	True	True	0.1	2	EThreshold	HFull
570	290.8945	P11	13	False	True	0.09	2	EThreshold	HFull
571	310.9455	P11	14	True	True	0.08	3	EThreshold	HFull
572	330.3255	P11	15	False	True	0.07	3	EThreshold	HFull
573	349.616	P11	16	False	False	0.06	2	EThreshold	HFull
574	26.55093	P11	0	True	True	0.25	0	EThreshold	CVisual
575	49.42342	P11	1	False	True	0.2	1	EThreshold	CVisual
576	70.65866	P11	2	True	True	0.15	1	EThreshold	CVisual
577	92.68664	P11	3	True	False	0.13	1	EThreshold	CVisual
578	113.8956	P11	4	False	True	0.25	1	EThreshold	CVisual
579	135.2319	P11	5	True	True	0.2	2	EThreshold	CVisual
580	156.3881	P11	6	True	True	0.15	2	EThreshold	CVisual
581	177.3304	P11	7	False	True	0.13	2	EThreshold	CVisual
582	199.0674	P11	8	False	False	0.1	1	EThreshold	CVisual
583	220.1669	P11	9	False	True	0.2	3	EThreshold	CVisual
584	241.6912	P11	10	False	True	0.15	3	EThreshold	CVisual
585	263.1487	P11	11	False	True	0.13	3	EThreshold	CVisual
586	284.159	P11	12	False	True	0.1	2	EThreshold	CVisual
587	305.1471	P11	13	True	True	0.09	1	EThreshold	CVisual
588	326.7256	P11	14	True	False	0.08	1	EThreshold	CVisual
589	29.70591	P11	0	False	True	0.25	0	EThreshold	HSingle
590	70.95293	P11	1	True	True	0.2	1	EThreshold	HSingle
591	99.10426	P11	2	False	True	0.15	1	EThreshold	HSingle
592	123.4974	P11	3	True	True	0.13	1	EThreshold	HSingle
593	147.3791	P11	4	False	True	0.1	1	EThreshold	HSingle
594	171.3692	P11	5	True	True	0.09	1	EThreshold	HSingle
595	194.3129	P11	6	False	True	0.08	1	EThreshold	HSingle
596	216.1392	P11	7	False	False	0.07	1	EThreshold	HSingle
597	238.1639	P11	8	False	True	0.1	2	EThreshold	HSingle
598	259.098	P11	9	True	True	0.09	2	EThreshold	HSingle
599	280.8683	P11	10	False	True	0.08	2	EThreshold	HSingle
600	302.5692	P11	11	True	True	0.07	2	EThreshold	HSingle
601	326.0388	P11	12	False	False	0.06	1	EThreshold	HSingle
602	348.5562	P11	13	False	False	0.09	3	EThreshold	HSingle
603	22.56636	P11	0	False	True	0.25	0	EThreshold	HTwo
604	40.34982	P11	1	False	True	0.2	1	EThreshold	HTwo
605	58.32234	P11	2	True	True	0.15	1	EThreshold	HTwo
606	77.06475	P11	3	True	True	0.13	1	EThreshold	HTwo
607	97.19081	P11	4	False	False	0.1	1	EThreshold	HTwo
608	116.5613	P11	5	True	True	0.2	2	EThreshold	HTwo
609	135.9524	P11	6	False	True	0.15	2	EThreshold	HTwo
610	157.0519	P11	7	True	True	0.13	2	EThreshold	HTwo
611	176.8107	P11	8	False	True	0.1	2	EThreshold	HTwo
612	194.8508	P11	9	True	False	0.09	1	EThreshold	HTwo
613	213.6709	P11	10	False	True	0.15	3	EThreshold	HTwo
614	231.7203	P11	11	False	True	0.13	3	EThreshold	HTwo
615	250.9538	P11	12	False	True	0.1	3	EThreshold	HTwo
616	268.0822	P11	13	False	True	0.09	2	EThreshold	HTwo
617	286.0374	P11	14	True	True	0.08	1	EThreshold	HTwo
618	304.7042	P11	15	True	False	0.07	1	EThreshold	HTwo
619	80.88158	P12	0	True	True	0.25	0	EThreshold	HFull
620	115.6454	P12	1	False	True	0.2	1	EThreshold	HFull
621	141.3349	P12	2	False	True	0.15	1	EThreshold	HFull
622	163.8983	P12	3	True	True	0.13	1	EThreshold	HFull
623	187.3441	P12	4	True	True	0.1	1	EThreshold	HFull
624	212.1411	P12	5	True	False	0.09	1	EThreshold	HFull
625	236.4137	P12	6	False	True	0.15	2	EThreshold	HFull
626	258.7867	P12	7	True	False	0.13	2	EThreshold	HFull
627	279.1706	P12	8	True	True	0.25	1	EThreshold	HFull
628	298.7733	P12	9	True	True	0.2	2	EThreshold	HFull
629	317.8748	P12	10	True	True	0.15	3	EThreshold	HFull
630	339.1844	P12	11	True	False	0.13	3	EThreshold	HFull
631	30.06881	P12	0	True	True	0.25	0	EThreshold	CVisual
632	53.86938	P12	1	False	False	0.2	1	EThreshold	CVisual
633	80.36665	P12	2	True	False	0.25	1	EThreshold	CVisual
634	105.9569	P12	3	True	True	0.25	2	EThreshold	CVisual
635	129.9718	P12	4	True	False	0.2	2	EThreshold	CVisual
636	25.31693	P12	0	False	True	0.25	0	EThreshold	HSingle
637	47.09824	P12	1	True	True	0.2	1	EThreshold	HSingle
638	69.52638	P12	2	False	True	0.15	1	EThreshold	HSingle
639	91.68752	P12	3	True	True	0.13	1	EThreshold	HSingle
640	115.2118	P12	4	True	False	0.1	1	EThreshold	HSingle
641	135.7182	P12	5	False	True	0.2	2	EThreshold	HSingle
642	157.0421	P12	6	True	True	0.15	2	EThreshold	HSingle
643	179.5161	P12	7	True	True	0.13	2	EThreshold	HSingle
644	201.5846	P12	8	True	True	0.1	2	EThreshold	HSingle
645	223.9624	P12	9	True	True	0.09	1	EThreshold	HSingle
646	246.1897	P12	10	True	False	0.08	1	EThreshold	HSingle
647	266.6965	P12	11	False	True	0.13	3	EThreshold	HSingle
648	287.8283	P12	12	False	True	0.1	3	EThreshold	HSingle
649	308.614	P12	13	False	True	0.09	2	EThreshold	HSingle
650	328.9898	P12	14	False	True	0.08	2	EThreshold	HSingle
651	349.0505	P12	15	True	True	0.07	1	EThreshold	HSingle
652	369.2875	P12	16	True	True	0.06	1	EThreshold	HSingle
653	389.3069	P12	17	True	True	0.055	1	EThreshold	HSingle
654	409.6461	P12	18	True	False	0.053	1	EThreshold	HSingle
655	19.87477	P12	0	True	True	0.25	0	EThreshold	HTwo
656	39.75533	P12	1	False	True	0.2	1	EThreshold	HTwo
657	59.37929	P12	2	True	True	0.15	1	EThreshold	HTwo
658	79.55332	P12	3	False	True	0.13	1	EThreshold	HTwo
659	99.09021	P12	4	True	True	0.1	1	EThreshold	HTwo
660	119.4632	P12	5	False	True	0.09	1	EThreshold	HTwo
661	140.2838	P12	6	True	False	0.08	1	EThreshold	HTwo
662	159.8089	P12	7	False	True	0.13	2	EThreshold	HTwo
663	180.8976	P12	8	True	True	0.1	2	EThreshold	HTwo
664	200.1879	P12	9	True	True	0.09	2	EThreshold	HTwo
665	221.4214	P12	10	False	True	0.08	2	EThreshold	HTwo
666	243.1791	P12	11	True	False	0.07	1	EThreshold	HTwo
667	263.6741	P12	12	True	True	0.1	3	EThreshold	HTwo
668	284.2172	P12	13	False	True	0.09	3	EThreshold	HTwo
669	305.552	P12	14	True	True	0.08	3	EThreshold	HTwo
670	328.651	P12	15	False	True	0.07	2	EThreshold	HTwo
671	349.9742	P12	16	True	False	0.06	1	EThreshold	HTwo
672	26.93508	P13	0	False	True	0.25	0	EThreshold	HFull
673	47.05151	P13	1	False	True	0.2	1	EThreshold	HFull
674	67.64873	P13	2	False	False	0.15	1	EThreshold	HFull
675	92.61317	P13	3	True	True	0.25	1	EThreshold	HFull
676	112.2938	P13	4	False	True	0.2	2	EThreshold	HFull
677	131.1329	P13	5	True	True	0.15	2	EThreshold	HFull
678	148.318	P13	6	False	True	0.13	1	EThreshold	HFull
679	165.0601	P13	7	True	True	0.1	1	EThreshold	HFull
680	182.192	P13	8	False	True	0.09	1	EThreshold	HFull
681	201.3517	P13	9	True	False	0.08	1	EThreshold	HFull
682	220.7039	P13	10	True	True	0.13	2	EThreshold	HFull
683	240.9481	P13	11	False	True	0.1	2	EThreshold	HFull
684	261.6028	P13	12	True	True	0.09	2	EThreshold	HFull
685	279.8063	P13	13	True	True	0.08	2	EThreshold	HFull
686	298.401	P13	14	False	False	0.07	1	EThreshold	HFull
687	68.45249	P13	0	False	True	0.25	0	EThreshold	CVisual
688	93.48466	P13	1	True	True	0.2	1	EThreshold	CVisual
689	118.9219	P13	2	False	False	0.15	1	EThreshold	CVisual
690	143.5174	P13	3	True	True	0.25	1	EThreshold	CVisual
691	168.0196	P13	4	False	True	0.2	2	EThreshold	CVisual
692	191.8724	P13	5	False	True	0.15	2	EThreshold	CVisual
693	219.1152	P13	6	True	False	0.13	1	EThreshold	CVisual
694	245.3183	P13	7	False	False	0.25	2	EThreshold	CVisual
695	49.2014	P13	0	True	True	0.25	0	EThreshold	HSingle
696	70.04359	P13	1	False	True	0.2	1	EThreshold	HSingle
697	89.31058	P13	2	False	True	0.15	1	EThreshold	HSingle
698	111.5613	P13	3	False	True	0.13	1	EThreshold	HSingle
699	134.3541	P13	4	True	True	0.1	1	EThreshold	HSingle
700	156.6514	P13	5	True	True	0.09	1	EThreshold	HSingle
701	178.5433	P13	6	False	False	0.08	1	EThreshold	HSingle
702	200.0597	P13	7	False	True	0.13	2	EThreshold	HSingle
703	222.3616	P13	8	False	True	0.1	2	EThreshold	HSingle
704	243.6796	P13	9	False	True	0.09	2	EThreshold	HSingle
705	265.0114	P13	10	False	True	0.08	2	EThreshold	HSingle
706	286.2785	P13	11	False	False	0.07	1	EThreshold	HSingle
707	305.8371	P13	12	True	True	0.1	3	EThreshold	HSingle
708	328.0209	P13	13	True	True	0.09	3	EThreshold	HSingle
709	348.1049	P13	14	False	True	0.08	3	EThreshold	HSingle
710	369.7267	P13	15	True	True	0.07	2	EThreshold	HSingle
711	391.4881	P13	16	True	False	0.06	1	EThreshold	HSingle
712	95.25539	P13	0	False	True	0.25	0	EThreshold	HTwo
713	126.452	P13	1	False	True	0.2	1	EThreshold	HTwo
714	150.835	P13	2	False	False	0.15	1	EThreshold	HTwo
715	179.787	P13	3	False	True	0.25	1	EThreshold	HTwo
716	203.9932	P13	4	False	True	0.2	2	EThreshold	HTwo
717	226.9761	P13	5	True	True	0.15	2	EThreshold	HTwo
718	257.1844	P13	6	True	True	0.13	1	EThreshold	HTwo
719	280.9298	P13	7	False	True	0.1	1	EThreshold	HTwo
720	304.17	P13	8	True	True	0.09	1	EThreshold	HTwo
721	333.6291	P13	9	False	True	0.08	1	EThreshold	HTwo
722	359.9227	P13	10	False	False	0.07	1	EThreshold	HTwo
723	383.7926	P13	11	False	False	0.1	2	EThreshold	HTwo
724	27.09812	P14	0	False	True	0.25	0	EThreshold	HFull
725	47.78359	P14	1	True	True	0.2	1	EThreshold	HFull
726	68.93505	P14	2	True	True	0.15	1	EThreshold	HFull
727	91.06254	P14	3	True	True	0.13	1	EThreshold	HFull
728	114.6466	P14	4	False	True	0.1	1	EThreshold	HFull
729	140.9465	P14	5	False	True	0.09	1	EThreshold	HFull
730	166.5376	P14	6	True	True	0.08	1	EThreshold	HFull
731	192.6848	P14	7	True	False	0.07	1	EThreshold	HFull
732	218.2299	P14	8	False	False	0.1	2	EThreshold	HFull
733	242.6165	P14	9	False	True	0.2	2	EThreshold	HFull
734	263.3716	P14	10	False	True	0.15	2	EThreshold	HFull
735	285.231	P14	11	True	True	0.13	2	EThreshold	HFull
736	309.3809	P14	12	False	True	0.1	3	EThreshold	HFull
737	334.2447	P14	13	True	True	0.09	2	EThreshold	HFull
738	364.23	P14	14	True	False	0.08	2	EThreshold	HFull
739	29.75088	P14	0	False	True	0.25	0	EThreshold	CVisual
740	52.75385	P14	1	True	True	0.2	1	EThreshold	CVisual
741	73.85875	P14	2	True	True	0.15	1	EThreshold	CVisual
742	95.08102	P14	3	False	True	0.13	1	EThreshold	CVisual
743	118.7834	P14	4	False	True	0.1	1	EThreshold	CVisual
744	140.901	P14	5	True	False	0.09	1	EThreshold	CVisual
745	164.7258	P14	6	False	True	0.15	2	EThreshold	CVisual
746	188.9923	P14	7	True	False	0.13	2	EThreshold	CVisual
747	209.8927	P14	8	True	True	0.25	1	EThreshold	CVisual
748	230.2759	P14	9	True	True	0.2	2	EThreshold	CVisual
749	255.758	P14	10	False	True	0.15	3	EThreshold	CVisual
750	281.0249	P14	11	False	True	0.13	3	EThreshold	CVisual
751	302.6494	P14	12	True	True	0.1	2	EThreshold	CVisual
752	325.7035	P14	13	True	True	0.09	2	EThreshold	CVisual
753	348.2671	P14	14	True	False	0.08	1	EThreshold	CVisual
754	82.42052	P14	0	False	True	0.25	0	EThreshold	HSingle
755	122.6312	P14	1	False	True	0.2	1	EThreshold	HSingle
756	164.6741	P14	2	True	True	0.15	1	EThreshold	HSingle
757	203.4894	P14	3	True	True	0.13	1	EThreshold	HSingle
758	239.5053	P14	4	True	True	0.1	1	EThreshold	HSingle
759	272.094	P14	5	True	True	0.09	1	EThreshold	HSingle
760	309.803	P14	6	True	False	0.08	1	EThreshold	HSingle
761	333.5054	P14	7	True	True	0.13	2	EThreshold	HSingle
762	363.0161	P14	8	True	True	0.1	2	EThreshold	HSingle
763	389.7318	P14	9	False	True	0.09	2	EThreshold	HSingle
764	431.9117	P14	10	True	True	0.08	2	EThreshold	HSingle
765	473.2597	P14	11	False	False	0.07	1	EThreshold	HSingle
766	494.4733	P14	12	True	True	0.1	3	EThreshold	HSingle
767	519.9181	P14	13	False	True	0.09	3	EThreshold	HSingle
768	543.8734	P14	14	False	True	0.08	3	EThreshold	HSingle
769	574.315	P14	15	True	True	0.07	2	EThreshold	HSingle
770	600.4983	P14	16	True	True	0.06	1	EThreshold	HSingle
771	627.4828	P14	17	False	False	0.055	1	EThreshold	HSingle
772	27.38987	P14	0	False	True	0.25	0	EThreshold	HTwo
773	49.20352	P14	1	False	True	0.2	1	EThreshold	HTwo
774	69.99616	P14	2	False	True	0.15	1	EThreshold	HTwo
775	93.37457	P14	3	False	True	0.13	1	EThreshold	HTwo
776	118.2372	P14	4	False	False	0.1	1	EThreshold	HTwo
777	140.5993	P14	5	False	True	0.2	2	EThreshold	HTwo
778	163.552	P14	6	True	True	0.15	2	EThreshold	HTwo
779	186.4637	P14	7	False	True	0.13	2	EThreshold	HTwo
780	210.1537	P14	8	True	True	0.1	2	EThreshold	HTwo
781	236.9051	P14	9	False	False	0.09	1	EThreshold	HTwo
782	258.5532	P14	10	False	True	0.15	3	EThreshold	HTwo
783	282.9809	P14	11	True	True	0.13	3	EThreshold	HTwo
784	305.5556	P14	12	False	True	0.1	3	EThreshold	HTwo
785	329.6504	P14	13	False	True	0.09	2	EThreshold	HTwo
786	354.2885	P14	14	False	False	0.08	1	EThreshold	HTwo
787	28.37056	P15	0	False	True	0.25	0	EThreshold	HFull
788	51.8819	P15	1	False	False	0.2	1	EThreshold	HFull
789	74.05456	P15	2	True	True	0.25	1	EThreshold	HFull
790	95.92536	P15	3	True	True	0.2	2	EThreshold	HFull
791	116.3434	P15	4	False	True	0.15	1	EThreshold	HFull
792	137.9793	P15	5	False	False	0.13	1	EThreshold	HFull
793	158.1155	P15	6	False	True	0.25	2	EThreshold	HFull
794	180.7479	P15	7	True	True	0.2	3	EThreshold	HFull
795	202.1792	P15	8	False	True	0.15	2	EThreshold	HFull
796	224.2395	P15	9	False	True	0.13	2	EThreshold	HFull
797	246.1586	P15	10	True	True	0.1	1	EThreshold	HFull
798	266.2864	P15	11	True	True	0.09	1	EThreshold	HFull
799	286.4438	P15	12	True	True	0.08	1	EThreshold	HFull
800	308.1956	P15	13	True	True	0.07	1	EThreshold	HFull
801	330.5912	P15	14	False	True	0.06	1	EThreshold	HFull
802	354.0892	P15	15	True	True	0.055	1	EThreshold	HFull
803	374.8539	P15	16	True	True	0.053	1	EThreshold	HFull
804	396.1545	P15	17	True	False	0.052	1	EThreshold	HFull
805	40.02763	P15	0	True	True	0.25	0	EThreshold	CVisual
806	72.7618	P15	1	False	True	0.2	1	EThreshold	CVisual
807	101.663	P15	2	False	True	0.15	1	EThreshold	CVisual
808	124.0618	P15	3	False	True	0.13	1	EThreshold	CVisual
809	147.4584	P15	4	True	True	0.1	1	EThreshold	CVisual
810	170.4386	P15	5	False	True	0.09	1	EThreshold	CVisual
811	195.0686	P15	6	False	False	0.08	1	EThreshold	CVisual
812	217.5614	P15	7	False	True	0.13	2	EThreshold	CVisual
813	239.7253	P15	8	False	True	0.1	2	EThreshold	CVisual
814	263.1815	P15	9	False	True	0.09	2	EThreshold	CVisual
815	286.5717	P15	10	True	False	0.08	2	EThreshold	CVisual
816	309.2459	P15	11	False	False	0.13	3	EThreshold	CVisual
817	20.74476	P15	0	True	True	0.25	0	EThreshold	HSingle
818	40.80812	P15	1	True	True	0.2	1	EThreshold	HSingle
819	63.61332	P15	2	True	True	0.15	1	EThreshold	HSingle
820	85.27189	P15	3	True	True	0.13	1	EThreshold	HSingle
821	107.1199	P15	4	True	True	0.1	1	EThreshold	HSingle
822	127.1844	P15	5	True	True	0.09	1	EThreshold	HSingle
823	151.0439	P15	6	True	False	0.08	1	EThreshold	HSingle
824	172.4336	P15	7	False	True	0.13	2	EThreshold	HSingle
825	195.373	P15	8	False	False	0.1	2	EThreshold	HSingle
826	217.0533	P15	9	True	True	0.2	2	EThreshold	HSingle
827	238.4469	P15	10	True	True	0.15	2	EThreshold	HSingle
828	259.6253	P15	11	True	True	0.13	3	EThreshold	HSingle
829	281.8822	P15	12	True	False	0.1	3	EThreshold	HSingle
830	35.87191	P15	0	True	True	0.25	0	EThreshold	HTwo
831	57.65984	P15	1	True	True	0.2	1	EThreshold	HTwo
832	82.98141	P15	2	False	True	0.15	1	EThreshold	HTwo
833	104.6727	P15	3	True	True	0.13	1	EThreshold	HTwo
834	126.2975	P15	4	True	True	0.1	1	EThreshold	HTwo
835	147.5539	P15	5	True	False	0.09	1	EThreshold	HTwo
836	167.3454	P15	6	False	True	0.15	2	EThreshold	HTwo
837	187.9394	P15	7	True	True	0.13	2	EThreshold	HTwo
838	209.6577	P15	8	True	True	0.1	2	EThreshold	HTwo
839	232.0479	P15	9	False	True	0.09	2	EThreshold	HTwo
840	254.2808	P15	10	True	False	0.08	1	EThreshold	HTwo
841	274.7445	P15	11	False	True	0.13	3	EThreshold	HTwo
842	295.2924	P15	12	False	True	0.1	3	EThreshold	HTwo
843	317.2336	P15	13	False	False	0.09	3	EThreshold	HTwo
844	30.661	P16	0	True	True	0.25	0	EThreshold	HFull
845	56.04332	P16	1	False	True	0.2	1	EThreshold	HFull
846	87.02398	P16	2	True	True	0.15	1	EThreshold	HFull
847	119.8059	P16	3	False	True	0.13	1	EThreshold	HFull
848	150.1874	P16	4	False	True	0.1	1	EThreshold	HFull
849	182.3053	P16	5	True	True	0.09	1	EThreshold	HFull
850	211.4032	P16	6	False	False	0.08	1	EThreshold	HFull
851	247.8692	P16	7	False	False	0.13	2	EThreshold	HFull
852	278.5117	P16	8	False	True	0.25	1	EThreshold	HFull
853	306.5591	P16	9	True	True	0.2	2	EThreshold	HFull
854	337.1309	P16	10	True	True	0.15	2	EThreshold	HFull
855	363.8935	P16	11	False	True	0.13	3	EThreshold	HFull
856	398.2179	P16	12	False	True	0.1	2	EThreshold	HFull
857	431.6709	P16	13	False	False	0.09	2	EThreshold	HFull
858	37.93518	P16	0	False	True	0.25	0	EThreshold	CVisual
859	67.05396	P16	1	True	True	0.2	1	EThreshold	CVisual
860	92.3709	P16	2	False	True	0.15	1	EThreshold	CVisual
861	118.575	P16	3	False	False	0.13	1	EThreshold	CVisual
862	141.9245	P16	4	False	True	0.25	1	EThreshold	CVisual
863	166.4827	P16	5	True	False	0.2	2	EThreshold	CVisual
864	189.3512	P16	6	True	True	0.25	2	EThreshold	CVisual
865	212.9652	P16	7	False	False	0.2	3	EThreshold	CVisual
866	39.26997	P16	0	False	True	0.25	0	EThreshold	HSingle
867	75.578	P16	1	False	True	0.2	1	EThreshold	HSingle
868	108.1419	P16	2	True	True	0.15	1	EThreshold	HSingle
869	158.485	P16	3	True	True	0.13	1	EThreshold	HSingle
870	191.648	P16	4	True	False	0.1	1	EThreshold	HSingle
871	223.2143	P16	5	False	True	0.2	2	EThreshold	HSingle
872	252.9028	P16	6	False	True	0.15	2	EThreshold	HSingle
873	288.3893	P16	7	False	True	0.13	2	EThreshold	HSingle
874	322.6454	P16	8	False	True	0.1	2	EThreshold	HSingle
875	357.4629	P16	9	False	True	0.09	1	EThreshold	HSingle
876	391.1286	P16	10	False	True	0.08	1	EThreshold	HSingle
877	425.4419	P16	11	True	False	0.07	1	EThreshold	HSingle
878	468.234	P16	12	False	True	0.1	3	EThreshold	HSingle
879	497.9191	P16	13	False	True	0.09	2	EThreshold	HSingle
880	529.4219	P16	14	True	False	0.08	2	EThreshold	HSingle
881	33.52407	P16	0	True	True	0.25	0	EThreshold	HTwo
882	63.68248	P16	1	False	True	0.2	1	EThreshold	HTwo
883	99.44139	P16	2	True	True	0.15	1	EThreshold	HTwo
884	129.8009	P16	3	False	True	0.13	1	EThreshold	HTwo
885	166.7839	P16	4	False	False	0.1	1	EThreshold	HTwo
886	196.0485	P16	5	True	True	0.2	2	EThreshold	HTwo
887	230.5863	P16	6	True	True	0.15	2	EThreshold	HTwo
888	268.1275	P16	7	False	True	0.13	2	EThreshold	HTwo
889	308.2502	P16	8	True	True	0.1	2	EThreshold	HTwo
890	354.9906	P16	9	True	False	0.09	1	EThreshold	HTwo
891	395.4293	P16	10	True	True	0.15	3	EThreshold	HTwo
892	433.6969	P16	11	True	True	0.13	3	EThreshold	HTwo
893	462.3879	P16	12	False	True	0.1	3	EThreshold	HTwo
894	499.7764	P16	13	True	True	0.09	2	EThreshold	HTwo
895	533.2869	P16	14	False	True	0.08	1	EThreshold	HTwo
896	564.2469	P16	15	True	False	0.07	1	EThreshold	HTwo
897	22.17171	P17	0	True	True	0.25	0	EThreshold	HFull
898	47.82251	P17	1	False	True	0.2	1	EThreshold	HFull
899	68.95418	P17	2	False	False	0.15	1	EThreshold	HFull
900	91.27109	P17	3	False	True	0.25	1	EThreshold	HFull
901	112.2828	P17	4	False	True	0.2	2	EThreshold	HFull
902	132.5557	P17	5	True	True	0.15	2	EThreshold	HFull
903	152.4464	P17	6	True	True	0.13	1	EThreshold	HFull
904	171.911	P17	7	False	True	0.1	1	EThreshold	HFull
905	192.2353	P17	8	False	True	0.09	1	EThreshold	HFull
906	215.4647	P17	9	False	False	0.08	1	EThreshold	HFull
907	238.1882	P17	10	True	True	0.13	2	EThreshold	HFull
908	259.1983	P17	11	False	False	0.1	2	EThreshold	HFull
909	36.19736	P17	0	False	True	0.25	0	EThreshold	CVisual
910	61.02948	P17	1	False	True	0.2	1	EThreshold	CVisual
911	84.98901	P17	2	True	True	0.15	1	EThreshold	CVisual
912	110.914	P17	3	True	True	0.13	1	EThreshold	CVisual
913	133.3507	P17	4	False	True	0.1	1	EThreshold	CVisual
914	160.582	P17	5	False	True	0.09	1	EThreshold	CVisual
915	183.0036	P17	6	False	True	0.08	1	EThreshold	CVisual
916	210.4706	P17	7	True	False	0.07	1	EThreshold	CVisual
917	232.4857	P17	8	False	True	0.1	2	EThreshold	CVisual
918	256.601	P17	9	True	True	0.09	2	EThreshold	CVisual
919	279.8903	P17	10	True	True	0.08	2	EThreshold	CVisual
920	302.7394	P17	11	False	True	0.07	2	EThreshold	CVisual
921	326.2563	P17	12	True	True	0.06	1	EThreshold	CVisual
922	349.6683	P17	13	False	True	0.055	1	EThreshold	CVisual
923	371.8962	P17	14	True	True	0.053	1	EThreshold	CVisual
924	394.0745	P17	15	True	True	0.052	1	EThreshold	CVisual
925	416.171	P17	16	True	True	0.0515	1	EThreshold	CVisual
926	440.6682	P17	17	True	False	0.051	1	EThreshold	CVisual
927	463.2757	P17	18	True	False	0.053	2	EThreshold	CVisual
928	84.18246	P17	0	False	True	0.25	0	EThreshold	HSingle
929	125.0403	P17	1	True	True	0.2	1	EThreshold	HSingle
930	161.4993	P17	2	False	False	0.15	1	EThreshold	HSingle
931	194.6379	P17	3	False	True	0.25	1	EThreshold	HSingle
932	219.6143	P17	4	False	True	0.2	2	EThreshold	HSingle
933	244.4674	P17	5	True	True	0.15	2	EThreshold	HSingle
934	265.5561	P17	6	False	True	0.13	1	EThreshold	HSingle
935	286.7457	P17	7	False	True	0.1	1	EThreshold	HSingle
936	309.6281	P17	8	True	True	0.09	1	EThreshold	HSingle
937	330.8289	P17	9	True	True	0.08	1	EThreshold	HSingle
938	352.4222	P17	10	False	False	0.07	1	EThreshold	HSingle
939	372.6513	P17	11	True	True	0.1	2	EThreshold	HSingle
940	393.8587	P17	12	True	True	0.09	2	EThreshold	HSingle
941	415.0827	P17	13	True	True	0.08	2	EThreshold	HSingle
942	434.338	P17	14	True	False	0.07	2	EThreshold	HSingle
943	24.16938	P17	0	True	True	0.25	0	EThreshold	HTwo
944	42.46447	P17	1	False	True	0.2	1	EThreshold	HTwo
945	59.87764	P17	2	True	True	0.15	1	EThreshold	HTwo
946	76.79961	P17	3	False	True	0.13	1	EThreshold	HTwo
947	96.77146	P17	4	True	True	0.1	1	EThreshold	HTwo
948	119.4551	P17	5	False	False	0.09	1	EThreshold	HTwo
949	140.0653	P17	6	False	True	0.15	2	EThreshold	HTwo
950	159.8567	P17	7	False	True	0.13	2	EThreshold	HTwo
951	179.7273	P17	8	True	False	0.1	2	EThreshold	HTwo
952	197.1551	P17	9	True	True	0.2	2	EThreshold	HTwo
953	215.6064	P17	10	False	True	0.15	3	EThreshold	HTwo
954	234.4733	P17	11	True	True	0.13	3	EThreshold	HTwo
955	253.3046	P17	12	True	True	0.1	3	EThreshold	HTwo
956	274.3157	P17	13	False	True	0.09	2	EThreshold	HTwo
957	294.5672	P17	14	True	False	0.08	1	EThreshold	HTwo
