# Supplementary material for: A mechatronic shape display based on auxetic materials
Source: Nat Commun. 2021 Aug 6;12:4758. doi: 10.1038/s41467-021-24974-0 (PMC8346568; doi:10.1038/s41467-021-24974-0)
Supplement: Supplementary file 9 — Supplementary Dataset 7 [file 41467_2021_24974_MOESM9_ESM.csv]

	timestamp	subjectID	trialnum	answer	shape	level	Experiment	Condition	correct
1	40.24628	P20	0	Convex_Hill	Convex_Hill	0.25	ELargeShapes	HFull	1
2	99.03103	P20	1	Concave_Tube	Concave_Tube	0.05	ELargeShapes	HFull	1
3	131.0282	P20	2	Convex_Cylinder	Convex_Cylinder	0.05	ELargeShapes	HFull	1
4	153.3954	P20	3	Concave_Tube	Concave_Tube	0.25	ELargeShapes	HFull	1
5	187.202	P20	4	Concave_Bowl	Concave_Bowl	0.1	ELargeShapes	HFull	1
6	210.5854	P20	5	Concave_Bowl	Concave_Bowl	0.05	ELargeShapes	HFull	1
7	257.1646	P20	6	Convex_Hill	Convex_Hill	0.1	ELargeShapes	HFull	1
8	320.8647	P20	7	Convex_Hill	Convex_Hill	0.1	ELargeShapes	HFull	1
9	354.3578	P20	8	Convex_Cylinder	Convex_Hill	0.05	ELargeShapes	HFull	0
10	389.1009	P20	9	Concave_Bowl	Concave_Bowl	0.25	ELargeShapes	HFull	1
11	439.2118	P20	10	Convex_Hill	Convex_Hill	0.05	ELargeShapes	HFull	1
12	459.2802	P20	11	Convex_Cylinder	Convex_Cylinder	0.05	ELargeShapes	HFull	1
13	477.3796	P20	12	Concave_Bowl	Concave_Bowl	0.1	ELargeShapes	HFull	1
14	510.759	P20	13	Convex_Cylinder	Convex_Cylinder	0.1	ELargeShapes	HFull	1
15	538.3892	P20	14	Convex_Hill	Convex_Hill	0.05	ELargeShapes	HFull	1
16	564.6128	P20	15	Convex_Cylinder	Convex_Cylinder	0.25	ELargeShapes	HFull	1
17	593.6653	P20	16	Concave_Tube	Concave_Tube	0.25	ELargeShapes	HFull	1
18	625.2617	P20	17	Convex_Cylinder	Convex_Cylinder	0.05	ELargeShapes	HFull	1
19	660.5592	P20	18	Convex_Cylinder	Convex_Cylinder	0.25	ELargeShapes	HFull	1
20	683.5575	P20	19	Concave_Bowl	Concave_Bowl	0.05	ELargeShapes	HFull	1
21	698.0262	P20	20	Convex_Hill	Convex_Hill	0.25	ELargeShapes	HFull	1
22	718.9689	P20	21	Concave_Tube	Concave_Tube	0.05	ELargeShapes	HFull	1
23	746.6846	P20	22	Convex_Cylinder	Convex_Cylinder	0.1	ELargeShapes	HFull	1
24	764.9109	P20	23	Convex_Cylinder	Convex_Cylinder	0.25	ELargeShapes	HFull	1
25	788.7877	P20	24	Concave_Tube	Concave_Tube	0.1	ELargeShapes	HFull	1
26	804.126	P20	25	Concave_Bowl	Concave_Bowl	0.25	ELargeShapes	HFull	1
27	839.2899	P20	26	Concave_Bowl	Concave_Bowl	0.1	ELargeShapes	HFull	1
28	852.5899	P20	27	Concave_Tube	Concave_Tube	0.25	ELargeShapes	HFull	1
29	872.6841	P20	28	Concave_Tube	Concave_Tube	0.1	ELargeShapes	HFull	1
30	890.7938	P20	29	Convex_Cylinder	Convex_Cylinder	0.1	ELargeShapes	HFull	1
31	929.092	P20	30	Concave_Tube	Concave_Tube	0.1	ELargeShapes	HFull	1
32	962.0446	P20	31	Concave_Bowl	Concave_Bowl	0.05	ELargeShapes	HFull	1
33	974.3495	P20	32	Concave_Tube	Concave_Tube	0.05	ELargeShapes	HFull	1
34	1026.37	P20	33	Convex_Hill	Convex_Hill	0.1	ELargeShapes	HFull	1
35	1040.131	P20	34	Convex_Hill	Convex_Hill	0.25	ELargeShapes	HFull	1
36	1061.054	P20	35	Concave_Bowl	Concave_Bowl	0.25	ELargeShapes	HFull	1
37	60.42355	P21	0	Convex_Hill	Convex_Cylinder	0.05	ELargeShapes	HFull	0
38	95.2844	P21	1	Concave_Bowl	Concave_Bowl	0.25	ELargeShapes	HFull	1
39	144.5296	P21	2	Concave_Bowl	Concave_Bowl	0.1	ELargeShapes	HFull	1
40	179.2913	P21	3	Convex_Hill	Convex_Hill	0.05	ELargeShapes	HFull	1
41	193.3857	P21	4	Convex_Hill	Convex_Hill	0.1	ELargeShapes	HFull	1
42	288.3086	P21	5	Concave_Bowl	Concave_Bowl	0.05	ELargeShapes	HFull	1
43	310.6771	P21	6	Concave_Tube	Concave_Tube	0.25	ELargeShapes	HFull	1
44	338.4443	P21	7	Convex_Hill	Convex_Hill	0.05	ELargeShapes	HFull	1
45	362.3467	P21	8	Convex_Hill	Convex_Hill	0.25	ELargeShapes	HFull	1
46	386.9377	P21	9	Convex_Hill	Convex_Cylinder	0.25	ELargeShapes	HFull	0
47	408.5336	P21	10	Convex_Cylinder	Convex_Cylinder	0.05	ELargeShapes	HFull	1
48	425.27	P21	11	Convex_Hill	Convex_Hill	0.25	ELargeShapes	HFull	1
49	444.6397	P21	12	Convex_Hill	Convex_Hill	0.25	ELargeShapes	HFull	1
50	464.3568	P21	13	Concave_Bowl	Concave_Bowl	0.05	ELargeShapes	HFull	1
51	479.0565	P21	14	Concave_Bowl	Concave_Bowl	0.25	ELargeShapes	HFull	1
52	524.181	P21	15	Concave_Tube	Concave_Tube	0.25	ELargeShapes	HFull	1
53	640.466	P21	16	Convex_Hill	Convex_Hill	0.1	ELargeShapes	HFull	1
54	659.2317	P21	17	Convex_Hill	Convex_Hill	0.1	ELargeShapes	HFull	1
55	678.8888	P21	18	Concave_Tube	Concave_Tube	0.05	ELargeShapes	HFull	1
56	700.7131	P21	19	Concave_Tube	Concave_Tube	0.25	ELargeShapes	HFull	1
57	716.1504	P21	20	Convex_Cylinder	Convex_Cylinder	0.1	ELargeShapes	HFull	1
58	756.9988	P21	21	Concave_Bowl	Concave_Bowl	0.05	ELargeShapes	HFull	1
59	779.4214	P21	22	Concave_Tube	Concave_Tube	0.1	ELargeShapes	HFull	1
60	811.7739	P21	23	Convex_Cylinder	Convex_Cylinder	0.1	ELargeShapes	HFull	1
61	823.813	P21	24	Convex_Cylinder	Convex_Cylinder	0.25	ELargeShapes	HFull	1
62	829.3883	P21	25	Convex_Cylinder	Convex_Cylinder	0.25	ELargeShapes	HFull	1
63	875.7691	P21	26	Concave_Bowl	Concave_Bowl	0.25	ELargeShapes	HFull	1
64	898.3963	P21	27	Concave_Bowl	Concave_Bowl	0.1	ELargeShapes	HFull	1
65	920.3805	P21	28	Convex_Cylinder	Convex_Cylinder	0.1	ELargeShapes	HFull	1
66	948.2015	P21	29	Concave_Tube	Concave_Tube	0.05	ELargeShapes	HFull	1
67	966.4509	P21	30	Concave_Bowl	Concave_Bowl	0.1	ELargeShapes	HFull	1
68	989.4839	P21	31	Concave_Tube	Concave_Tube	0.1	ELargeShapes	HFull	1
69	1031.777	P21	32	Convex_Cylinder	Convex_Cylinder	0.05	ELargeShapes	HFull	1
70	1046.814	P21	33	Convex_Hill	Convex_Hill	0.05	ELargeShapes	HFull	1
71	1067.494	P21	34	Concave_Tube	Concave_Tube	0.1	ELargeShapes	HFull	1
72	1102.144	P21	35	Concave_Tube	Concave_Tube	0.05	ELargeShapes	HFull	1
73	293.9158	P22	0	Convex_Hill	Concave_Bowl	0.05	ELargeShapes	HFull	0
74	354.9488	P22	1	Concave_Tube	Concave_Tube	0.05	ELargeShapes	HFull	1
75	394.2286	P22	2	Convex_Hill	Convex_Hill	0.05	ELargeShapes	HFull	1
76	422.6741	P22	3	Convex_Cylinder	Convex_Cylinder	0.1	ELargeShapes	HFull	1
77	471.4933	P22	4	Concave_Bowl	Concave_Bowl	0.1	ELargeShapes	HFull	1
78	519.5141	P22	5	Convex_Hill	Convex_Hill	0.05	ELargeShapes	HFull	1
79	560.8456	P22	6	Convex_Cylinder	Convex_Cylinder	0.1	ELargeShapes	HFull	1
80	599.7379	P22	7	Concave_Tube	Concave_Tube	0.25	ELargeShapes	HFull	1
81	640.0309	P22	8	Convex_Cylinder	Convex_Cylinder	0.25	ELargeShapes	HFull	1
82	668.1269	P22	9	Convex_Hill	Convex_Hill	0.1	ELargeShapes	HFull	1
83	689.2282	P22	10	Convex_Hill	Convex_Hill	0.25	ELargeShapes	HFull	1
84	716.2274	P22	11	Concave_Bowl	Concave_Bowl	0.25	ELargeShapes	HFull	1
85	742.3419	P22	12	Concave_Tube	Concave_Tube	0.25	ELargeShapes	HFull	1
86	768.7319	P22	13	Convex_Cylinder	Convex_Cylinder	0.1	ELargeShapes	HFull	1
87	786.8216	P22	14	Convex_Cylinder	Convex_Cylinder	0.05	ELargeShapes	HFull	1
88	800.989	P22	15	Convex_Hill	Convex_Hill	0.25	ELargeShapes	HFull	1
89	819.7506	P22	16	Convex_Cylinder	Convex_Cylinder	0.05	ELargeShapes	HFull	1
90	848.3234	P22	17	Convex_Hill	Convex_Hill	0.1	ELargeShapes	HFull	1
91	883.2214	P22	18	Concave_Tube	Concave_Tube	0.1	ELargeShapes	HFull	1
92	905.2892	P22	19	Concave_Tube	Concave_Tube	0.05	ELargeShapes	HFull	1
93	923.2339	P22	20	Concave_Bowl	Concave_Bowl	0.25	ELargeShapes	HFull	1
94	948.8573	P22	21	Convex_Hill	Convex_Hill	0.1	ELargeShapes	HFull	1
95	998.626	P22	22	Concave_Tube	Concave_Tube	0.25	ELargeShapes	HFull	1
96	1004.1	P22	23	Concave_Tube	Convex_Cylinder	0.25	ELargeShapes	HFull	0
97	1102.292	P22	24	Concave_Bowl	Concave_Bowl	0.05	ELargeShapes	HFull	1
98	1216.216	P22	25	Concave_Tube	Concave_Tube	0.05	ELargeShapes	HFull	1
99	1317.453	P22	26	Concave_Bowl	Concave_Tube	0.1	ELargeShapes	HFull	0
100	1368.321	P22	27	Convex_Hill	Convex_Hill	0.05	ELargeShapes	HFull	1
101	1439.7	P22	28	Concave_Bowl	Concave_Bowl	0.1	ELargeShapes	HFull	1
102	1467.978	P22	29	Concave_Bowl	Concave_Bowl	0.05	ELargeShapes	HFull	1
103	1486.956	P22	30	Concave_Bowl	Concave_Bowl	0.1	ELargeShapes	HFull	1
104	1526.364	P22	31	Convex_Cylinder	Convex_Cylinder	0.25	ELargeShapes	HFull	1
105	1576.883	P22	32	Convex_Hill	Convex_Hill	0.25	ELargeShapes	HFull	1
106	1604.803	P22	33	Concave_Bowl	Concave_Bowl	0.25	ELargeShapes	HFull	1
107	1741.988	P22	34	Concave_Tube	Concave_Tube	0.1	ELargeShapes	HFull	1
108	1769.509	P22	35	Convex_Cylinder	Convex_Cylinder	0.05	ELargeShapes	HFull	1
109	356.0821	P23	0	Concave_Tube	Concave_Tube	0.1	ELargeShapes	HFull	1
110	391.8314	P23	1	Convex_Cylinder	Convex_Cylinder	0.25	ELargeShapes	HFull	1
111	425.0922	P23	2	Convex_Hill	Convex_Hill	0.05	ELargeShapes	HFull	1
112	482.4968	P23	3	Convex_Cylinder	Convex_Cylinder	0.25	ELargeShapes	HFull	1
113	499.7929	P23	4	Convex_Cylinder	Concave_Bowl	0.05	ELargeShapes	HFull	0
114	557.7756	P23	5	Concave_Bowl	Concave_Bowl	0.1	ELargeShapes	HFull	1
115	598.1813	P23	6	Concave_Tube	Concave_Tube	0.25	ELargeShapes	HFull	1
116	627.0914	P23	7	Concave_Tube	Concave_Tube	0.1	ELargeShapes	HFull	1
117	643.9605	P23	8	Concave_Tube	Convex_Hill	0.25	ELargeShapes	HFull	0
118	733.0617	P23	9	Concave_Tube	Concave_Bowl	0.1	ELargeShapes	HFull	0
119	778.7994	P23	10	Concave_Tube	Concave_Tube	0.05	ELargeShapes	HFull	1
120	805.3994	P23	11	Convex_Cylinder	Convex_Cylinder	0.1	ELargeShapes	HFull	1
121	854.1884	P23	12	Concave_Bowl	Concave_Bowl	0.05	ELargeShapes	HFull	1
122	879.8984	P23	13	Convex_Hill	Convex_Hill	0.1	ELargeShapes	HFull	1
123	924.3785	P23	14	Concave_Tube	Concave_Bowl	0.25	ELargeShapes	HFull	0
124	948.3783	P23	15	Convex_Cylinder	Convex_Cylinder	0.05	ELargeShapes	HFull	1
125	978.8869	P23	16	Concave_Bowl	Concave_Bowl	0.25	ELargeShapes	HFull	1
126	1002.121	P23	17	Concave_Tube	Concave_Tube	0.25	ELargeShapes	HFull	1
127	1026.623	P23	18	Convex_Cylinder	Convex_Cylinder	0.25	ELargeShapes	HFull	1
128	1052.643	P23	19	Convex_Hill	Convex_Hill	0.05	ELargeShapes	HFull	1
129	1087.005	P23	20	Convex_Cylinder	Convex_Cylinder	0.1	ELargeShapes	HFull	1
130	1121.4	P23	21	Convex_Cylinder	Convex_Cylinder	0.05	ELargeShapes	HFull	1
131	1147.813	P23	22	Concave_Tube	Concave_Tube	0.05	ELargeShapes	HFull	1
132	1170.745	P23	23	Convex_Hill	Convex_Hill	0.25	ELargeShapes	HFull	1
133	1192.913	P23	24	Convex_Cylinder	Convex_Cylinder	0.05	ELargeShapes	HFull	1
134	1222.455	P23	25	Concave_Tube	Concave_Tube	0.05	ELargeShapes	HFull	1
135	1250.8	P23	26	Convex_Hill	Convex_Hill	0.1	ELargeShapes	HFull	1
136	1287.27	P23	27	Concave_Bowl	Concave_Bowl	0.05	ELargeShapes	HFull	1
137	1313.036	P23	28	Convex_Hill	Convex_Hill	0.05	ELargeShapes	HFull	1
138	1357.582	P23	29	Concave_Tube	Concave_Bowl	0.1	ELargeShapes	HFull	0
139	1383.493	P23	30	Concave_Tube	Concave_Tube	0.1	ELargeShapes	HFull	1
140	1404.23	P23	31	Concave_Tube	Concave_Tube	0.25	ELargeShapes	HFull	1
141	1426.119	P23	32	Convex_Hill	Convex_Hill	0.25	ELargeShapes	HFull	1
142	1466.567	P23	33	Concave_Tube	Concave_Bowl	0.25	ELargeShapes	HFull	0
143	1488.812	P23	34	Convex_Hill	Convex_Hill	0.1	ELargeShapes	HFull	1
144	1517.121	P23	35	Convex_Cylinder	Convex_Cylinder	0.1	ELargeShapes	HFull	1
145	85.88804	P24	0	Convex_Cylinder	Convex_Cylinder	0.25	ELargeShapes	HFull	1
146	153.3111	P24	1	Convex_Hill	Convex_Hill	0.05	ELargeShapes	HFull	1
147	347.0265	P24	2	Concave_Tube	Concave_Tube	0.05	ELargeShapes	HFull	1
148	430.23	P24	3	Convex_Cylinder	Convex_Cylinder	0.05	ELargeShapes	HFull	1
149	515.0834	P24	4	Convex_Cylinder	Convex_Hill	0.25	ELargeShapes	HFull	0
150	594.0566	P24	5	Convex_Hill	Convex_Hill	0.25	ELargeShapes	HFull	1
151	636.1929	P24	6	Concave_Tube	Concave_Tube	0.25	ELargeShapes	HFull	1
152	670.7105	P24	7	Concave_Bowl	Concave_Bowl	0.25	ELargeShapes	HFull	1
153	697.965	P24	8	Convex_Cylinder	Concave_Tube	0.25	ELargeShapes	HFull	0
154	766.9233	P24	9	Concave_Tube	Concave_Bowl	0.1	ELargeShapes	HFull	0
155	839.2014	P24	10	Concave_Bowl	Concave_Bowl	0.05	ELargeShapes	HFull	1
156	907.7921	P24	11	Concave_Tube	Concave_Bowl	0.05	ELargeShapes	HFull	0
157	941.2892	P24	12	Convex_Hill	Convex_Cylinder	0.25	ELargeShapes	HFull	0
158	973.7296	P24	13	Convex_Cylinder	Convex_Cylinder	0.25	ELargeShapes	HFull	1
159	1050.487	P24	14	Concave_Tube	Concave_Bowl	0.1	ELargeShapes	HFull	0
160	1091.754	P24	15	Concave_Bowl	Concave_Tube	0.1	ELargeShapes	HFull	0
161	1171.498	P24	16	Convex_Cylinder	Convex_Hill	0.05	ELargeShapes	HFull	0
162	1223.761	P24	17	Convex_Cylinder	Convex_Cylinder	0.1	ELargeShapes	HFull	1
163	1247.517	P24	18	Concave_Tube	Concave_Tube	0.1	ELargeShapes	HFull	1
164	1307.976	P24	19	Concave_Bowl	Concave_Tube	0.05	ELargeShapes	HFull	0
165	1368.518	P24	20	Convex_Hill	Convex_Hill	0.05	ELargeShapes	HFull	1
166	1421.418	P24	21	Convex_Hill	Convex_Hill	0.25	ELargeShapes	HFull	1
167	1459.688	P24	22	Concave_Tube	Concave_Bowl	0.05	ELargeShapes	HFull	0
168	1496.637	P24	23	Concave_Bowl	Concave_Bowl	0.1	ELargeShapes	HFull	1
169	1552.168	P24	24	Concave_Tube	Concave_Tube	0.25	ELargeShapes	HFull	1
170	1601.025	P24	25	Concave_Tube	Concave_Tube	0.1	ELargeShapes	HFull	1
171	1671.003	P24	26	Concave_Tube	Concave_Tube	0.05	ELargeShapes	HFull	1
172	1702.9	P24	27	Convex_Cylinder	Convex_Cylinder	0.1	ELargeShapes	HFull	1
173	1754.288	P24	28	Convex_Hill	Convex_Hill	0.1	ELargeShapes	HFull	1
174	1784.672	P24	29	Convex_Cylinder	Convex_Cylinder	0.05	ELargeShapes	HFull	1
175	1833.251	P24	30	Convex_Cylinder	Convex_Cylinder	0.1	ELargeShapes	HFull	1
176	1858.284	P24	31	Concave_Bowl	Concave_Bowl	0.25	ELargeShapes	HFull	1
177	1888.627	P24	32	Concave_Bowl	Concave_Bowl	0.25	ELargeShapes	HFull	1
178	1908.451	P24	33	Convex_Hill	Convex_Hill	0.1	ELargeShapes	HFull	1
179	1945.524	P24	34	Convex_Hill	Convex_Hill	0.1	ELargeShapes	HFull	1
180	1973.822	P24	35	Convex_Cylinder	Convex_Cylinder	0.05	ELargeShapes	HFull	1
181	197.5054	P25	0	Convex_Cylinder	Convex_Cylinder	0.25	ELargeShapes	HFull	1
182	257.6181	P25	1	Convex_Hill	Convex_Hill	0.05	ELargeShapes	HFull	1
183	302.7195	P25	2	Convex_Cylinder	Convex_Cylinder	0.25	ELargeShapes	HFull	1
184	360.2615	P25	3	Concave_Tube	Concave_Tube	0.25	ELargeShapes	HFull	1
185	386.1148	P25	4	Convex_Cylinder	Convex_Cylinder	0.1	ELargeShapes	HFull	1
186	419.7546	P25	5	Concave_Tube	Concave_Tube	0.25	ELargeShapes	HFull	1
187	448.4987	P25	6	Convex_Hill	Convex_Hill	0.1	ELargeShapes	HFull	1
188	472.2094	P25	7	Concave_Bowl	Concave_Bowl	0.25	ELargeShapes	HFull	1
189	518.9669	P25	8	Concave_Bowl	Concave_Bowl	0.25	ELargeShapes	HFull	1
190	539.49	P25	9	Concave_Bowl	Convex_Cylinder	0.1	ELargeShapes	HFull	0
191	665.4224	P25	10	Concave_Bowl	Concave_Bowl	0.1	ELargeShapes	HFull	1
192	716.2881	P25	11	Convex_Cylinder	Convex_Cylinder	0.25	ELargeShapes	HFull	1
193	773.773	P25	12	Concave_Bowl	Concave_Bowl	0.05	ELargeShapes	HFull	1
194	803.4797	P25	13	Convex_Hill	Convex_Hill	0.25	ELargeShapes	HFull	1
195	825.1245	P25	14	Convex_Hill	Convex_Hill	0.25	ELargeShapes	HFull	1
196	857.7668	P25	15	Convex_Hill	Convex_Hill	0.05	ELargeShapes	HFull	1
197	891.3862	P25	16	Concave_Bowl	Concave_Bowl	0.1	ELargeShapes	HFull	1
198	918.6628	P25	17	Concave_Bowl	Concave_Bowl	0.05	ELargeShapes	HFull	1
199	953.0966	P25	18	Concave_Tube	Concave_Tube	0.1	ELargeShapes	HFull	1
200	958.3014	P25	19	Concave_Tube	Concave_Tube	0.05	ELargeShapes	HFull	1
201	1001.182	P25	20	Concave_Bowl	Concave_Bowl	0.1	ELargeShapes	HFull	1
202	1028.058	P25	21	Convex_Hill	Convex_Hill	0.05	ELargeShapes	HFull	1
203	1051.693	P25	22	Concave_Bowl	Concave_Bowl	0.25	ELargeShapes	HFull	1
204	1081.611	P25	23	Convex_Cylinder	Convex_Cylinder	0.05	ELargeShapes	HFull	1
205	1103.424	P25	24	Concave_Tube	Concave_Tube	0.05	ELargeShapes	HFull	1
206	1125.448	P25	25	Concave_Tube	Concave_Tube	0.05	ELargeShapes	HFull	1
207	1214.618	P25	26	Concave_Bowl	Concave_Bowl	0.05	ELargeShapes	HFull	1
208	1260.442	P25	27	Concave_Tube	Concave_Tube	0.1	ELargeShapes	HFull	1
209	1280.033	P25	28	Convex_Cylinder	Convex_Cylinder	0.05	ELargeShapes	HFull	1
210	1310.071	P25	29	Convex_Hill	Convex_Hill	0.25	ELargeShapes	HFull	1
211	1348.624	P25	30	Concave_Tube	Concave_Tube	0.1	ELargeShapes	HFull	1
212	1364.756	P25	31	Convex_Hill	Convex_Hill	0.1	ELargeShapes	HFull	1
213	1378.356	P25	32	Convex_Cylinder	Convex_Cylinder	0.05	ELargeShapes	HFull	1
214	1416.538	P25	33	Concave_Tube	Concave_Tube	0.25	ELargeShapes	HFull	1
215	1441.502	P25	34	Convex_Hill	Convex_Hill	0.1	ELargeShapes	HFull	1
216	1464.886	P25	35	Convex_Cylinder	Convex_Cylinder	0.1	ELargeShapes	HFull	1
217	93.18557	P26	0	Concave_Bowl	Concave_Bowl	0.05	ELargeShapes	HFull	1
218	183.9164	P26	1	Concave_Tube	Concave_Tube	0.1	ELargeShapes	HFull	1
219	222.5531	P26	2	Concave_Tube	Concave_Bowl	0.25	ELargeShapes	HFull	0
220	261.1179	P26	3	Concave_Tube	Convex_Hill	0.25	ELargeShapes	HFull	0
221	329.9757	P26	4	Concave_Tube	Concave_Bowl	0.1	ELargeShapes	HFull	0
222	375.7968	P26	5	Concave_Tube	Concave_Tube	0.25	ELargeShapes	HFull	1
223	416.4514	P26	6	Concave_Bowl	Concave_Bowl	0.1	ELargeShapes	HFull	1
224	467.9636	P26	7	Convex_Cylinder	Convex_Cylinder	0.25	ELargeShapes	HFull	1
225	516.0479	P26	8	Convex_Cylinder	Convex_Cylinder	0.1	ELargeShapes	HFull	1
226	175.0056	P27	0		Convex_Hill	0.1	ELargeShapes	HFull	0
227	206.1166	P27	1		Concave_Tube	0.05	ELargeShapes	HFull	0
228	256.4418	P27	2	Concave_Tube	Concave_Bowl	0.25	ELargeShapes	HFull	0
229	328.3628	P27	3	Convex_Cylinder	Convex_Cylinder	0.25	ELargeShapes	HFull	1
230	380.7654	P27	4	Convex_Cylinder	Convex_Cylinder	0.1	ELargeShapes	HFull	1
231	443.0278	P27	5	Convex_Hill	Convex_Cylinder	0.05	ELargeShapes	HFull	0
232	486.9493	P27	6	Concave_Bowl	Concave_Bowl	0.1	ELargeShapes	HFull	1
233	565.6576	P27	7	Concave_Tube	Concave_Bowl	0.05	ELargeShapes	HFull	0
234	609.9488	P27	8	Concave_Tube	Concave_Tube	0.05	ELargeShapes	HFull	1
235	644.3491	P27	9	Concave_Tube	Concave_Tube	0.1	ELargeShapes	HFull	1
236	679.52	P27	10	Convex_Hill	Convex_Hill	0.25	ELargeShapes	HFull	1
237	723.1699	P27	11	Concave_Bowl	Concave_Bowl	0.1	ELargeShapes	HFull	1
238	762.2936	P27	12	Convex_Cylinder	Convex_Cylinder	0.1	ELargeShapes	HFull	1
239	788.9146	P27	13	Convex_Cylinder	Convex_Cylinder	0.05	ELargeShapes	HFull	1
240	822.9714	P27	14	Convex_Hill	Convex_Hill	0.1	ELargeShapes	HFull	1
241	860.6835	P27	15	Convex_Cylinder	Convex_Cylinder	0.25	ELargeShapes	HFull	1
242	889.7244	P27	16	Concave_Tube	Concave_Tube	0.1	ELargeShapes	HFull	1
243	932.3939	P27	17	Convex_Hill	Convex_Hill	0.05	ELargeShapes	HFull	1
244	968.4503	P27	18	Convex_Cylinder	Convex_Cylinder	0.05	ELargeShapes	HFull	1
245	1013.263	P27	19	Convex_Cylinder	Convex_Cylinder	0.1	ELargeShapes	HFull	1
246	1046.126	P27	20	Convex_Hill	Convex_Hill	0.25	ELargeShapes	HFull	1
247	1077.077	P27	21	Concave_Bowl	Concave_Bowl	0.1	ELargeShapes	HFull	1
248	1115.231	P27	22	Convex_Cylinder	Convex_Cylinder	0.25	ELargeShapes	HFull	1
249	1163.254	P27	23	Concave_Tube	Concave_Tube	0.1	ELargeShapes	HFull	1
250	1191.93	P27	24	Concave_Bowl	Concave_Bowl	0.05	ELargeShapes	HFull	1
251	1220.481	P27	25	Concave_Tube	Concave_Tube	0.25	ELargeShapes	HFull	1
252	1256.999	P27	26	Concave_Bowl	Concave_Bowl	0.25	ELargeShapes	HFull	1
253	1291.391	P27	27	Concave_Bowl	Concave_Bowl	0.05	ELargeShapes	HFull	1
254	1321.755	P27	28	Convex_Hill	Convex_Hill	0.25	ELargeShapes	HFull	1
255	1349.558	P27	29	Convex_Hill	Convex_Hill	0.1	ELargeShapes	HFull	1
256	1381.391	P27	30	Convex_Hill	Convex_Hill	0.05	ELargeShapes	HFull	1
257	1411.365	P27	31	Concave_Tube	Concave_Tube	0.25	ELargeShapes	HFull	1
258	1436.556	P27	32	Concave_Tube	Concave_Tube	0.25	ELargeShapes	HFull	1
259	1460.733	P27	33	Convex_Hill	Convex_Hill	0.05	ELargeShapes	HFull	1
260	1497.784	P27	34	Concave_Bowl	Concave_Bowl	0.25	ELargeShapes	HFull	1
261	1539.222	P27	35	Concave_Tube	Concave_Tube	0.05	ELargeShapes	HFull	1
262	175.9897	P28	0	Concave_Tube	Convex_Cylinder	0.25	ELargeShapes	HFull	0
263	231.6908	P28	1	Concave_Bowl	Convex_Hill	0.25	ELargeShapes	HFull	0
264	359.8162	P28	2	Convex_Cylinder	Concave_Bowl	0.1	ELargeShapes	HFull	0
265	443.4042	P28	3	Concave_Tube	Convex_Cylinder	0.1	ELargeShapes	HFull	0
266	492.428	P28	4	Convex_Cylinder	Concave_Bowl	0.25	ELargeShapes	HFull	0
267	559.5312	P28	5	Concave_Tube	Convex_Cylinder	0.1	ELargeShapes	HFull	0
268	615.5515	P28	6	Convex_Cylinder	Concave_Tube	0.1	ELargeShapes	HFull	0
269	659.4312	P28	7	Concave_Tube	Convex_Cylinder	0.1	ELargeShapes	HFull	0
270	737.6422	P28	8	Concave_Tube	Convex_Hill	0.1	ELargeShapes	HFull	0
271	771.7487	P28	9	Convex_Cylinder	Concave_Bowl	0.1	ELargeShapes	HFull	0
272	812.4781	P28	10	Convex_Cylinder	Concave_Tube	0.05	ELargeShapes	HFull	0
273	890.2005	P28	11	Concave_Bowl	Convex_Cylinder	0.25	ELargeShapes	HFull	0
274	943.0637	P28	12	Concave_Bowl	Convex_Hill	0.05	ELargeShapes	HFull	0
275	1002.584	P28	13	Concave_Bowl	Convex_Hill	0.1	ELargeShapes	HFull	0
276	1068.936	P28	14	Convex_Cylinder	Concave_Bowl	0.05	ELargeShapes	HFull	0
277	1108.594	P28	15	Convex_Cylinder	Concave_Tube	0.25	ELargeShapes	HFull	0
278	1159.269	P28	16	Concave_Bowl	Convex_Hill	0.05	ELargeShapes	HFull	0
279	1203.805	P28	17	Concave_Tube	Convex_Cylinder	0.25	ELargeShapes	HFull	0
280	1261.16	P28	18	Convex_Cylinder	Concave_Bowl	0.05	ELargeShapes	HFull	0
281	1299.465	P28	19	Convex_Hill	Concave_Bowl	0.25	ELargeShapes	HFull	0
282	1339.823	P28	20	Concave_Bowl	Convex_Hill	0.25	ELargeShapes	HFull	0
283	1379.883	P28	21	Concave_Bowl	Convex_Hill	0.1	ELargeShapes	HFull	0
284	1445.112	P28	22	Concave_Tube	Convex_Cylinder	0.05	ELargeShapes	HFull	0
285	1472.406	P28	23	Convex_Cylinder	Concave_Tube	0.25	ELargeShapes	HFull	0
286	1508.705	P28	24	Convex_Hill	Concave_Bowl	0.25	ELargeShapes	HFull	0
287	1544.112	P28	25	Convex_Cylinder	Concave_Bowl	0.1	ELargeShapes	HFull	0
288	1578.377	P28	26	Concave_Bowl	Convex_Cylinder	0.05	ELargeShapes	HFull	0
289	1612.832	P28	27	Concave_Bowl	Convex_Hill	0.25	ELargeShapes	HFull	0
290	1642.333	P28	28	Concave_Bowl	Convex_Cylinder	0.05	ELargeShapes	HFull	0
291	1694.342	P28	29	Convex_Cylinder	Concave_Tube	0.1	ELargeShapes	HFull	0
292	1724.909	P28	30	Convex_Cylinder	Concave_Tube	0.25	ELargeShapes	HFull	0
293	1763.516	P28	31	Convex_Cylinder	Concave_Tube	0.05	ELargeShapes	HFull	0
294	1795.238	P28	32	Convex_Cylinder	Concave_Bowl	0.05	ELargeShapes	HFull	0
295	1839.271	P28	33	Convex_Cylinder	Concave_Tube	0.05	ELargeShapes	HFull	0
296	1889.227	P28	34	Concave_Tube	Convex_Hill	0.05	ELargeShapes	HFull	0
297	1932.083	P28	35	Convex_Cylinder	Concave_Tube	0.1	ELargeShapes	HFull	0
